# Supplementary material for: Stable isotope informed genome-resolved metagenomics reveals that Saccharibacteria utilize microbially-processed plant-derived carbon
Source: Microbiome. 2018 Jul 3;6:122. doi: 10.1186/s40168-018-0499-z (PMC6031116; doi:10.1186/s40168-018-0499-z)
Supplement: Supplementary file 1 — Table S1. Stable isotope probing and sequencing statistics. (XLSX 9 kb) [file 40168_2018_499_MOESM1_ESM.xlsx]

## Sheet: Sheet1
Sample	Time point (weeks)	Fraction	Total reads	Density (g/ml)	DNA concentration (ng/ul)	Total DNA (ng)	T. rhizospherense genome coverage
T0 bulk soil	0	Light	123133764	1.695-1.731	271	2519	0.19
T0 bulk soil	0	Middle	112167238	1.732-1.744	22	176	0.01
Bulk soil	6	Light	115408740	1.694-1.735	291	2039	0.15
Bulk soil	6	Middle	116139284	1.736-1.742	11	109	0.03
Rhizosphere soil	6	Light	112337930	1.692-1.737	267	2421	3.47
Rhizosphere soil	6	Middle	101492784	1.738-1.746	17	159	15.5
Rhizosphere soil	6	Heavy	115291636	1.747-1.765	137	1200	3.09
