# Supplementary material for: Stable isotope informed genome-resolved metagenomics reveals that Saccharibacteria utilize microbially-processed plant-derived carbon
Source: Microbiome. 2018 Jul 3;6:122. doi: 10.1186/s40168-018-0499-z (PMC6031116; doi:10.1186/s40168-018-0499-z)
Supplement: Supplementary file 2 — Table S2. Genome summary, including HMM-based annotations. (XLSX 1076 kb) [file 40168_2018_499_MOESM2_ESM.xlsx]

## Sheet: T. rhizospherense 
Bin	Scaffold	ORF	Start	End	Strand	Length	KO	cazy	Localization (+)	Score	Hit rank	Description	Name	Reliability	E-value	Hit score	HMM threshold	Hit length	HMM mean length	HMM sd length
YM_S32_scaffold_0_chromo_pre_term	YM_S32_scaffold_0_chromo_pre_term.fasta	YM_S32_scaffold_0_chromo_pre_term.fasta_1	210	1301	-	364	K02338		Cytoplasmic	9.97	1	DNA polymerase III subunit beta [EC:2.7.7.7]	DPO3B, dnaN	reliable	1.3e-103	345.3	63.8	364	377.8	1.1
YM_S32_scaffold_0_chromo_pre_term	YM_S32_scaffold_0_chromo_pre_term.fasta	YM_S32_scaffold_0_chromo_pre_term.fasta_2	1326	1574	-	83	-		Unknown	2.5	-	-	-	no hit	-	-	-	83	-	-
YM_S32_scaffold_0_chromo_pre_term	YM_S32_scaffold_0_chromo_pre_term.fasta	YM_S32_scaffold_0_chromo_pre_term.fasta_3	1567	2943	-	459	K02313		Cytoplasmic	9.97	2	chromosomal replication initiator protein	dnaA	reliable	9.6e-163	541.2	45.6	459	470.6	53.2
YM_S32_scaffold_0_chromo_pre_term	YM_S32_scaffold_0_chromo_pre_term.fasta	YM_S32_scaffold_0_chromo_pre_term.fasta_4	3424	3813	+	130	K03536		Cytoplasmic	7.5	3	ribonuclease P protein component [EC:3.1.26.5]	rnpA	reliable	7.2e-18	63.7	17.2	130	122.4	19.7
YM_S32_scaffold_0_chromo_pre_term	YM_S32_scaffold_0_chromo_pre_term.fasta	YM_S32_scaffold_0_chromo_pre_term.fasta_5	3813	4763	+	317	K03217		CytoplasmicMembrane	10	6	YidC/Oxa1 family membrane protein insertase	yidC, spoIIIJ, OXA1	check_length	3.3e-51	173.4	44.7	317	516.4	99.2
YM_S32_scaffold_0_chromo_pre_term	YM_S32_scaffold_0_chromo_pre_term.fasta	YM_S32_scaffold_0_chromo_pre_term.fasta_6	4764	5219	+	152	K06346		Cytoplasmic	7.5	3	spoIIIJ-associated protein	jag	check_length	4.4e-36	123.2	33.1	152	222.7	29.3
YM_S32_scaffold_0_chromo_pre_term	YM_S32_scaffold_0_chromo_pre_term.fasta	YM_S32_scaffold_0_chromo_pre_term.fasta_7	5679	6779	-	367	K12994	GT4	Cytoplasmic	7.5	9	alpha-1,3-rhamnosyl/mannosyltransferase [EC:2.4.1.-]	wbpY, wbdB	questionable	3.9e-52	175.7	277.8	367	378.2	35.5
YM_S32_scaffold_0_chromo_pre_term	YM_S32_scaffold_0_chromo_pre_term.fasta	YM_S32_scaffold_0_chromo_pre_term.fasta_8	6803	8128	+	442	K18814		CytoplasmicMembrane	10	1	O-Antigen ligase		manually annotated
YM_S32_scaffold_0_chromo_pre_term	YM_S32_scaffold_0_chromo_pre_term.fasta	YM_S32_scaffold_0_chromo_pre_term.fasta_9	8145	8969	+	275	K01992		CytoplasmicMembrane	10	4	ABC-2 type transport system permease protein	ABC-2.P	reliable	3.9e-102	339.6	219.6	275	270.4	6.8
YM_S32_scaffold_0_chromo_pre_term	YM_S32_scaffold_0_chromo_pre_term.fasta	YM_S32_scaffold_0_chromo_pre_term.fasta_10	9089	10243	-	385	K12994	GT4	Cytoplasmic	7.5	2	alpha-1,3-rhamnosyl/mannosyltransferase [EC:2.4.1.-]	wbpY, wbdB	questionable	1.4e-76	256.2	277.8	385	378.2	35.5
YM_S32_scaffold_0_chromo_pre_term	YM_S32_scaffold_0_chromo_pre_term.fasta	YM_S32_scaffold_0_chromo_pre_term.fasta_11	10275	11468	+	398	K09691		CytoplasmicMembrane	8.78	3	lipopolysaccharide transport system ATP-binding protein	ABC-2.LPSE.A	reliable	8.7e-127	423.4	264.9	398	400.4	92
YM_S32_scaffold_0_chromo_pre_term	YM_S32_scaffold_0_chromo_pre_term.fasta	YM_S32_scaffold_0_chromo_pre_term.fasta_12	11480	11956	+	159	-		Cytoplasmic	7.5	-	-	-	no hit	-	-	-	159	-	-
YM_S32_scaffold_0_chromo_pre_term	YM_S32_scaffold_0_chromo_pre_term.fasta	YM_S32_scaffold_0_chromo_pre_term.fasta_13	11953	14313	+	787	-	GT4	CytoplasmicMembrane	8.16	-	-	-	no hit	-	-	-	787	-	-
YM_S32_scaffold_0_chromo_pre_term	YM_S32_scaffold_0_chromo_pre_term.fasta	YM_S32_scaffold_0_chromo_pre_term.fasta_14	14313	15560	+	416		GT4	Cytoplasmic	7.5	4	GT1_mtfB_like		Manually annotated
YM_S32_scaffold_0_chromo_pre_term	YM_S32_scaffold_0_chromo_pre_term.fasta	YM_S32_scaffold_0_chromo_pre_term.fasta_15	15638	16597	-	320	-		Cytoplasmic	7.5	-	-	-	no hit	-	-	-	320	-	-
YM_S32_scaffold_0_chromo_pre_term	YM_S32_scaffold_0_chromo_pre_term.fasta	YM_S32_scaffold_0_chromo_pre_term.fasta_16	16718	17854	+	379	K01791		Cytoplasmic	9.67	4	UDP-N-acetylglucosamine 2-epimerase (non-hydrolysing) [EC:5.1.3.14]	wecB	reliable	2.3e-68	230	38.6	379	373.5	32.1
YM_S32_scaffold_0_chromo_pre_term	YM_S32_scaffold_0_chromo_pre_term.fasta	YM_S32_scaffold_0_chromo_pre_term.fasta_17	18008	18964	-	319		GT2	CytoplasmicMembrane	9.96	7	cd04187 (DPM1_like_bac)		Manually annotated
YM_S32_scaffold_0_chromo_pre_term	YM_S32_scaffold_0_chromo_pre_term.fasta	YM_S32_scaffold_0_chromo_pre_term.fasta_18	18939	20231	-	431	-		CytoplasmicMembrane	10	-	-	-	no hit	-	-	-	431	-	-
YM_S32_scaffold_0_chromo_pre_term	YM_S32_scaffold_0_chromo_pre_term.fasta	YM_S32_scaffold_0_chromo_pre_term.fasta_19	20298	23540	+	1081	-	GT2	CytoplasmicMembrane	10	-	-	-	no hit	-	-	-	1081	-	-
YM_S32_scaffold_0_chromo_pre_term	YM_S32_scaffold_0_chromo_pre_term.fasta	YM_S32_scaffold_0_chromo_pre_term.fasta_20	23527	25617	-	697	-		Extracellular	8.91	-	-	-	no hit	-	-	-	697	-	-
YM_S32_scaffold_0_chromo_pre_term	YM_S32_scaffold_0_chromo_pre_term.fasta	YM_S32_scaffold_0_chromo_pre_term.fasta_21	25614	26231	-	206	-		CytoplasmicMembrane	9.87	-	-	-	no hit	-	-	-	206	-	-
YM_S32_scaffold_0_chromo_pre_term	YM_S32_scaffold_0_chromo_pre_term.fasta	YM_S32_scaffold_0_chromo_pre_term.fasta_22	26392	27483	+	364	K00971		Cytoplasmic	7.5	5	mannose-1-phosphate guanylyltransferase [EC:2.7.7.13]	manC, cpsB	reliable	8.1e-73	244.4	17.8	364	424.1	74.3
YM_S32_scaffold_0_chromo_pre_term	YM_S32_scaffold_0_chromo_pre_term.fasta	YM_S32_scaffold_0_chromo_pre_term.fasta_23	27503	29053	-	517	K01840		Cytoplasmic	7.5	1	phosphomannomutase [EC:5.4.2.8]	manB	reliable	1.9e-136	455.1	112.2	517	476.9	70.7
YM_S32_scaffold_0_chromo_pre_term	YM_S32_scaffold_0_chromo_pre_term.fasta	YM_S32_scaffold_0_chromo_pre_term.fasta_24	29263	31095	-	611	K00820		Cytoplasmic	9.97	1	glucosamine--fructose-6-phosphate aminotransferase (isomerizing) [EC:2.6.1.16]	glmS, GFPT	reliable	2.2e-236	785.2	71.1	611	590.5	79.9
YM_S32_scaffold_0_chromo_pre_term	YM_S32_scaffold_0_chromo_pre_term.fasta	YM_S32_scaffold_0_chromo_pre_term.fasta_25	31114	32232	-	373	K14335	GT4	Unknown	2.5	2	alpha-1,6-mannosyltransferase [EC:2.4.1.-]	pimC	questionable	2.2e-18	64.8	232.4	373	381.2	17.4
YM_S32_scaffold_0_chromo_pre_term	YM_S32_scaffold_0_chromo_pre_term.fasta	YM_S32_scaffold_0_chromo_pre_term.fasta_26	32238	33683	-	482	K00996		CytoplasmicMembrane	10	5	undecaprenyl-phosphate galactose phosphotransferase [EC:2.7.8.6]	rfbP	reliable	2.3e-89	299.2	298.9	482	470.1	40.7
YM_S32_scaffold_0_chromo_pre_term	YM_S32_scaffold_0_chromo_pre_term.fasta	YM_S32_scaffold_0_chromo_pre_term.fasta_27	33829	34275	+	149	-		CytoplasmicMembrane	9.55	-	-	-	no hit	-	-	-	149	-	-
YM_S32_scaffold_0_chromo_pre_term	YM_S32_scaffold_0_chromo_pre_term.fasta	YM_S32_scaffold_0_chromo_pre_term.fasta_28	34272	34727	+	152	K01356		CytoplasmicMembrane	8.16	5	repressor LexA [EC:3.4.21.88]	lexA	reliable	7.3e-08	30.5	30	152	206.4	14.6
YM_S32_scaffold_0_chromo_pre_term	YM_S32_scaffold_0_chromo_pre_term.fasta	YM_S32_scaffold_0_chromo_pre_term.fasta_29	34702	34920	-	73	-		CytoplasmicMembrane	9.55	-	-	-	no hit	-	-	-	73	-	-
YM_S32_scaffold_0_chromo_pre_term	YM_S32_scaffold_0_chromo_pre_term.fasta	YM_S32_scaffold_0_chromo_pre_term.fasta_30	34955	36481	+	509	-		Cytoplasmic	7.5	-	-	-	no hit	-	-	-	509	-	-
YM_S32_scaffold_0_chromo_pre_term	YM_S32_scaffold_0_chromo_pre_term.fasta	YM_S32_scaffold_0_chromo_pre_term.fasta_31	37361	38209	-	283	K03673		Cellwall	8.75	3	thiol:disulfide interchange protein DsbA	dsbA	check_length	5.6e-13	47.5	46.5	283	207.7	8.3
YM_S32_scaffold_0_chromo_pre_term	YM_S32_scaffold_0_chromo_pre_term.fasta	YM_S32_scaffold_0_chromo_pre_term.fasta_32	38288	39490	+	401	-	CBM44	CytoplasmicMembrane	9.55	-	-	-	no hit	-	-	-	401	-	-
YM_S32_scaffold_0_chromo_pre_term	YM_S32_scaffold_0_chromo_pre_term.fasta	YM_S32_scaffold_0_chromo_pre_term.fasta_33	39507	40559	+	351	K03699		CytoplasmicMembrane	10	5	putative hemolysin	tlyC	questionable	2.9e-19	67.6	241.3	351	432.6	41.7
YM_S32_scaffold_0_chromo_pre_term	YM_S32_scaffold_0_chromo_pre_term.fasta	YM_S32_scaffold_0_chromo_pre_term.fasta_34	40687	41997	+	437	K09759		Cytoplasmic	10	2	nondiscriminating aspartyl-tRNA synthetase [EC:6.1.1.23]	aspC	reliable	4.2e-145	482.3	308.3	437	428.4	19.4
YM_S32_scaffold_0_chromo_pre_term	YM_S32_scaffold_0_chromo_pre_term.fasta	YM_S32_scaffold_0_chromo_pre_term.fasta_35	42073	42846	-	258	-		Cytoplasmic	7.5	-	-	-	no hit	-	-	-	258	-	-
YM_S32_scaffold_0_chromo_pre_term	YM_S32_scaffold_0_chromo_pre_term.fasta	YM_S32_scaffold_0_chromo_pre_term.fasta_36	42923	43585	-	221	K01247		Unknown	2.5	1	DNA-3-methyladenine glycosylase II [EC:3.2.2.21]	alkA	reliable	8.8e-79	263.7	35	221	259.9	68.1
YM_S32_scaffold_0_chromo_pre_term	YM_S32_scaffold_0_chromo_pre_term.fasta	YM_S32_scaffold_0_chromo_pre_term.fasta_37	43622	44623	+	334	K17836		Unknown	2.5	6	beta-lactamase class A [EC:3.5.2.6]	penP	questionable	5.6e-13	47.3	80	334	300.5	25.7
YM_S32_scaffold_0_chromo_pre_term	YM_S32_scaffold_0_chromo_pre_term.fasta	YM_S32_scaffold_0_chromo_pre_term.fasta_38	44842	46680	+	613	-		CytoplasmicMembrane	9.55	-	-	-	no hit	-	-	-	613	-	-
YM_S32_scaffold_0_chromo_pre_term	YM_S32_scaffold_0_chromo_pre_term.fasta	YM_S32_scaffold_0_chromo_pre_term.fasta_39	46756	47586	+	277	K03575		CytoplasmicMembrane	8.16	2	A/G-specific adenine glycosylase [EC:3.2.2.-]	mutY	reliable	8e-68	228.2	18.4	277	360	67
YM_S32_scaffold_0_chromo_pre_term	YM_S32_scaffold_0_chromo_pre_term.fasta	YM_S32_scaffold_0_chromo_pre_term.fasta_40	47608	47952	+	115	-		CytoplasmicMembrane	9.55	-	-	-	no hit	-	-	-	115	-	-
YM_S32_scaffold_0_chromo_pre_term	YM_S32_scaffold_0_chromo_pre_term.fasta	YM_S32_scaffold_0_chromo_pre_term.fasta_41	48069	49964	+	632	-		Cytoplasmic	7.5	-	-	-	no hit	-	-	-	632	-	-
YM_S32_scaffold_0_chromo_pre_term	YM_S32_scaffold_0_chromo_pre_term.fasta	YM_S32_scaffold_0_chromo_pre_term.fasta_42	50009	50611	-	201	-		CytoplasmicMembrane	9.55	-	-	-	no hit	-	-	-	201	-	-
YM_S32_scaffold_0_chromo_pre_term	YM_S32_scaffold_0_chromo_pre_term.fasta	YM_S32_scaffold_0_chromo_pre_term.fasta_43	50849	51454	-	202	-		Extracellular	8.91	-	-	-	no hit	-	-	-	202	-	-
YM_S32_scaffold_0_chromo_pre_term	YM_S32_scaffold_0_chromo_pre_term.fasta	YM_S32_scaffold_0_chromo_pre_term.fasta_44	51659	51862	+	68	-		Unknown	2.5	-	-	-	no hit	-	-	-	68	-	-
YM_S32_scaffold_0_chromo_pre_term	YM_S32_scaffold_0_chromo_pre_term.fasta	YM_S32_scaffold_0_chromo_pre_term.fasta_45	52091	52846	+	252	K01990		CytoplasmicMembrane	9.96	5	ABC-2 type transport system ATP-binding protein	ABC-2.A	reliable	2.5e-94	315.3	14.9	252	299.7	73.5
YM_S32_scaffold_0_chromo_pre_term	YM_S32_scaffold_0_chromo_pre_term.fasta	YM_S32_scaffold_0_chromo_pre_term.fasta_46	52850	53002	+	51	-		Unknown	2.5	-	-	-	no hit	-	-	-	51	-	-
YM_S32_scaffold_0_chromo_pre_term	YM_S32_scaffold_0_chromo_pre_term.fasta	YM_S32_scaffold_0_chromo_pre_term.fasta_47	53004	54131	+	376	K01992		CytoplasmicMembrane	10	15	ABC-2 type transport system permease protein	ABC-2.P	reliable	4.3e-73	244.9	72.8	376	353.9	52.3
YM_S32_scaffold_0_chromo_pre_term	YM_S32_scaffold_0_chromo_pre_term.fasta	YM_S32_scaffold_0_chromo_pre_term.fasta_48	54112	54417	+	102	-		Cytoplasmic	7.5	-	-	-	no hit	-	-	-	102	-	-
YM_S32_scaffold_0_chromo_pre_term	YM_S32_scaffold_0_chromo_pre_term.fasta	YM_S32_scaffold_0_chromo_pre_term.fasta_49	54455	55408	+	318	K05540		Cytoplasmic	7.5	1	tRNA-dihydrouridine synthase B [EC:1.-.-.-]	dusB	reliable	4.1e-51	172.5	111.9	318	328.2	18.9
YM_S32_scaffold_0_chromo_pre_term	YM_S32_scaffold_0_chromo_pre_term.fasta	YM_S32_scaffold_0_chromo_pre_term.fasta_50	55447	56361	+	305	K01990		CytoplasmicMembrane	9.51	7	ABC-2 type transport system ATP-binding protein	ABC-2.A	reliable	1.5e-88	296.3	14.9	305	299.7	73.5
YM_S32_scaffold_0_chromo_pre_term	YM_S32_scaffold_0_chromo_pre_term.fasta	YM_S32_scaffold_0_chromo_pre_term.fasta_51	56358	57104	+	249	K01992		CytoplasmicMembrane	10	24	ABC-2 type transport system permease protein	ABC-2.P	reliable	1.6e-29	101.4	72	249	258.3	17.1
YM_S32_scaffold_0_chromo_pre_term	YM_S32_scaffold_0_chromo_pre_term.fasta	YM_S32_scaffold_0_chromo_pre_term.fasta_52	57101	57889	-	263	-		Cytoplasmic	7.5	-	-	-	no hit	-	-	-	263	-	-
YM_S32_scaffold_0_chromo_pre_term	YM_S32_scaffold_0_chromo_pre_term.fasta	YM_S32_scaffold_0_chromo_pre_term.fasta_53	58074	58886	-	271	K03437		CytoplasmicMembrane	9.55	2	RNA methyltransferase, TrmH family	spoU	reliable	5.5e-67	224.9	86.8	271	263.7	26.7
YM_S32_scaffold_0_chromo_pre_term	YM_S32_scaffold_0_chromo_pre_term.fasta	YM_S32_scaffold_0_chromo_pre_term.fasta_54	59342	59797	+	152	K05589		CytoplasmicMembrane	9.55	2	cell division protein FtsB	ftsB	questionable	1.5e-07	30.2	55.6	152	99.5	7.2
YM_S32_scaffold_0_chromo_pre_term	YM_S32_scaffold_0_chromo_pre_term.fasta	YM_S32_scaffold_0_chromo_pre_term.fasta_55	60047	60523	+	159	-		Cytoplasmic	7.5	-	-	-	no hit	-	-	-	159	-	-
YM_S32_scaffold_0_chromo_pre_term	YM_S32_scaffold_0_chromo_pre_term.fasta	YM_S32_scaffold_0_chromo_pre_term.fasta_56	60523	61086	+	188	K07002		Cytoplasmic	7.5	5	abhydrolase	K07002	reliable	1.2e-31	108.2	30.9	188	186.7	18.7
YM_S32_scaffold_0_chromo_pre_term	YM_S32_scaffold_0_chromo_pre_term.fasta	YM_S32_scaffold_0_chromo_pre_term.fasta_57	61310	61999	+	230	K00059		Cytoplasmic	9.97	2	3-oxoacyl-[acyl-carrier protein] reductase [EC:1.1.1.100]	fabG	reliable	6.7e-71	237.7	28.7	230	257.6	40.3
YM_S32_scaffold_0_chromo_pre_term	YM_S32_scaffold_0_chromo_pre_term.fasta	YM_S32_scaffold_0_chromo_pre_term.fasta_58	62171	62380	+	70	-		CytoplasmicMembrane	9.55	-	-	-	no hit	-	-	-	70	-	-
YM_S32_scaffold_0_chromo_pre_term	YM_S32_scaffold_0_chromo_pre_term.fasta	YM_S32_scaffold_0_chromo_pre_term.fasta_59	62406	63047	+	214	K06950		Cytoplasmic	7.5	3	uncharacterized protein	K06950	reliable	4.6e-12	43.8	37.4	214	219.8	24.8
YM_S32_scaffold_0_chromo_pre_term	YM_S32_scaffold_0_chromo_pre_term.fasta	YM_S32_scaffold_0_chromo_pre_term.fasta_60	63106	64182	+	359	-		Cytoplasmic	7.5	-	-	-	no hit	-	-	-	359	-	-
YM_S32_scaffold_0_chromo_pre_term	YM_S32_scaffold_0_chromo_pre_term.fasta	YM_S32_scaffold_0_chromo_pre_term.fasta_61	64250	64885	+	212	K00560		Cytoplasmic	7.5	6	thymidylate synthase [EC:2.1.1.45]	thyA, TYMS	questionable	3.6e-30	103.8	119.6	212	310.5	111
YM_S32_scaffold_0_chromo_pre_term	YM_S32_scaffold_0_chromo_pre_term.fasta	YM_S32_scaffold_0_chromo_pre_term.fasta_62	64875	65552	-	226	-		Cytoplasmic	7.5	-	-	-	no hit	-	-	-	226	-	-
YM_S32_scaffold_0_chromo_pre_term	YM_S32_scaffold_0_chromo_pre_term.fasta	YM_S32_scaffold_0_chromo_pre_term.fasta_63	65790	66197	+	136	-		Cytoplasmic	7.5	-	-	-	no hit	-	-	-	136	-	-
YM_S32_scaffold_0_chromo_pre_term	YM_S32_scaffold_0_chromo_pre_term.fasta	YM_S32_scaffold_0_chromo_pre_term.fasta_64	66377	66472	+	32	-		Unknown	2.5	-	-	-	no hit	-	-	-	32	-	-
YM_S32_scaffold_0_chromo_pre_term	YM_S32_scaffold_0_chromo_pre_term.fasta	YM_S32_scaffold_0_chromo_pre_term.fasta_65	66603	67157	+	185	K03976		Cytoplasmic	7.5	1	Cys-tRNA(Pro)/Cys-tRNA(Cys) deacylase [EC:3.1.1.-]	ybaK, ebsC	reliable	2.9e-19	67.8	42.4	185	158.2	14.5
YM_S32_scaffold_0_chromo_pre_term	YM_S32_scaffold_0_chromo_pre_term.fasta	YM_S32_scaffold_0_chromo_pre_term.fasta_66	67203	67817	-	205	-		Cytoplasmic	7.5	-	-	-	no hit	-	-	-	205	-	-
YM_S32_scaffold_0_chromo_pre_term	YM_S32_scaffold_0_chromo_pre_term.fasta	YM_S32_scaffold_0_chromo_pre_term.fasta_67	68013	68612	+	200	-		Unknown	2.5	-	-	-	no hit	-	-	-	200	-	-
YM_S32_scaffold_0_chromo_pre_term	YM_S32_scaffold_0_chromo_pre_term.fasta	YM_S32_scaffold_0_chromo_pre_term.fasta_68	68875	69093	+	73	-		CytoplasmicMembrane	9.55	-	-	-	no hit	-	-	-	73	-	-
YM_S32_scaffold_0_chromo_pre_term	YM_S32_scaffold_0_chromo_pre_term.fasta	YM_S32_scaffold_0_chromo_pre_term.fasta_69	69068	69616	+	183	-		Cytoplasmic	7.5	-	-	-	no hit	-	-	-	183	-	-
YM_S32_scaffold_0_chromo_pre_term	YM_S32_scaffold_0_chromo_pre_term.fasta	YM_S32_scaffold_0_chromo_pre_term.fasta_70	69609	69863	+	85	-		Unknown	2.5	-	-	-	no hit	-	-	-	85	-	-
YM_S32_scaffold_0_chromo_pre_term	YM_S32_scaffold_0_chromo_pre_term.fasta	YM_S32_scaffold_0_chromo_pre_term.fasta_71	69850	71640	+	597	-		Cytoplasmic	7.5	-	-	-	no hit	-	-	-	597	-	-
YM_S32_scaffold_0_chromo_pre_term	YM_S32_scaffold_0_chromo_pre_term.fasta	YM_S32_scaffold_0_chromo_pre_term.fasta_72	71647	73128	-	494	-		Unknown	2.5	-	-	-	no hit	-	-	-	494	-	-
YM_S32_scaffold_0_chromo_pre_term	YM_S32_scaffold_0_chromo_pre_term.fasta	YM_S32_scaffold_0_chromo_pre_term.fasta_73	73284	74264	-	327	K16844		Unknown	2.5	2	(2R)-3-sulfolactate dehydrogenase (NADP+) [EC:1.1.1.338]	comC	questionable	8.7e-45	151.8	194.9	327	331.4	21
YM_S32_scaffold_0_chromo_pre_term	YM_S32_scaffold_0_chromo_pre_term.fasta	YM_S32_scaffold_0_chromo_pre_term.fasta_74	74395	74826	-	144	-		CytoplasmicMembrane	10	-	-	-	no hit	-	-	-	144	-	-
YM_S32_scaffold_0_chromo_pre_term	YM_S32_scaffold_0_chromo_pre_term.fasta	YM_S32_scaffold_0_chromo_pre_term.fasta_75	74942	75193	+	84	K07729		Cytoplasmic	7.5	1	putative transcriptional regulator	K07729	reliable	1.7e-13	49	33.8	84	69.1	9.6
YM_S32_scaffold_0_chromo_pre_term	YM_S32_scaffold_0_chromo_pre_term.fasta	YM_S32_scaffold_0_chromo_pre_term.fasta_76	75276	75698	+	141	-		Unknown	2.5	-	-	-	no hit	-	-	-	141	-	-
YM_S32_scaffold_0_chromo_pre_term	YM_S32_scaffold_0_chromo_pre_term.fasta	YM_S32_scaffold_0_chromo_pre_term.fasta_77	76021	76485	+	155	-		Unknown	2.5	-	-	-	no hit	-	-	-	155	-	-
YM_S32_scaffold_0_chromo_pre_term	YM_S32_scaffold_0_chromo_pre_term.fasta	YM_S32_scaffold_0_chromo_pre_term.fasta_78	76544	76726	+	61	-		Cytoplasmic	7.5	-	-	-	no hit	-	-	-	61	-	-
YM_S32_scaffold_0_chromo_pre_term	YM_S32_scaffold_0_chromo_pre_term.fasta	YM_S32_scaffold_0_chromo_pre_term.fasta_79	76747	78297	+	517	K06400		Cytoplasmic	7.5	2	site-specific DNA recombinase	spoIVCA	reliable	2.7e-75	252.7	105.7	517	509.6	66.1
YM_S32_scaffold_0_chromo_pre_term	YM_S32_scaffold_0_chromo_pre_term.fasta	YM_S32_scaffold_0_chromo_pre_term.fasta_80	78473	79354	+	294	K04075		CytoplasmicMembrane	8.16	1	tRNA(Ile)-lysidine synthase [EC:6.3.4.19]	tilS, mesJ	check_length	1.6e-73	247	37.1	294	416	58.1
YM_S32_scaffold_0_chromo_pre_term	YM_S32_scaffold_0_chromo_pre_term.fasta	YM_S32_scaffold_0_chromo_pre_term.fasta_81	79379	81253	+	625	K03798		CytoplasmicMembrane	9.99	5	cell division protease FtsH [EC:3.4.24.-]	ftsH, hflB	reliable	1.9e-245	815.5	22.3	625	658.8	82.8
YM_S32_scaffold_0_chromo_pre_term	YM_S32_scaffold_0_chromo_pre_term.fasta	YM_S32_scaffold_0_chromo_pre_term.fasta_82	81498	83150	+	551	K03980		CytoplasmicMembrane	10	6	putative peptidoglycan lipid II flippase	murJ, mviN	reliable	8.8e-81	270.6	135.3	551	525.2	19.9
YM_S32_scaffold_0_chromo_pre_term	YM_S32_scaffold_0_chromo_pre_term.fasta	YM_S32_scaffold_0_chromo_pre_term.fasta_83	83200	84351	-	384	-		Cytoplasmic	7.5	-	-	-	no hit	-	-	-	384	-	-
YM_S32_scaffold_0_chromo_pre_term	YM_S32_scaffold_0_chromo_pre_term.fasta	YM_S32_scaffold_0_chromo_pre_term.fasta_84	84461	86239	+	593	K02355		CytoplasmicMembrane	8.78	12	elongation factor G	fusA, GFM, EFG	reliable	1.8e-69	233.4	114	593	700.3	65.9
YM_S32_scaffold_0_chromo_pre_term	YM_S32_scaffold_0_chromo_pre_term.fasta	YM_S32_scaffold_0_chromo_pre_term.fasta_85	86505	87269	+	255	K00942		Cytoplasmic	9.97	3	guanylate kinase [EC:2.7.4.8]	E2.7.4.8, gmk	reliable	1.2e-46	157.9	28.9	255	213.9	37.1
YM_S32_scaffold_0_chromo_pre_term	YM_S32_scaffold_0_chromo_pre_term.fasta	YM_S32_scaffold_0_chromo_pre_term.fasta_86	87344	88048	+	235	K03705		CytoplasmicMembrane	8.16	1	heat-inducible transcriptional repressor	hrcA	check_length	3.8e-63	212.6	29.5	235	343.7	26.9
YM_S32_scaffold_0_chromo_pre_term	YM_S32_scaffold_0_chromo_pre_term.fasta	YM_S32_scaffold_0_chromo_pre_term.fasta_87	88041	88520	+	160	K03687		Cytoplasmic	7.5	1	molecular chaperone GrpE	GRPE	reliable	3.7e-44	149.9	21.6	160	206.4	34.2
YM_S32_scaffold_0_chromo_pre_term	YM_S32_scaffold_0_chromo_pre_term.fasta	YM_S32_scaffold_0_chromo_pre_term.fasta_88	88743	89138	+	132	-		Cytoplasmic	7.5	-	-	-	no hit	-	-	-	132	-	-
YM_S32_scaffold_0_chromo_pre_term	YM_S32_scaffold_0_chromo_pre_term.fasta	YM_S32_scaffold_0_chromo_pre_term.fasta_89	89096	89662	+	189	-		Cytoplasmic	7.5	-	-	-	no hit	-	-	-	189	-	-
YM_S32_scaffold_0_chromo_pre_term	YM_S32_scaffold_0_chromo_pre_term.fasta	YM_S32_scaffold_0_chromo_pre_term.fasta_90	89991	91895	+	635	K04043		Cytoplasmic	9.97	1	molecular chaperone DnaK	dnaK	reliable	1.1e-284	944.7	71.6	635	629.5	57.2
YM_S32_scaffold_0_chromo_pre_term	YM_S32_scaffold_0_chromo_pre_term.fasta	YM_S32_scaffold_0_chromo_pre_term.fasta_91	91956	92333	+	126	-		CytoplasmicMembrane	9.55	-	-	-	no hit	-	-	-	126	-	-
YM_S32_scaffold_0_chromo_pre_term	YM_S32_scaffold_0_chromo_pre_term.fasta	YM_S32_scaffold_0_chromo_pre_term.fasta_92	92344	93447	+	368	K03686		Cytoplasmic	9.97	2	molecular chaperone DnaJ	dnaJ	reliable	7.3e-137	456.4	24.6	368	376.1	60.6
YM_S32_scaffold_0_chromo_pre_term	YM_S32_scaffold_0_chromo_pre_term.fasta	YM_S32_scaffold_0_chromo_pre_term.fasta_93	93452	94765	-	438	-		CytoplasmicMembrane	9.55	-	-	-	no hit	-	-	-	438	-	-
YM_S32_scaffold_0_chromo_pre_term	YM_S32_scaffold_0_chromo_pre_term.fasta	YM_S32_scaffold_0_chromo_pre_term.fasta_94	94890	96275	+	462	-		Unknown	2.5	-	-	-	no hit	-	-	-	462	-	-
YM_S32_scaffold_0_chromo_pre_term	YM_S32_scaffold_0_chromo_pre_term.fasta	YM_S32_scaffold_0_chromo_pre_term.fasta_95	96275	97180	+	302	K05844		Cytoplasmic	7.5	4	ribosomal protein S6--L-glutamate ligase [EC:6.3.2.-]	rimK	reliable	6.1e-126	419.1	115.7	302	309.6	41.8
YM_S32_scaffold_0_chromo_pre_term	YM_S32_scaffold_0_chromo_pre_term.fasta	YM_S32_scaffold_0_chromo_pre_term.fasta_96	97314	97643	+	110	K09005		Unknown	2.5	2	hypothetical protein	K09005	reliable	1.6e-30	105.1	30.4	110	153.9	26.8
YM_S32_scaffold_0_chromo_pre_term	YM_S32_scaffold_0_chromo_pre_term.fasta	YM_S32_scaffold_0_chromo_pre_term.fasta_97	97670	98164	+	165	-		CytoplasmicMembrane	10	-	-	-	no hit	-	-	-	165	-	-
YM_S32_scaffold_0_chromo_pre_term	YM_S32_scaffold_0_chromo_pre_term.fasta	YM_S32_scaffold_0_chromo_pre_term.fasta_98	98383	98775	+	131	-		Cytoplasmic	7.5	-	-	-	no hit	-	-	-	131	-	-
YM_S32_scaffold_0_chromo_pre_term	YM_S32_scaffold_0_chromo_pre_term.fasta	YM_S32_scaffold_0_chromo_pre_term.fasta_99	98811	99110	+	100	-		Cytoplasmic	7.5	-	-	-	no hit	-	-	-	100	-	-
YM_S32_scaffold_0_chromo_pre_term	YM_S32_scaffold_0_chromo_pre_term.fasta	YM_S32_scaffold_0_chromo_pre_term.fasta_100	99263	99838	+	192	-		CytoplasmicMembrane	10	-	-	-	no hit	-	-	-	192	-	-
YM_S32_scaffold_0_chromo_pre_term	YM_S32_scaffold_0_chromo_pre_term.fasta	YM_S32_scaffold_0_chromo_pre_term.fasta_101	100177	100704	+	176	-		Unknown	2.5	-	-	-	no hit	-	-	-	176	-	-
YM_S32_scaffold_0_chromo_pre_term	YM_S32_scaffold_0_chromo_pre_term.fasta	YM_S32_scaffold_0_chromo_pre_term.fasta_102	100829	102088	+	420		GH74	CytoplasmicMembrane	9.55	-	oligoxyloglucan reducing-end-specific cellobiohydrolase with BNR repeat (IPR002860)		Manually annotated
YM_S32_scaffold_0_chromo_pre_term	YM_S32_scaffold_0_chromo_pre_term.fasta	YM_S32_scaffold_0_chromo_pre_term.fasta_103	102042	102710	-	223	K07284		CytoplasmicMembrane	9.55	14	sortase A [EC:3.4.22.70]	srtA	reliable	3.1e-17	61	20.5	223	271.6	69.1
YM_S32_scaffold_0_chromo_pre_term	YM_S32_scaffold_0_chromo_pre_term.fasta	YM_S32_scaffold_0_chromo_pre_term.fasta_104	102758	103759	-	334	-		Cytoplasmic	7.5	-	-	-	no hit	-	-	-	334	-	-
YM_S32_scaffold_0_chromo_pre_term	YM_S32_scaffold_0_chromo_pre_term.fasta	YM_S32_scaffold_0_chromo_pre_term.fasta_105	103762	104733	-	324	-		CytoplasmicMembrane	8.16	-	-	-	no hit	-	-	-	324	-	-
YM_S32_scaffold_0_chromo_pre_term	YM_S32_scaffold_0_chromo_pre_term.fasta	YM_S32_scaffold_0_chromo_pre_term.fasta_106	104693	105928	-	412	K08256	GT4	Cytoplasmic	7.5	4	phosphatidylinositol alpha-mannosyltransferase [EC:2.4.1.57]	pimA	questionable	1.1e-22	78.9	197.9	412	380.6	27.5
YM_S32_scaffold_0_chromo_pre_term	YM_S32_scaffold_0_chromo_pre_term.fasta	YM_S32_scaffold_0_chromo_pre_term.fasta_107	106103	106657	+	185			Unknown	2.5	-	lipoprotease		Manually annotated
YM_S32_scaffold_0_chromo_pre_term	YM_S32_scaffold_0_chromo_pre_term.fasta	YM_S32_scaffold_0_chromo_pre_term.fasta_108	106876	108117	+	414	K02238		CytoplasmicMembrane	10	6	competence protein ComEC	comEC	reliable	9e-52	174.9	40.8	414	698.4	162.5
YM_S32_scaffold_0_chromo_pre_term	YM_S32_scaffold_0_chromo_pre_term.fasta	YM_S32_scaffold_0_chromo_pre_term.fasta_109	108175	108903	+	243	K18189		Unknown	2.5	3	translational activator of cytochrome c oxidase 1	TACO1	reliable	2.4e-50	169.5	16.3	243	290.8	17.3
YM_S32_scaffold_0_chromo_pre_term	YM_S32_scaffold_0_chromo_pre_term.fasta	YM_S32_scaffold_0_chromo_pre_term.fasta_110	108913	109392	+	160	K01159		Cytoplasmic	9.95	1	crossover junction endodeoxyribonuclease RuvC [EC:3.1.22.4]	ruvC	reliable	1.7e-61	206.7	25.8	160	178.2	17.9
YM_S32_scaffold_0_chromo_pre_term	YM_S32_scaffold_0_chromo_pre_term.fasta	YM_S32_scaffold_0_chromo_pre_term.fasta_111	109400	109927	+	176	-		Cytoplasmic	7.5	-	-	-	no hit	-	-	-	176	-	-
YM_S32_scaffold_0_chromo_pre_term	YM_S32_scaffold_0_chromo_pre_term.fasta	YM_S32_scaffold_0_chromo_pre_term.fasta_112	109936	110706	-	257	K02169		Unknown	2.5	1	malonyl-CoA O-methyltransferase [EC:2.1.1.197]	bioC	questionable	3.9e-14	50.9	90	257	261	21.4
YM_S32_scaffold_0_chromo_pre_term	YM_S32_scaffold_0_chromo_pre_term.fasta	YM_S32_scaffold_0_chromo_pre_term.fasta_113	110718	111308	-	197	-		Tat signal	10	-	-	-	no hit	-	-	-	197	-	-
YM_S32_scaffold_0_chromo_pre_term	YM_S32_scaffold_0_chromo_pre_term.fasta	YM_S32_scaffold_0_chromo_pre_term.fasta_114	111491	112078	+	196	K03550		Cytoplasmic	9.67	1	holliday junction DNA helicase RuvA [EC:3.6.4.12]	ruvA	reliable	4.1e-59	198.6	18	196	202	13.2
YM_S32_scaffold_0_chromo_pre_term	YM_S32_scaffold_0_chromo_pre_term.fasta	YM_S32_scaffold_0_chromo_pre_term.fasta_115	112126	113160	+	345	K03551		Cytoplasmic	7.5	6	holliday junction DNA helicase RuvB [EC:3.6.4.12]	ruvB	reliable	1.4e-77	259.6	77.4	345	311	4.8
YM_S32_scaffold_0_chromo_pre_term	YM_S32_scaffold_0_chromo_pre_term.fasta	YM_S32_scaffold_0_chromo_pre_term.fasta_116	113168	113863	+	232	-		CytoplasmicMembrane	9.55	-	-	-	no hit	-	-	-	232	-	-
YM_S32_scaffold_0_chromo_pre_term	YM_S32_scaffold_0_chromo_pre_term.fasta	YM_S32_scaffold_0_chromo_pre_term.fasta_117	113873	115069	-	399	-		Cytoplasmic	7.5	-	-	-	no hit	-	-	-	399	-	-
YM_S32_scaffold_0_chromo_pre_term	YM_S32_scaffold_0_chromo_pre_term.fasta	YM_S32_scaffold_0_chromo_pre_term.fasta_118	115149	115634	-	162	K02456		Unknown	2.5	47	general secretion pathway protein G	gspG	reliable	3.4e-23	81.7	68.8	162	154.1	28.7
YM_S32_scaffold_0_chromo_pre_term	YM_S32_scaffold_0_chromo_pre_term.fasta	YM_S32_scaffold_0_chromo_pre_term.fasta_119	115669	116994	-	442	K02454		Cytoplasmic	9.97	1	general secretion pathway protein E	gspE	reliable	2.5e-110	368.5	26.3	442	526.7	57.9
YM_S32_scaffold_0_chromo_pre_term	YM_S32_scaffold_0_chromo_pre_term.fasta	YM_S32_scaffold_0_chromo_pre_term.fasta_120	117342	118376	+	345	K03553		Cytoplasmic	9.97	2	recombination protein RecA	recA	reliable	3.7e-182	604.6	25.3	345	359.2	61.4
YM_S32_scaffold_0_chromo_pre_term	YM_S32_scaffold_0_chromo_pre_term.fasta	YM_S32_scaffold_0_chromo_pre_term.fasta_121	118382	118786	+	135	-		Cytoplasmic	7.5	-	-	-	no hit	-	-	-	135	-	-
YM_S32_scaffold_0_chromo_pre_term	YM_S32_scaffold_0_chromo_pre_term.fasta	YM_S32_scaffold_0_chromo_pre_term.fasta_122	118783	119103	+	107	K16904		Unknown	2.5	8	dCTP diphosphatase [EC:3.6.1.12]	DCTPP1	questionable	3.4e-06	25.2	32.2	107	150.7	28.1
YM_S32_scaffold_0_chromo_pre_term	YM_S32_scaffold_0_chromo_pre_term.fasta	YM_S32_scaffold_0_chromo_pre_term.fasta_123	119120	119716	+	199	K03565		Unknown	2.5	6	regulatory protein	recX	reliable	4.9e-40	136.4	19.4	199	256.4	16.2
YM_S32_scaffold_0_chromo_pre_term	YM_S32_scaffold_0_chromo_pre_term.fasta	YM_S32_scaffold_0_chromo_pre_term.fasta_124	119811	120389	-	193	-		Cytoplasmic	7.5	-	-	-	no hit	-	-	-	193	-	-
YM_S32_scaffold_0_chromo_pre_term	YM_S32_scaffold_0_chromo_pre_term.fasta	YM_S32_scaffold_0_chromo_pre_term.fasta_125	120390	121979	+	530	-		Unknown	3.33	-	-	-	no hit	-	-	-	530	-	-
YM_S32_scaffold_0_chromo_pre_term	YM_S32_scaffold_0_chromo_pre_term.fasta	YM_S32_scaffold_0_chromo_pre_term.fasta_126	121981	122352	+	124	K06925		Cytoplasmic	7.5	6	tRNA threonylcarbamoyladenosine biosynthesis protein TsaE	tsaE	reliable	9e-31	106	59.9	124	158.4	27.4
YM_S32_scaffold_0_chromo_pre_term	YM_S32_scaffold_0_chromo_pre_term.fasta	YM_S32_scaffold_0_chromo_pre_term.fasta_127	122352	122744	+	131	K14742		Cytoplasmic	7.5	2	tRNA threonylcarbamoyladenosine biosynthesis protein TsaB	tsaB	questionable	2.1e-12	45.4	110.1	131	255.4	74.8
YM_S32_scaffold_0_chromo_pre_term	YM_S32_scaffold_0_chromo_pre_term.fasta	YM_S32_scaffold_0_chromo_pre_term.fasta_128	122707	122985	+	93	-		CytoplasmicMembrane	8.16	-	-	-	no hit	-	-	-	93	-	-
YM_S32_scaffold_0_chromo_pre_term	YM_S32_scaffold_0_chromo_pre_term.fasta	YM_S32_scaffold_0_chromo_pre_term.fasta_129	122869	123990	-	374	K18164		Cytoplasmic	7.5	1	NADH dehydrogenase [ubiquinone] 1 alpha subcomplex assembly factor 7	NDUFAF7	reliable	6.2e-41	138.9	44.9	374	428	79.6
YM_S32_scaffold_0_chromo_pre_term	YM_S32_scaffold_0_chromo_pre_term.fasta	YM_S32_scaffold_0_chromo_pre_term.fasta_130	124226	125740	+	505	K18682		Cytoplasmic	7.5	2	ribonucrease Y [EC:3.1.-.-]	rny	reliable	2.7e-179	595.4	26.5	505	520.2	27.9
YM_S32_scaffold_0_chromo_pre_term	YM_S32_scaffold_0_chromo_pre_term.fasta	YM_S32_scaffold_0_chromo_pre_term.fasta_131	125817	126485	+	223	K10804		Unknown	2.5	5	acyl-CoA thioesterase I [EC:3.1.2.- 3.1.1.5]	tesA	questionable	2.2e-09	35.3	70.2	223	223.2	31.5
YM_S32_scaffold_0_chromo_pre_term	YM_S32_scaffold_0_chromo_pre_term.fasta	YM_S32_scaffold_0_chromo_pre_term.fasta_132	126591	126893	+	101	K07172		Cytoplasmic	7.5	1	antitoxin MazE	mazE, chpAI	reliable	7.7e-06	24.8	17.6	101	82.6	7.5
YM_S32_scaffold_0_chromo_pre_term	YM_S32_scaffold_0_chromo_pre_term.fasta	YM_S32_scaffold_0_chromo_pre_term.fasta_133	126899	127261	+	121	K07062		Cytoplasmic	7.5	2	COG: COG1487	K07062	questionable	5.6e-17	60.4	61.9	121	116.7	7.6
YM_S32_scaffold_0_chromo_pre_term	YM_S32_scaffold_0_chromo_pre_term.fasta	YM_S32_scaffold_0_chromo_pre_term.fasta_134	127348	128181	+	278	K09769		Cytoplasmic	7.5	1	hypothetical protein	K09769	reliable	6.1e-82	273.2	26.2	278	265.7	14
YM_S32_scaffold_0_chromo_pre_term	YM_S32_scaffold_0_chromo_pre_term.fasta	YM_S32_scaffold_0_chromo_pre_term.fasta_135	128570	129154	+	195	-		Unknown	2.5	-	-	-	no hit	-	-	-	195	-	-
YM_S32_scaffold_0_chromo_pre_term	YM_S32_scaffold_0_chromo_pre_term.fasta	YM_S32_scaffold_0_chromo_pre_term.fasta_136	129270	129896	+	209	K18678		CytoplasmicMembrane	10	1	phytol kinase [EC:2.7.1.182]	VTE5	questionable	7.1e-35	119.1	124.7	209	225.1	28.2
YM_S32_scaffold_0_chromo_pre_term	YM_S32_scaffold_0_chromo_pre_term.fasta	YM_S32_scaffold_0_chromo_pre_term.fasta_137	129923	130300	+	126	-		CytoplasmicMembrane	9.55	-	-	-	no hit	-	-	-	126	-	-
YM_S32_scaffold_0_chromo_pre_term	YM_S32_scaffold_0_chromo_pre_term.fasta	YM_S32_scaffold_0_chromo_pre_term.fasta_138	130297	132711	+	805	K03696		Cytoplasmic	9.89	13	ATP-dependent Clp protease ATP-binding subunit ClpC	clpC	reliable	4.9e-164	546.5	52.8	805	817.3	121.5
YM_S32_scaffold_0_chromo_pre_term	YM_S32_scaffold_0_chromo_pre_term.fasta	YM_S32_scaffold_0_chromo_pre_term.fasta_139	132708	133181	+	158	K03574		Cytoplasmic	7.5	5	8-oxo-dGTP diphosphatase [EC:3.6.1.55]	mutT, NUDT15, MTH2	reliable	4.7e-23	80.1	14.6	158	172.1	64.8
YM_S32_scaffold_0_chromo_pre_term	YM_S32_scaffold_0_chromo_pre_term.fasta	YM_S32_scaffold_0_chromo_pre_term.fasta_140	133168	135006	-	613	K01534		CytoplasmicMembrane	9.99	2	Cd2+/Zn2+-exporting ATPase [EC:3.6.3.3 3.6.3.5]	zntA	reliable	6.8e-165	549	127.6	613	710.1	102
YM_S32_scaffold_0_chromo_pre_term	YM_S32_scaffold_0_chromo_pre_term.fasta	YM_S32_scaffold_0_chromo_pre_term.fasta_141	135129	135770	+	214	-		Unknown	3.33	-	-	-	no hit	-	-	-	214	-	-
YM_S32_scaffold_0_chromo_pre_term	YM_S32_scaffold_0_chromo_pre_term.fasta	YM_S32_scaffold_0_chromo_pre_term.fasta_142	135857	136741	+	295	K01174		Extracellular	9.87	2	micrococcal nuclease [EC:3.1.31.1]	E3.1.31.1, nuc	reliable	4e-08	31.3	23.5	295	218.5	64.6
YM_S32_scaffold_0_chromo_pre_term	YM_S32_scaffold_0_chromo_pre_term.fasta	YM_S32_scaffold_0_chromo_pre_term.fasta_143	136747	137373	-	209	-		Cytoplasmic	7.5	-	-	-	no hit	-	-	-	209	-	-
YM_S32_scaffold_0_chromo_pre_term	YM_S32_scaffold_0_chromo_pre_term.fasta	YM_S32_scaffold_0_chromo_pre_term.fasta_144	137704	138144	+	147	K03574		Cytoplasmic	7.5	27	8-oxo-dGTP diphosphatase [EC:3.6.1.55]	mutT, NUDT15, MTH2	reliable	2.9e-17	61.1	14.6	147	172.1	64.8
YM_S32_scaffold_0_chromo_pre_term	YM_S32_scaffold_0_chromo_pre_term.fasta	YM_S32_scaffold_0_chromo_pre_term.fasta_145	138212	138886	+	225	-		CytoplasmicMembrane	8.16	-	-	-	no hit	-	-	-	225	-	-
YM_S32_scaffold_0_chromo_pre_term	YM_S32_scaffold_0_chromo_pre_term.fasta	YM_S32_scaffold_0_chromo_pre_term.fasta_146	138964	139713	+	250	K00568		Cytoplasmic	7.5	5	2-polyprenyl-6-hydroxyphenyl methylase / 3-demethylubiquinone-9 3-methyltransferase [EC:2.1.1.222 2.1.1.64]	ubiG	questionable	8.3e-14	50	52.8	250	246.1	28.8
YM_S32_scaffold_0_chromo_pre_term	YM_S32_scaffold_0_chromo_pre_term.fasta	YM_S32_scaffold_0_chromo_pre_term.fasta_147	139780	139971	+	64	-		Cytoplasmic	7.5	-	-	-	no hit	-	-	-	64	-	-
YM_S32_scaffold_0_chromo_pre_term	YM_S32_scaffold_0_chromo_pre_term.fasta	YM_S32_scaffold_0_chromo_pre_term.fasta_148	139999	140346	-	116	-		CytoplasmicMembrane	9.55	-	-	-	no hit	-	-	-	116	-	-
YM_S32_scaffold_0_chromo_pre_term	YM_S32_scaffold_0_chromo_pre_term.fasta	YM_S32_scaffold_0_chromo_pre_term.fasta_149	141018	141167	+	50	-		CytoplasmicMembrane	9.55	-	-	-	no hit	-	-	-	50	-	-
YM_S32_scaffold_0_chromo_pre_term	YM_S32_scaffold_0_chromo_pre_term.fasta	YM_S32_scaffold_0_chromo_pre_term.fasta_150	141194	141412	+	73	-		CytoplasmicMembrane	9.87	-	-	-	no hit	-	-	-	73	-	-
YM_S32_scaffold_0_chromo_pre_term	YM_S32_scaffold_0_chromo_pre_term.fasta	YM_S32_scaffold_0_chromo_pre_term.fasta_151	141414	142562	+	383	K11936	GT2	CytoplasmicMembrane	9.51	2	biofilm PGA synthesis N-glycosyltransferase PgaC [EC:2.4.-.-]	pgaC	questionable	3.3e-37	126.7	148.9	383	407.8	74.4
YM_S32_scaffold_0_chromo_pre_term	YM_S32_scaffold_0_chromo_pre_term.fasta	YM_S32_scaffold_0_chromo_pre_term.fasta_152	142632	143420	-	263	K07284		Unknown	2.5	4	sortase A [EC:3.4.22.70]	srtA	reliable	4.9e-34	116.3	20.5	263	271.6	69.1
YM_S32_scaffold_0_chromo_pre_term	YM_S32_scaffold_0_chromo_pre_term.fasta	YM_S32_scaffold_0_chromo_pre_term.fasta_153	143620	144375	+	252	K07506		Cytoplasmic	7.5	1	AraC family transcriptional regulator	K07506	questionable	5.1e-19	67.7	116.2	252	285.5	17
YM_S32_scaffold_0_chromo_pre_term	YM_S32_scaffold_0_chromo_pre_term.fasta	YM_S32_scaffold_0_chromo_pre_term.fasta_154	144458	145036	+	193	K01061		Cytoplasmic	7.5	1	carboxymethylenebutenolidase [EC:3.1.1.45]	E3.1.1.45	reliable	9.2e-23	79.6	24.4	193	272.6	54.4
YM_S32_scaffold_0_chromo_pre_term	YM_S32_scaffold_0_chromo_pre_term.fasta	YM_S32_scaffold_0_chromo_pre_term.fasta_155	145185	146090	-	302	-		Unknown	2.5	-	-	-	no hit	-	-	-	302	-	-
YM_S32_scaffold_0_chromo_pre_term	YM_S32_scaffold_0_chromo_pre_term.fasta	YM_S32_scaffold_0_chromo_pre_term.fasta_156	146092	148638	-	849		CE4	Extracellular	9.13	-	CE4 and CBM 4 Extracellular, deacetylase (nodB), immunoglobulin fold, galactose binding domain		Manually annotated
YM_S32_scaffold_0_chromo_pre_term	YM_S32_scaffold_0_chromo_pre_term.fasta	YM_S32_scaffold_0_chromo_pre_term.fasta_157	148911	150374	+	488	-		CytoplasmicMembrane	10	-	-	-	no hit	-	-	-	488	-	-
YM_S32_scaffold_0_chromo_pre_term	YM_S32_scaffold_0_chromo_pre_term.fasta	YM_S32_scaffold_0_chromo_pre_term.fasta_158	150378	151160	+	261	-		CytoplasmicMembrane	9.87	-	-	-	no hit	-	-	-	261	-	-
YM_S32_scaffold_0_chromo_pre_term	YM_S32_scaffold_0_chromo_pre_term.fasta	YM_S32_scaffold_0_chromo_pre_term.fasta_159	151153	151749	+	199	K07052		CytoplasmicMembrane	10	8	COG: COG1266	K07052	reliable	8.3e-16	57	50.7	199	290.3	73.6
YM_S32_scaffold_0_chromo_pre_term	YM_S32_scaffold_0_chromo_pre_term.fasta	YM_S32_scaffold_0_chromo_pre_term.fasta_160	151750	153276	-	509	K00790		Unknown	2.5	6	UDP-N-acetylglucosamine 1-carboxyvinyltransferase [EC:2.5.1.7]	murA	reliable	4.5e-218	723.3	72.9	509	502.8	46.9
YM_S32_scaffold_0_chromo_pre_term	YM_S32_scaffold_0_chromo_pre_term.fasta	YM_S32_scaffold_0_chromo_pre_term.fasta_161	153458	154717	+	420	K00600		Cytoplasmic	9.97	1	glycine hydroxymethyltransferase [EC:2.1.2.1]	glyA, SHMT	reliable	1.1e-185	617	50.7	420	432.2	55.4
YM_S32_scaffold_0_chromo_pre_term	YM_S32_scaffold_0_chromo_pre_term.fasta	YM_S32_scaffold_0_chromo_pre_term.fasta_162	154828	156264	+	479	-		Cytoplasmic	7.5	-	-	-	no hit	-	-	-	479	-	-
YM_S32_scaffold_0_chromo_pre_term	YM_S32_scaffold_0_chromo_pre_term.fasta	YM_S32_scaffold_0_chromo_pre_term.fasta_163	156291	157319	-	343	K00075		Cytoplasmic	7.5	6	UDP-N-acetylmuramate dehydrogenase [EC:1.3.1.98]	murB	reliable	3.6e-107	356.9	26.1	343	342.4	16.6
YM_S32_scaffold_0_chromo_pre_term	YM_S32_scaffold_0_chromo_pre_term.fasta	YM_S32_scaffold_0_chromo_pre_term.fasta_164	157375	157935	+	187	-		Cytoplasmic	7.5	-	-	-	no hit	-	-	-	187	-	-
YM_S32_scaffold_0_chromo_pre_term	YM_S32_scaffold_0_chromo_pre_term.fasta	YM_S32_scaffold_0_chromo_pre_term.fasta_165	157950	158498	-	183	-		Cytoplasmic	7.5	-	-	-	no hit	-	-	-	183	-	-
YM_S32_scaffold_0_chromo_pre_term	YM_S32_scaffold_0_chromo_pre_term.fasta	YM_S32_scaffold_0_chromo_pre_term.fasta_166	158984	159808	-	275	-		Extracellular	9.13	-	-	-	no hit	-	-	-	275	-	-
YM_S32_scaffold_0_chromo_pre_term	YM_S32_scaffold_0_chromo_pre_term.fasta	YM_S32_scaffold_0_chromo_pre_term.fasta_167	160124	160675	+	184	K00287		Cytoplasmic	7.5	6	dihydrofolate reductase [EC:1.5.1.3]	folA	questionable	2.9e-19	68	70.5	184	155	32.4
YM_S32_scaffold_0_chromo_pre_term	YM_S32_scaffold_0_chromo_pre_term.fasta	YM_S32_scaffold_0_chromo_pre_term.fasta_168	160874	161251	+	126	K10947		Cytoplasmic	7.5	8	PadR family transcriptional regulator, regulatory protein PadR	padR	reliable	2.4e-13	48.5	27.3	126	110.8	8.6
YM_S32_scaffold_0_chromo_pre_term	YM_S32_scaffold_0_chromo_pre_term.fasta	YM_S32_scaffold_0_chromo_pre_term.fasta_169	161254	161736	+	161	-		CytoplasmicMembrane	10	-	-	-	no hit	-	-	-	161	-	-
YM_S32_scaffold_0_chromo_pre_term	YM_S32_scaffold_0_chromo_pre_term.fasta	YM_S32_scaffold_0_chromo_pre_term.fasta_170	161873	162271	+	133	-		Unknown	2.5	-	-	-	no hit	-	-	-	133	-	-
YM_S32_scaffold_0_chromo_pre_term	YM_S32_scaffold_0_chromo_pre_term.fasta	YM_S32_scaffold_0_chromo_pre_term.fasta_171	162336	162917	-	194	-		Cytoplasmic	7.5	-	-	-	no hit	-	-	-	194	-	-
YM_S32_scaffold_0_chromo_pre_term	YM_S32_scaffold_0_chromo_pre_term.fasta	YM_S32_scaffold_0_chromo_pre_term.fasta_172	163313	164356	+	348	K00010	GH109	CytoplasmicMembrane	9.55	1	myo-inositol 2-dehydrogenase / D-chiro-inositol 1-dehydrogenase [EC:1.1.1.18 1.1.1.369]	iolG	questionable	1.7e-20	71.8	80.6	348	331.5	0.5
YM_S32_scaffold_0_chromo_pre_term	YM_S32_scaffold_0_chromo_pre_term.fasta	YM_S32_scaffold_0_chromo_pre_term.fasta_173	164307	165449	+	381	K13010		Cytoplasmic	9.97	1	perosamine synthetase [EC:2.6.1.102]	per, rfbE	questionable	8.6e-88	293.2	333.9	381	383.1	48.5
YM_S32_scaffold_0_chromo_pre_term	YM_S32_scaffold_0_chromo_pre_term.fasta	YM_S32_scaffold_0_chromo_pre_term.fasta_174	165478	165969	+	164	K03574		Cytoplasmic	7.5	31	8-oxo-dGTP diphosphatase [EC:3.6.1.55]	mutT, NUDT15, MTH2	reliable	8.8e-17	59.5	14.6	164	172.1	64.8
YM_S32_scaffold_0_chromo_pre_term	YM_S32_scaffold_0_chromo_pre_term.fasta	YM_S32_scaffold_0_chromo_pre_term.fasta_175	165979	166683	+	235	-		Unknown	2.5	-	-	-	no hit	-	-	-	235	-	-
YM_S32_scaffold_0_chromo_pre_term	YM_S32_scaffold_0_chromo_pre_term.fasta	YM_S32_scaffold_0_chromo_pre_term.fasta_176	166769	167161	+	131	-		Cytoplasmic	7.5	-	-	-	no hit	-	-	-	131	-	-
YM_S32_scaffold_0_chromo_pre_term	YM_S32_scaffold_0_chromo_pre_term.fasta	YM_S32_scaffold_0_chromo_pre_term.fasta_177	167211	167456	+	82	-		Unknown	2.5	-	-	-	no hit	-	-	-	82	-	-
YM_S32_scaffold_0_chromo_pre_term	YM_S32_scaffold_0_chromo_pre_term.fasta	YM_S32_scaffold_0_chromo_pre_term.fasta_178	167867	168397	+	177	-		Unknown	2.5	-	-	-	no hit	-	-	-	177	-	-
YM_S32_scaffold_0_chromo_pre_term	YM_S32_scaffold_0_chromo_pre_term.fasta	YM_S32_scaffold_0_chromo_pre_term.fasta_179	168410	170101	-	564	-		Extracellular	8.91	-	-	-	no hit	-	-	-	564	-	-
YM_S32_scaffold_0_chromo_pre_term	YM_S32_scaffold_0_chromo_pre_term.fasta	YM_S32_scaffold_0_chromo_pre_term.fasta_180	170186	170500	-	105	-		Unknown	2.5	-	-	-	no hit	-	-	-	105	-	-
YM_S32_scaffold_0_chromo_pre_term	YM_S32_scaffold_0_chromo_pre_term.fasta	YM_S32_scaffold_0_chromo_pre_term.fasta_181	170651	171334	+	228	K03748		CytoplasmicMembrane	9.51	1	SanA protein	sanA	reliable	6e-53	178.2	15.5	228	238.8	20.8
YM_S32_scaffold_0_chromo_pre_term	YM_S32_scaffold_0_chromo_pre_term.fasta	YM_S32_scaffold_0_chromo_pre_term.fasta_182	171556	172221	+	222	-		Unknown	2.5	-	-	-	no hit	-	-	-	222	-	-
YM_S32_scaffold_0_chromo_pre_term	YM_S32_scaffold_0_chromo_pre_term.fasta	YM_S32_scaffold_0_chromo_pre_term.fasta_183	172136	173350	-	405	-		Cytoplasmic	7.5	-	-	-	no hit	-	-	-	405	-	-
YM_S32_scaffold_0_chromo_pre_term	YM_S32_scaffold_0_chromo_pre_term.fasta	YM_S32_scaffold_0_chromo_pre_term.fasta_184	173347	173844	-	166	-		CytoplasmicMembrane	10	-	-	-	no hit	-	-	-	166	-	-
YM_S32_scaffold_0_chromo_pre_term	YM_S32_scaffold_0_chromo_pre_term.fasta	YM_S32_scaffold_0_chromo_pre_term.fasta_185	173991	175418	+	476		CE4 CBM22	CytoplasmicMembrane	8.29	-	cellulosome dockerin containing protein and CBM22 and CE4		Manually annotated
YM_S32_scaffold_0_chromo_pre_term	YM_S32_scaffold_0_chromo_pre_term.fasta	YM_S32_scaffold_0_chromo_pre_term.fasta_186	175421	176347	+	309			Unknown	7.21	-	cellulosome Type II cohesin		Manually annotated
YM_S32_scaffold_0_chromo_pre_term	YM_S32_scaffold_0_chromo_pre_term.fasta	YM_S32_scaffold_0_chromo_pre_term.fasta_187	176421	177089	+	223			Cytoplasmic	7.5	5	Alpha/Beta hydrolase fold (IPR029058)		Manually annotated
YM_S32_scaffold_0_chromo_pre_term	YM_S32_scaffold_0_chromo_pre_term.fasta	YM_S32_scaffold_0_chromo_pre_term.fasta_188	177206	179320	+	705	K06994		CytoplasmicMembrane	10	3	putative drug exporter of the RND superfamily	K06994	reliable	2.9e-261	867.3	297	705	703.7	57.1
YM_S32_scaffold_0_chromo_pre_term	YM_S32_scaffold_0_chromo_pre_term.fasta	YM_S32_scaffold_0_chromo_pre_term.fasta_189	179392	180018	+	209	-		CytoplasmicMembrane	10	-	-	-	no hit	-	-	-	209	-	-
YM_S32_scaffold_0_chromo_pre_term	YM_S32_scaffold_0_chromo_pre_term.fasta	YM_S32_scaffold_0_chromo_pre_term.fasta_190	180033	180479	-	149	K06075		Unknown	2.5	4	MarR family transcriptional regulator, transcriptional regulator for hemolysin	slyA	reliable	7.8e-16	56.6	30.6	149	153.3	13.8
YM_S32_scaffold_0_chromo_pre_term	YM_S32_scaffold_0_chromo_pre_term.fasta	YM_S32_scaffold_0_chromo_pre_term.fasta_191	180583	182028	+	482	K08166		CytoplasmicMembrane	10	5	MFS transporter, DHA2 family, methylenomycin A resistance protein	mmr	reliable	3.2e-103	344.2	149.9	482	474.9	32.6
YM_S32_scaffold_0_chromo_pre_term	YM_S32_scaffold_0_chromo_pre_term.fasta	YM_S32_scaffold_0_chromo_pre_term.fasta_192	182339	182467	-	43	-		Unknown	2.5	-	-	-	no hit	-	-	-	43	-	-
YM_S32_scaffold_0_chromo_pre_term	YM_S32_scaffold_0_chromo_pre_term.fasta	YM_S32_scaffold_0_chromo_pre_term.fasta_193	182619	183290	+	224	K02483		Cytoplasmic	9.97	10	two-component system, OmpR family, response regulator	K02483	reliable	3.9e-79	264.8	146.6	224	233.2	14.9
YM_S32_scaffold_0_chromo_pre_term	YM_S32_scaffold_0_chromo_pre_term.fasta	YM_S32_scaffold_0_chromo_pre_term.fasta_194	183319	183426	+	36	-		Unknown	2.5	-	hypothetical protein	-	no hit	-	-	-	36	-	-
YM_S32_scaffold_0_chromo_pre_term	YM_S32_scaffold_0_chromo_pre_term.fasta	YM_S32_scaffold_0_chromo_pre_term.fasta_195	183591	184961	+	457	K10125		CytoplasmicMembrane	10	1	two-component system, NtrC family, C4-dicarboxylate transport sensor histidine kinase DctB [EC:2.7.13.3]	dctB	questionable	5.2e-43	146.1	383.8	457	584.7	67.4
YM_S32_scaffold_0_chromo_pre_term	YM_S32_scaffold_0_chromo_pre_term.fasta	YM_S32_scaffold_0_chromo_pre_term.fasta_196	184965	186911	+	649	K06045		Unknown	2.5	1	squalene-hopene/tetraprenyl-beta-curcumene cyclase [EC:5.4.99.17 4.2.1.129]	shc	questionable	4.7e-09	33.6	55	649	658.4	69.5
YM_S32_scaffold_0_chromo_pre_term	YM_S32_scaffold_0_chromo_pre_term.fasta	YM_S32_scaffold_0_chromo_pre_term.fasta_197	186908	188389	-	494	-		Unknown	2.5	-	-	-	no hit	-	-	-	494	-	-
YM_S32_scaffold_0_chromo_pre_term	YM_S32_scaffold_0_chromo_pre_term.fasta	YM_S32_scaffold_0_chromo_pre_term.fasta_198	188475	188711	-	79	-		Unknown	2.5	-	-	-	no hit	-	-	-	79	-	-
YM_S32_scaffold_0_chromo_pre_term	YM_S32_scaffold_0_chromo_pre_term.fasta	YM_S32_scaffold_0_chromo_pre_term.fasta_199	188990	190345	-	452	-		Unknown	2.5	-	-	-	no hit	-	-	-	452	-	-
YM_S32_scaffold_0_chromo_pre_term	YM_S32_scaffold_0_chromo_pre_term.fasta	YM_S32_scaffold_0_chromo_pre_term.fasta_200	190379	191017	+	213	K01784		Cytoplasmic	7.5	3	UDP-glucose 4-epimerase [EC:5.1.3.2]	galE, GALE	check_length	3.4e-62	209.4	16.7	213	331.5	42.9
YM_S32_scaffold_0_chromo_pre_term	YM_S32_scaffold_0_chromo_pre_term.fasta	YM_S32_scaffold_0_chromo_pre_term.fasta_201	191044	191592	+	183	K01784		Cytoplasmic	7.5	2	UDP-glucose 4-epimerase [EC:5.1.3.2]	galE, GALE	check_length	3.5e-86	288.5	16.7	183	331.5	42.9
YM_S32_scaffold_0_chromo_pre_term	YM_S32_scaffold_0_chromo_pre_term.fasta	YM_S32_scaffold_0_chromo_pre_term.fasta_202	191722	192693	-	324	K00852		Cytoplasmic	7.5	13	ribokinase [EC:2.7.1.15]	rbsK, RBKS	questionable	1.1e-20	72.4	147.5	324	300.7	25.5
YM_S32_scaffold_0_chromo_pre_term	YM_S32_scaffold_0_chromo_pre_term.fasta	YM_S32_scaffold_0_chromo_pre_term.fasta_203	192788	193501	-	238	-		CytoplasmicMembrane	10	-	-	-	no hit	-	-	-	238	-	-
YM_S32_scaffold_0_chromo_pre_term	YM_S32_scaffold_0_chromo_pre_term.fasta	YM_S32_scaffold_0_chromo_pre_term.fasta_204	193759	195474	+	572	K07636		CytoplasmicMembrane	10	14	two-component system, OmpR family, phosphate regulon sensor histidine kinase PhoR [EC:2.7.13.3]	phoR	reliable	3.8e-79	265.5	44.9	572	466.6	77.4
YM_S32_scaffold_0_chromo_pre_term	YM_S32_scaffold_0_chromo_pre_term.fasta	YM_S32_scaffold_0_chromo_pre_term.fasta_205	195467	196954	+	496	K07652		CytoplasmicMembrane	9.99	1	two-component system, OmpR family, sensor histidine kinase VicK [EC:2.7.13.3]	vicK	reliable	4.5e-103	344.5	37.2	496	565	79.4
YM_S32_scaffold_0_chromo_pre_term	YM_S32_scaffold_0_chromo_pre_term.fasta	YM_S32_scaffold_0_chromo_pre_term.fasta_206	197021	197455	+	145	-		Cytoplasmic	9.97	-	-	-	no hit	-	-	-	145	-	-
YM_S32_scaffold_0_chromo_pre_term	YM_S32_scaffold_0_chromo_pre_term.fasta	YM_S32_scaffold_0_chromo_pre_term.fasta_207	197455	197820	+	122	-		Cytoplasmic	9.97	-	-	-	no hit	-	-	-	122	-	-
YM_S32_scaffold_0_chromo_pre_term	YM_S32_scaffold_0_chromo_pre_term.fasta	YM_S32_scaffold_0_chromo_pre_term.fasta_208	197930	199060	+	377	-		CytoplasmicMembrane	10	-	-	-	no hit	-	-	-	377	-	-
YM_S32_scaffold_0_chromo_pre_term	YM_S32_scaffold_0_chromo_pre_term.fasta	YM_S32_scaffold_0_chromo_pre_term.fasta_209	199087	199455	+	123	-		CytoplasmicMembrane	8.16	-	-	-	no hit	-	-	-	123	-	-
YM_S32_scaffold_0_chromo_pre_term	YM_S32_scaffold_0_chromo_pre_term.fasta	YM_S32_scaffold_0_chromo_pre_term.fasta_210	199478	200398	-	307	-		Unknown	2.5	-	-	-	no hit	-	-	-	307	-	-
YM_S32_scaffold_0_chromo_pre_term	YM_S32_scaffold_0_chromo_pre_term.fasta	YM_S32_scaffold_0_chromo_pre_term.fasta_211	200395	200916	-	174	K03088		Cytoplasmic	9.97	2	RNA polymerase sigma-70 factor, ECF subfamily	SIG3.2, rpoE	reliable	1.6e-47	160.3	27.6	174	173.8	17.6
YM_S32_scaffold_0_chromo_pre_term	YM_S32_scaffold_0_chromo_pre_term.fasta	YM_S32_scaffold_0_chromo_pre_term.fasta_212	201019	201786	+	256	K10804	CE3	CytoplasmicMembrane	9.55	1	acyl-CoA thioesterase I [EC:3.1.2.- 3.1.1.5]	tesA	questionable	5e-16	57.1	70.2	256	223.2	31.5
YM_S32_scaffold_0_chromo_pre_term	YM_S32_scaffold_0_chromo_pre_term.fasta	YM_S32_scaffold_0_chromo_pre_term.fasta_213	201831	202328	-	166	-		CytoplasmicMembrane	9.87	-	-	-	no hit	-	-	-	166	-	-
YM_S32_scaffold_0_chromo_pre_term	YM_S32_scaffold_0_chromo_pre_term.fasta	YM_S32_scaffold_0_chromo_pre_term.fasta_214	202465	202830	+	122	-		Unknown	2.5	-	-	-	no hit	-	-	-	122	-	-
YM_S32_scaffold_0_chromo_pre_term	YM_S32_scaffold_0_chromo_pre_term.fasta	YM_S32_scaffold_0_chromo_pre_term.fasta_215	202850	203668	+	273	K00796		Cytoplasmic	7.5	1	dihydropteroate synthase [EC:2.5.1.15]	folP	reliable	1.8e-71	240.3	46.8	273	303	74.2
YM_S32_scaffold_0_chromo_pre_term	YM_S32_scaffold_0_chromo_pre_term.fasta	YM_S32_scaffold_0_chromo_pre_term.fasta_216	203684	204952	+	423	K11754		Cytoplasmic	7.5	2	dihydrofolate synthase / folylpolyglutamate synthase [EC:6.3.2.12 6.3.2.17]	folC	reliable	1.7e-96	322.6	85.2	423	433.6	31.8
YM_S32_scaffold_0_chromo_pre_term	YM_S32_scaffold_0_chromo_pre_term.fasta	YM_S32_scaffold_0_chromo_pre_term.fasta_217	205005	205808	+	268	-		Unknown	2.5	-	-	-	no hit	-	-	-	268	-	-
YM_S32_scaffold_0_chromo_pre_term	YM_S32_scaffold_0_chromo_pre_term.fasta	YM_S32_scaffold_0_chromo_pre_term.fasta_218	206009	206353	-	115	-		Unknown	2.5	-	-	-	no hit	-	-	-	115	-	-
YM_S32_scaffold_0_chromo_pre_term	YM_S32_scaffold_0_chromo_pre_term.fasta	YM_S32_scaffold_0_chromo_pre_term.fasta_219	206427	206795	+	123	-		Cytoplasmic	7.5	-	-	-	no hit	-	-	-	123	-	-
YM_S32_scaffold_0_chromo_pre_term	YM_S32_scaffold_0_chromo_pre_term.fasta	YM_S32_scaffold_0_chromo_pre_term.fasta_220	207104	207766	-	221	K07284		Unknown	2.5	16	sortase A [EC:3.4.22.70]	srtA	reliable	7.5e-08	30.1	20.5	221	271.6	69.1
YM_S32_scaffold_0_chromo_pre_term	YM_S32_scaffold_0_chromo_pre_term.fasta	YM_S32_scaffold_0_chromo_pre_term.fasta_221	207829	209448	+	540	-		CytoplasmicMembrane	10	-	-	-	no hit	-	-	-	540	-	-
YM_S32_scaffold_0_chromo_pre_term	YM_S32_scaffold_0_chromo_pre_term.fasta	YM_S32_scaffold_0_chromo_pre_term.fasta_222	209443	210933	-	497	K03641	PL22	Unknown	2.5	1	TolB protein	tolB	reliable	1.9e-63	213.9	54.5	497	434.8	40.8
YM_S32_scaffold_0_chromo_pre_term	YM_S32_scaffold_0_chromo_pre_term.fasta	YM_S32_scaffold_0_chromo_pre_term.fasta_223	211015	212202	-	396	-		Cytoplasmic	7.5	-	-	-	no hit	-	-	-	396	-	-
YM_S32_scaffold_0_chromo_pre_term	YM_S32_scaffold_0_chromo_pre_term.fasta	YM_S32_scaffold_0_chromo_pre_term.fasta_224	212283	212705	-	141	K03574		Cytoplasmic	7.5	12	8-oxo-dGTP diphosphatase [EC:3.6.1.55]	mutT, NUDT15, MTH2	reliable	9.1e-20	69.3	14.6	141	172.1	64.8
YM_S32_scaffold_0_chromo_pre_term	YM_S32_scaffold_0_chromo_pre_term.fasta	YM_S32_scaffold_0_chromo_pre_term.fasta_225	212734	213597	-	288	-		Cytoplasmic	7.5	-	-	-	no hit	-	-	-	288	-	-
YM_S32_scaffold_0_chromo_pre_term	YM_S32_scaffold_0_chromo_pre_term.fasta	YM_S32_scaffold_0_chromo_pre_term.fasta_226	213639	214184	-	182	K07002		Unknown	2.5	3	abhydrolase	K07002	reliable	1.4e-52	176.5	30.9	182	186.7	18.7
YM_S32_scaffold_0_chromo_pre_term	YM_S32_scaffold_0_chromo_pre_term.fasta	YM_S32_scaffold_0_chromo_pre_term.fasta_227	214181	214516	-	112	-		Cytoplasmic	7.5	-	-	-	no hit	-	-	-	112	-	-
YM_S32_scaffold_0_chromo_pre_term	YM_S32_scaffold_0_chromo_pre_term.fasta	YM_S32_scaffold_0_chromo_pre_term.fasta_228	214522	214812	-	97	K07075		Cytoplasmic	7.5	1	COG: COG1669	K07075	reliable	2.2e-22	78.7	29.2	97	103.3	20.4
YM_S32_scaffold_0_chromo_pre_term	YM_S32_scaffold_0_chromo_pre_term.fasta	YM_S32_scaffold_0_chromo_pre_term.fasta_229	215180	215680	-	167	K11991		Cytoplasmic	9.97	1	tRNA(adenine34) deaminase [EC:3.5.4.33]	tadA	reliable	8.3e-39	132	39.8	167	189.7	167.8
YM_S32_scaffold_0_chromo_pre_term	YM_S32_scaffold_0_chromo_pre_term.fasta	YM_S32_scaffold_0_chromo_pre_term.fasta_230	215738	216388	-	217	K07023		Cytoplasmic	7.5	2	putative hydrolases of HD superfamily	K07023	reliable	4.3e-22	77.3	26.3	217	217.3	93.7
YM_S32_scaffold_0_chromo_pre_term	YM_S32_scaffold_0_chromo_pre_term.fasta	YM_S32_scaffold_0_chromo_pre_term.fasta_231	216433	216975	-	181	K01519		Cytoplasmic	7.5	4	inosine triphosphate pyrophosphatase [EC:3.6.1.19]	ITPA	reliable	9.1e-43	145.2	69.2	181	194.7	37
YM_S32_scaffold_0_chromo_pre_term	YM_S32_scaffold_0_chromo_pre_term.fasta	YM_S32_scaffold_0_chromo_pre_term.fasta_232	217000	217425	-	142	K09935		Cytoplasmic	7.5	1	hypothetical protein	K09935	reliable	2.2e-33	114.6	18.6	142	175.1	48.6
YM_S32_scaffold_0_chromo_pre_term	YM_S32_scaffold_0_chromo_pre_term.fasta	YM_S32_scaffold_0_chromo_pre_term.fasta_233	217435	218034	-	200	-		CytoplasmicMembrane	9.55	-	-	-	no hit	-	-	-	200	-	-
YM_S32_scaffold_0_chromo_pre_term	YM_S32_scaffold_0_chromo_pre_term.fasta	YM_S32_scaffold_0_chromo_pre_term.fasta_234	218256	218885	-	210	-		Unknown	2.5	-	-	-	no hit	-	-	-	210	-	-
YM_S32_scaffold_0_chromo_pre_term	YM_S32_scaffold_0_chromo_pre_term.fasta	YM_S32_scaffold_0_chromo_pre_term.fasta_235	218952	219668	-	239	-		Cytoplasmic	7.5	-	-	-	no hit	-	-	-	239	-	-
YM_S32_scaffold_0_chromo_pre_term	YM_S32_scaffold_0_chromo_pre_term.fasta	YM_S32_scaffold_0_chromo_pre_term.fasta_236	219871	220977	-	369	K01439		Cytoplasmic	7.5	4	succinyl-diaminopimelate desuccinylase [EC:3.5.1.18]	dapE	reliable	2e-64	216.7	38	369	399.8	41.2
YM_S32_scaffold_0_chromo_pre_term	YM_S32_scaffold_0_chromo_pre_term.fasta	YM_S32_scaffold_0_chromo_pre_term.fasta_237	221021	223288	-	756	K01210		Extracellular	8.91	5	glucan 1,3-beta-glucosidase [EC:3.2.1.58]	E3.2.1.58	reliable	7.5e-11	39	34	756	802.5	63.2
YM_S32_scaffold_0_chromo_pre_term	YM_S32_scaffold_0_chromo_pre_term.fasta	YM_S32_scaffold_0_chromo_pre_term.fasta_238	223285	223407	-	41	-		Cytoplasmic	7.5	-	-	-	no hit	-	-	-	41	-	-
YM_S32_scaffold_0_chromo_pre_term	YM_S32_scaffold_0_chromo_pre_term.fasta	YM_S32_scaffold_0_chromo_pre_term.fasta_239	223668	223979	-	104	-		Unknown	2.5	-	-	-	no hit	-	-	-	104	-	-
YM_S32_scaffold_0_chromo_pre_term	YM_S32_scaffold_0_chromo_pre_term.fasta	YM_S32_scaffold_0_chromo_pre_term.fasta_240	224059	224187	-	43	-		Unknown	2.5	-	-	-	no hit	-	-	-	43	-	-
YM_S32_scaffold_0_chromo_pre_term	YM_S32_scaffold_0_chromo_pre_term.fasta	YM_S32_scaffold_0_chromo_pre_term.fasta_241	224363	225292	+	310	-		Unknown	2.5	-	-	-	no hit	-	-	-	310	-	-
YM_S32_scaffold_0_chromo_pre_term	YM_S32_scaffold_0_chromo_pre_term.fasta	YM_S32_scaffold_0_chromo_pre_term.fasta_242	225563	226339	-	259	K00568		Cytoplasmic	7.5	4	2-polyprenyl-6-hydroxyphenyl methylase / 3-demethylubiquinone-9 3-methyltransferase [EC:2.1.1.222 2.1.1.64]	ubiG	questionable	3.6e-14	51.2	52.8	259	246.1	28.8
YM_S32_scaffold_0_chromo_pre_term	YM_S32_scaffold_0_chromo_pre_term.fasta	YM_S32_scaffold_0_chromo_pre_term.fasta_243	226573	227442	+	290	-		CytoplasmicMembrane	10	-	-	-	no hit	-	-	-	290	-	-
YM_S32_scaffold_0_chromo_pre_term	YM_S32_scaffold_0_chromo_pre_term.fasta	YM_S32_scaffold_0_chromo_pre_term.fasta_244	227527	228126	-	200	K15634		Unknown	2.5	4	probable phosphoglycerate mutase [EC:5.4.2.12]	gpmB	reliable	1.8e-31	108.1	16.5	200	230	61.2
YM_S32_scaffold_0_chromo_pre_term	YM_S32_scaffold_0_chromo_pre_term.fasta	YM_S32_scaffold_0_chromo_pre_term.fasta_245	228427	229155	+	243	K07025		Cytoplasmic	7.5	7	putative hydrolase of the HAD superfamily	K07025	reliable	2.8e-28	97.7	34.1	243	227.7	19.6
YM_S32_scaffold_0_chromo_pre_term	YM_S32_scaffold_0_chromo_pre_term.fasta	YM_S32_scaffold_0_chromo_pre_term.fasta_246	229469	229945	+	159	-		CytoplasmicMembrane	10	-	-	-	no hit	-	-	-	159	-	-
YM_S32_scaffold_0_chromo_pre_term	YM_S32_scaffold_0_chromo_pre_term.fasta	YM_S32_scaffold_0_chromo_pre_term.fasta_247	230083	231891	-	603	K03466		CytoplasmicMembrane	8.78	7	DNA segregation ATPase FtsK/SpoIIIE, S-DNA-T family	ftsK, spoIIIE	reliable	3.3e-23	80.4	17	603	947.8	281.5
YM_S32_scaffold_0_chromo_pre_term	YM_S32_scaffold_0_chromo_pre_term.fasta	YM_S32_scaffold_0_chromo_pre_term.fasta_248	231970	232779	+	270	K01491		CytoplasmicMembrane	8.16	1	methylenetetrahydrofolate dehydrogenase (NADP+) / methenyltetrahydrofolate cyclohydrolase [EC:1.5.1.5 3.5.4.9]	folD	reliable	3.4e-73	245.5	40.8	270	288.2	13.7
YM_S32_scaffold_0_chromo_pre_term	YM_S32_scaffold_0_chromo_pre_term.fasta	YM_S32_scaffold_0_chromo_pre_term.fasta_249	233052	234020	+	323	-		Unknown	2.5	-	-	-	no hit	-	-	-	323	-	-
YM_S32_scaffold_0_chromo_pre_term	YM_S32_scaffold_0_chromo_pre_term.fasta	YM_S32_scaffold_0_chromo_pre_term.fasta_250	234255	234626	-	124	K03413		Cytoplasmic	9.97	7	two-component system, chemotaxis family, response regulator CheY	cheY	reliable	1e-23	82	43.8	124	122.8	7.1
YM_S32_scaffold_0_chromo_pre_term	YM_S32_scaffold_0_chromo_pre_term.fasta	YM_S32_scaffold_0_chromo_pre_term.fasta_251	234686	235072	-	129	-		Cytoplasmic	9.97	-	Signal transduction response regulator, receiver domain (IPR001789)	-	no hit	-	-	-	129	-	-
YM_S32_scaffold_0_chromo_pre_term	YM_S32_scaffold_0_chromo_pre_term.fasta	YM_S32_scaffold_0_chromo_pre_term.fasta_252	235405	236886	+	494	K02004		CytoplasmicMembrane	9.35	17	putative ABC transport system permease protein	ABC.CD.P	questionable	5.6e-07	26.8	54.5	494	701	212.1
YM_S32_scaffold_0_chromo_pre_term	YM_S32_scaffold_0_chromo_pre_term.fasta	YM_S32_scaffold_0_chromo_pre_term.fasta_253	236886	237626	+	247	K02041		CytoplasmicMembrane	9.51	1	phosphonate transport system ATP-binding protein [EC:3.6.3.28]	phnC	reliable	6e-54	182.3	76.8	247	264.2	25.8
YM_S32_scaffold_0_chromo_pre_term	YM_S32_scaffold_0_chromo_pre_term.fasta	YM_S32_scaffold_0_chromo_pre_term.fasta_254	237823	239214	+	464	-		Cytoplasmic	7.5	-	-	-	no hit	-	-	-	464	-	-
YM_S32_scaffold_0_chromo_pre_term	YM_S32_scaffold_0_chromo_pre_term.fasta	YM_S32_scaffold_0_chromo_pre_term.fasta_255	239267	241459	+	731	K00936		CytoplasmicMembrane	10	3	Enzymes [BR:ko01000]	E2.7.3.-	questionable	5.3e-64	215.5	266.7	731	545.2	177.4
YM_S32_scaffold_0_chromo_pre_term	YM_S32_scaffold_0_chromo_pre_term.fasta	YM_S32_scaffold_0_chromo_pre_term.fasta_256	241525	242007	+	161	-		Cytoplasmic	7.5	-	-	-	no hit	-	-	-	161	-	-
YM_S32_scaffold_0_chromo_pre_term	YM_S32_scaffold_0_chromo_pre_term.fasta	YM_S32_scaffold_0_chromo_pre_term.fasta_257	242509	242817	-	103	K19092		Cytoplasmic	7.5	2	toxin ParE1/3/4	parE1_3_4	reliable	1.5e-11	42.9	26.9	103	99	14.7
YM_S32_scaffold_0_chromo_pre_term	YM_S32_scaffold_0_chromo_pre_term.fasta	YM_S32_scaffold_0_chromo_pre_term.fasta_258	242810	243076	-	89	-		Unknown	2.5	-	-	-	no hit	-	-	-	89	-	-
YM_S32_scaffold_0_chromo_pre_term	YM_S32_scaffold_0_chromo_pre_term.fasta	YM_S32_scaffold_0_chromo_pre_term.fasta_259	243206	243376	-	57	-		CytoplasmicMembrane	9.55	-	-	-	no hit	-	-	-	57	-	-
YM_S32_scaffold_0_chromo_pre_term	YM_S32_scaffold_0_chromo_pre_term.fasta	YM_S32_scaffold_0_chromo_pre_term.fasta_260	243505	244500	+	332	-	GT4	Unknown	2.5	-	-	-	no hit	-	-	-	332	-	-
YM_S32_scaffold_0_chromo_pre_term	YM_S32_scaffold_0_chromo_pre_term.fasta	YM_S32_scaffold_0_chromo_pre_term.fasta_261	244711	245289	-	193	K01519		Cytoplasmic	7.5	9	inosine triphosphate pyrophosphatase [EC:3.6.1.19]	ITPA	reliable	4.9e-21	73.8	69.2	193	194.7	37
YM_S32_scaffold_0_chromo_pre_term	YM_S32_scaffold_0_chromo_pre_term.fasta	YM_S32_scaffold_0_chromo_pre_term.fasta_262	245707	247431	+	575	K01887		Cytoplasmic	9.97	1	arginyl-tRNA synthetase [EC:6.1.1.19]	RARS, argS	reliable	2.3e-136	454.1	45	575	557.5	41.4
YM_S32_scaffold_0_chromo_pre_term	YM_S32_scaffold_0_chromo_pre_term.fasta	YM_S32_scaffold_0_chromo_pre_term.fasta_263	247730	248668	-	313	K00344		Cytoplasmic	9.97	2	NADPH:quinone reductase [EC:1.6.5.5]	qor, CRYZ	reliable	1.1e-77	260.4	69.2	313	325.6	16.5
YM_S32_scaffold_0_chromo_pre_term	YM_S32_scaffold_0_chromo_pre_term.fasta	YM_S32_scaffold_0_chromo_pre_term.fasta_264	248745	249167	+	141	K06075		Unknown	2.5	13	MarR family transcriptional regulator, transcriptional regulator for hemolysin	slyA	questionable	5e-08	31.4	71.8	141	152.8	17
YM_S32_scaffold_0_chromo_pre_term	YM_S32_scaffold_0_chromo_pre_term.fasta	YM_S32_scaffold_0_chromo_pre_term.fasta_265	249342	249752	+	137	-		Cytoplasmic	7.5	-	-	-	no hit	-	-	-	137	-	-
YM_S32_scaffold_0_chromo_pre_term	YM_S32_scaffold_0_chromo_pre_term.fasta	YM_S32_scaffold_0_chromo_pre_term.fasta_266	249888	250787	-	300	K01777		Cytoplasmic	7.5	1	proline racemase [EC:5.1.1.4]	E5.1.1.4	questionable	2.1e-06	25.4	317.6	300	333.9	12.1
YM_S32_scaffold_0_chromo_pre_term	YM_S32_scaffold_0_chromo_pre_term.fasta	YM_S32_scaffold_0_chromo_pre_term.fasta_267	251137	251709	-	191	K07002		Cytoplasmic	7.5	10	abhydrolase	K07002	reliable	2.2e-19	68.2	40.3	191	190.8	22.6
YM_S32_scaffold_0_chromo_pre_term	YM_S32_scaffold_0_chromo_pre_term.fasta	YM_S32_scaffold_0_chromo_pre_term.fasta_268	251706	252188	-	161	-		Cytoplasmic	9.97	-	-	-	no hit	-	-	-	161	-	-
YM_S32_scaffold_0_chromo_pre_term	YM_S32_scaffold_0_chromo_pre_term.fasta	YM_S32_scaffold_0_chromo_pre_term.fasta_269	252279	253580	-	434	K00013		Unknown	2.5	1	histidinol dehydrogenase [EC:1.1.1.23]	hisD	reliable	2.3e-185	615.3	78.8	434	435.6	27.1
YM_S32_scaffold_0_chromo_pre_term	YM_S32_scaffold_0_chromo_pre_term.fasta	YM_S32_scaffold_0_chromo_pre_term.fasta_270	253577	254242	-	222	K00765		Unknown	2.5	1	ATP phosphoribosyltransferase [EC:2.4.2.17]	hisG	reliable	1.2e-26	92	24.7	222	258.6	52.1
YM_S32_scaffold_0_chromo_pre_term	YM_S32_scaffold_0_chromo_pre_term.fasta	YM_S32_scaffold_0_chromo_pre_term.fasta_271	254324	254659	-	112	-		Unknown	2.5	-	-	-	no hit	-	-	-	112	-	-
YM_S32_scaffold_0_chromo_pre_term	YM_S32_scaffold_0_chromo_pre_term.fasta	YM_S32_scaffold_0_chromo_pre_term.fasta_272	254872	256893	+	674			CytoplasmicMembrane	9.87	-	N-acetylmuramoyl-L-alanine amidase domain (IPR002502) and Lysozyme-like domain (IPR023346)s probably a secreted hydrolytic enzyme		Manually annotated
YM_S32_scaffold_0_chromo_pre_term	YM_S32_scaffold_0_chromo_pre_term.fasta	YM_S32_scaffold_0_chromo_pre_term.fasta_273	257056	258285	+	410	K08217		CytoplasmicMembrane	10	1	MFS transporter, DHA3 family, macrolide efflux protein	mef	reliable	5.8e-44	149	70.1	410	407.9	74.2
YM_S32_scaffold_0_chromo_pre_term	YM_S32_scaffold_0_chromo_pre_term.fasta	YM_S32_scaffold_0_chromo_pre_term.fasta_274	258582	259223	+	214	-		CytoplasmicMembrane	10	-	-	-	no hit	-	-	-	214	-	-
YM_S32_scaffold_0_chromo_pre_term	YM_S32_scaffold_0_chromo_pre_term.fasta	YM_S32_scaffold_0_chromo_pre_term.fasta_275	259385	260482	+	366	K02204		Cytoplasmic	7.5	5	homoserine kinase type II [EC:2.7.1.39]	thrB2	questionable	8.7e-08	30.2	84.9	366	323.8	13
YM_S32_scaffold_0_chromo_pre_term	YM_S32_scaffold_0_chromo_pre_term.fasta	YM_S32_scaffold_0_chromo_pre_term.fasta_276	260611	261099	+	163	-		Unknown	2.5	-	-	-	no hit	-	-	-	163	-	-
YM_S32_scaffold_0_chromo_pre_term	YM_S32_scaffold_0_chromo_pre_term.fasta	YM_S32_scaffold_0_chromo_pre_term.fasta_277	261467	262096	+	210	-		Unknown	2.5	-	-	-	no hit	-	-	-	210	-	-
YM_S32_scaffold_0_chromo_pre_term	YM_S32_scaffold_0_chromo_pre_term.fasta	YM_S32_scaffold_0_chromo_pre_term.fasta_278	262345	263067	+	241	K07282		Cytoplasmic	7.5	6	poly-gamma-glutamate synthesis protein (capsule biosynthesis protein)	pgsA, capA	check_length	9.7e-18	62.8	19.3	241	385.8	53.1
YM_S32_scaffold_0_chromo_pre_term	YM_S32_scaffold_0_chromo_pre_term.fasta	YM_S32_scaffold_0_chromo_pre_term.fasta_279	263097	265049	+	651			Unknown	3.33	-	N-acetylmuramoyl-L-alanine amidase domain (IPR002502) and two Lysozyme-like domain (IPR023346)s probably a secreted hydrolytic enzyme		Manually annotated
YM_S32_scaffold_0_chromo_pre_term	YM_S32_scaffold_0_chromo_pre_term.fasta	YM_S32_scaffold_0_chromo_pre_term.fasta_280	265092	265667	-	192	-		Unknown	2.5	-	-	-	no hit	-	-	-	192	-	-
YM_S32_scaffold_0_chromo_pre_term	YM_S32_scaffold_0_chromo_pre_term.fasta	YM_S32_scaffold_0_chromo_pre_term.fasta_281	265782	266456	-	225	-		Unknown	2.5	-	-	-	no hit	-	-	-	225	-	-
YM_S32_scaffold_0_chromo_pre_term	YM_S32_scaffold_0_chromo_pre_term.fasta	YM_S32_scaffold_0_chromo_pre_term.fasta_282	266572	267585	-	338	-		Cytoplasmic	7.5	-	-	-	no hit	-	-	-	338	-	-
YM_S32_scaffold_0_chromo_pre_term	YM_S32_scaffold_0_chromo_pre_term.fasta	YM_S32_scaffold_0_chromo_pre_term.fasta_283	267684	268664	-	327	-		Unknown	3.33	-	-	-	no hit	-	-	-	327	-	-
YM_S32_scaffold_0_chromo_pre_term	YM_S32_scaffold_0_chromo_pre_term.fasta	YM_S32_scaffold_0_chromo_pre_term.fasta_284	268850	269908	+	353	K02204		Cytoplasmic	7.5	3	homoserine kinase type II [EC:2.7.1.39]	thrB2	questionable	1.4e-10	39.4	84.9	353	323.8	13
YM_S32_scaffold_0_chromo_pre_term	YM_S32_scaffold_0_chromo_pre_term.fasta	YM_S32_scaffold_0_chromo_pre_term.fasta_285	269949	270386	+	146	K03574		Cytoplasmic	7.5	14	8-oxo-dGTP diphosphatase [EC:3.6.1.55]	mutT, NUDT15, MTH2	reliable	1.2e-19	68.8	14.6	146	172.1	64.8
YM_S32_scaffold_0_chromo_pre_term	YM_S32_scaffold_0_chromo_pre_term.fasta	YM_S32_scaffold_0_chromo_pre_term.fasta_286	270452	270922	+	157	K03574		Cytoplasmic	7.5	34	8-oxo-dGTP diphosphatase [EC:3.6.1.55]	mutT, NUDT15, MTH2	reliable	1.2e-15	55.7	14.6	157	172.1	64.8
YM_S32_scaffold_0_chromo_pre_term	YM_S32_scaffold_0_chromo_pre_term.fasta	YM_S32_scaffold_0_chromo_pre_term.fasta_287	270993	271508	-	172	-		Cytoplasmic	7.5	-	-	-	no hit	-	-	-	172	-	-
YM_S32_scaffold_0_chromo_pre_term	YM_S32_scaffold_0_chromo_pre_term.fasta	YM_S32_scaffold_0_chromo_pre_term.fasta_288	271860	272900	+	347	-		Cytoplasmic	7.5	-	-	-	no hit	-	-	-	347	-	-
YM_S32_scaffold_0_chromo_pre_term	YM_S32_scaffold_0_chromo_pre_term.fasta	YM_S32_scaffold_0_chromo_pre_term.fasta_289	272996	273421	+	142	-		Cytoplasmic	7.5	-	-	-	no hit	-	-	-	142	-	-
YM_S32_scaffold_0_chromo_pre_term	YM_S32_scaffold_0_chromo_pre_term.fasta	YM_S32_scaffold_0_chromo_pre_term.fasta_290	273507	274112	+	202	-		CytoplasmicMembrane	10	-	-	-	no hit	-	-	-	202	-	-
YM_S32_scaffold_0_chromo_pre_term	YM_S32_scaffold_0_chromo_pre_term.fasta	YM_S32_scaffold_0_chromo_pre_term.fasta_291	274134	274895	-	254	K15634		Cytoplasmic	7.5	10	probable phosphoglycerate mutase [EC:5.4.2.12]	gpmB	reliable	2.3e-11	42.2	16.5	254	230	61.2
YM_S32_scaffold_0_chromo_pre_term	YM_S32_scaffold_0_chromo_pre_term.fasta	YM_S32_scaffold_0_chromo_pre_term.fasta_292	275021	275857	+	279	-		CytoplasmicMembrane	10	-	-	-	no hit	-	-	-	279	-	-
YM_S32_scaffold_0_chromo_pre_term	YM_S32_scaffold_0_chromo_pre_term.fasta	YM_S32_scaffold_0_chromo_pre_term.fasta_293	275941	277770	+	610	-		Extracellular	8.91	-	-	-	no hit	-	-	-	610	-	-
YM_S32_scaffold_0_chromo_pre_term	YM_S32_scaffold_0_chromo_pre_term.fasta	YM_S32_scaffold_0_chromo_pre_term.fasta_294	277954	278073	+	40	-		Cytoplasmic	7.5	-	-	-	no hit	-	-	-	40	-	-
YM_S32_scaffold_0_chromo_pre_term	YM_S32_scaffold_0_chromo_pre_term.fasta	YM_S32_scaffold_0_chromo_pre_term.fasta_295	278094	279767	+	558	K02652		Cytoplasmic	9.97	12	type IV pilus assembly protein PilB	pilB	reliable	1.5e-182	607.2	75.5	558	559.8	87.2
YM_S32_scaffold_0_chromo_pre_term	YM_S32_scaffold_0_chromo_pre_term.fasta	YM_S32_scaffold_0_chromo_pre_term.fasta_296	279757	280866	+	370	K02653		CytoplasmicMembrane	10	12	type IV pilus assembly protein PilC	pilC	reliable	4.2e-66	221.9	78.6	370	404.9	29.9
YM_S32_scaffold_0_chromo_pre_term	YM_S32_scaffold_0_chromo_pre_term.fasta	YM_S32_scaffold_0_chromo_pre_term.fasta_297	280863	281300	+	146	K08084		CytoplasmicMembrane	9.55	1	type IV fimbrial biogenesis protein FimT	fimT	reliable	1.3e-13	49.8	18.1	146	178.1	18.9
YM_S32_scaffold_0_chromo_pre_term	YM_S32_scaffold_0_chromo_pre_term.fasta	YM_S32_scaffold_0_chromo_pre_term.fasta_298	281275	282711	+	479	-		CytoplasmicMembrane	9.55	-	-	-	no hit	-	-	-	479	-	-
YM_S32_scaffold_0_chromo_pre_term	YM_S32_scaffold_0_chromo_pre_term.fasta	YM_S32_scaffold_0_chromo_pre_term.fasta_299	282716	283696	+	327	K12285		CytoplasmicMembrane	9.55	1	pseudo-pili		manually annotated
YM_S32_scaffold_0_chromo_pre_term	YM_S32_scaffold_0_chromo_pre_term.fasta	YM_S32_scaffold_0_chromo_pre_term.fasta_300	283696	284709	+	338	-		Unknown	2.5	-	-	-	no hit	-	-	-	338	-	-
YM_S32_scaffold_0_chromo_pre_term	YM_S32_scaffold_0_chromo_pre_term.fasta	YM_S32_scaffold_0_chromo_pre_term.fasta_301	284865	285359	+	165	K02456		CytoplasmicMembrane	9.55	67	general secretion pathway protein G	gspG	questionable	3.3e-18	65.5	68.8	165	154.1	28.7
YM_S32_scaffold_0_chromo_pre_term	YM_S32_scaffold_0_chromo_pre_term.fasta	YM_S32_scaffold_0_chromo_pre_term.fasta_302	285368	285535	+	56	-		CytoplasmicMembrane	9.55	-	-	-	no hit	-	-	-	56	-	-
YM_S32_scaffold_0_chromo_pre_term	YM_S32_scaffold_0_chromo_pre_term.fasta	YM_S32_scaffold_0_chromo_pre_term.fasta_303	285598	286281	-	228	-		Unknown	2.5	-	-	-	no hit	-	-	-	228	-	-
YM_S32_scaffold_0_chromo_pre_term	YM_S32_scaffold_0_chromo_pre_term.fasta	YM_S32_scaffold_0_chromo_pre_term.fasta_304	286451	287107	+	219	-		CytoplasmicMembrane	10	-	-	-	no hit	-	-	-	219	-	-
YM_S32_scaffold_0_chromo_pre_term	YM_S32_scaffold_0_chromo_pre_term.fasta	YM_S32_scaffold_0_chromo_pre_term.fasta_305	287107	288549	+	481	K00873		Cytoplasmic	7.5	3	pyruvate kinase [EC:2.7.1.40]	PK, pyk	reliable	4.9e-160	532.6	30.4	481	480.6	45.1
YM_S32_scaffold_0_chromo_pre_term	YM_S32_scaffold_0_chromo_pre_term.fasta	YM_S32_scaffold_0_chromo_pre_term.fasta_306	288586	288888	+	101	-		CytoplasmicMembrane	9.55	-	-	-	no hit	-	-	-	101	-	-
YM_S32_scaffold_0_chromo_pre_term	YM_S32_scaffold_0_chromo_pre_term.fasta	YM_S32_scaffold_0_chromo_pre_term.fasta_307	289672	290958	+	429	K00927		Cytoplasmic	9.97	5	phosphoglycerate kinase [EC:2.7.2.3]	PGK, pgk	reliable	7.6e-75	251	208.8	429	517.7	135.5
YM_S32_scaffold_0_chromo_pre_term	YM_S32_scaffold_0_chromo_pre_term.fasta	YM_S32_scaffold_0_chromo_pre_term.fasta_308	290955	291215	-	87	-		Unknown	2.5	-	-	-	no hit	-	-	-	87	-	-
YM_S32_scaffold_0_chromo_pre_term	YM_S32_scaffold_0_chromo_pre_term.fasta	YM_S32_scaffold_0_chromo_pre_term.fasta_309	291309	292100	+	264	K01803		Cytoplasmic	9.97	6	triosephosphate isomerase (TIM) [EC:5.3.1.1]	TPI, tpiA	questionable	8.1e-31	105.8	109.3	264	254	0
YM_S32_scaffold_0_chromo_pre_term	YM_S32_scaffold_0_chromo_pre_term.fasta	YM_S32_scaffold_0_chromo_pre_term.fasta_310	292090	292722	+	211	-		Unknown	2.5	-	-	-	no hit	-	-	-	211	-	-
YM_S32_scaffold_0_chromo_pre_term	YM_S32_scaffold_0_chromo_pre_term.fasta	YM_S32_scaffold_0_chromo_pre_term.fasta_311	292733	293965	-	411	K18911		Cytoplasmic	7.5	1	L-histidine Nalpha-methyltransferase [EC:2.1.1.44]	egtD	check_length	6.5e-09	33.7	29.7	411	322.4	22.5
YM_S32_scaffold_0_chromo_pre_term	YM_S32_scaffold_0_chromo_pre_term.fasta	YM_S32_scaffold_0_chromo_pre_term.fasta_312	294040	294216	+	59	-		Unknown	2.5	-	-	-	no hit	-	-	-	59	-	-
YM_S32_scaffold_0_chromo_pre_term	YM_S32_scaffold_0_chromo_pre_term.fasta	YM_S32_scaffold_0_chromo_pre_term.fasta_313	294185	294532	+	116	-		Unknown	2.5	-	-	-	no hit	-	-	-	116	-	-
YM_S32_scaffold_0_chromo_pre_term	YM_S32_scaffold_0_chromo_pre_term.fasta	YM_S32_scaffold_0_chromo_pre_term.fasta_314	294651	296822	+	724	K03657		Cytoplasmic	9.97	1	DNA helicase II / ATP-dependent DNA helicase PcrA [EC:3.6.4.12]	uvrD, pcrA	reliable	3.1e-267	888.3	86.7	724	747.3	111
YM_S32_scaffold_0_chromo_pre_term	YM_S32_scaffold_0_chromo_pre_term.fasta	YM_S32_scaffold_0_chromo_pre_term.fasta_315	296819	297286	+	156	K03574		Cytoplasmic	7.5	26	8-oxo-dGTP diphosphatase [EC:3.6.1.55]	mutT, NUDT15, MTH2	reliable	1.6e-17	61.9	14.6	156	172.1	64.8
YM_S32_scaffold_0_chromo_pre_term	YM_S32_scaffold_0_chromo_pre_term.fasta	YM_S32_scaffold_0_chromo_pre_term.fasta_316	297602	298894	+	431	-		Unknown	2.5	-	-	-	no hit	-	-	-	431	-	-
YM_S32_scaffold_0_chromo_pre_term	YM_S32_scaffold_0_chromo_pre_term.fasta	YM_S32_scaffold_0_chromo_pre_term.fasta_317	298935	299726	+	264	K02528		Cytoplasmic	9.97	5	16S rRNA (adenine1518-N6/adenine1519-N6)-dimethyltransferase [EC:2.1.1.182]	ksgA	reliable	7.2e-81	269.9	59.2	264	272.4	15.3
YM_S32_scaffold_0_chromo_pre_term	YM_S32_scaffold_0_chromo_pre_term.fasta	YM_S32_scaffold_0_chromo_pre_term.fasta_318	299922	300392	+	157	K06075		CytoplasmicMembrane	9.55	12	MarR family transcriptional regulator, transcriptional regulator for hemolysin	slyA	reliable	1.2e-10	39.7	30.6	157	153.3	13.8
YM_S32_scaffold_0_chromo_pre_term	YM_S32_scaffold_0_chromo_pre_term.fasta	YM_S32_scaffold_0_chromo_pre_term.fasta_319	300417	301325	+	303	K04518		Cytoplasmic	9.97	1	prephenate dehydratase [EC:4.2.1.51]	pheA2	reliable	3.4e-94	314.8	73.3	303	288.3	25.3
YM_S32_scaffold_0_chromo_pre_term	YM_S32_scaffold_0_chromo_pre_term.fasta	YM_S32_scaffold_0_chromo_pre_term.fasta_320	301354	301866	+	171	-		CytoplasmicMembrane	9.55	-	-	-	no hit	-	-	-	171	-	-
YM_S32_scaffold_0_chromo_pre_term	YM_S32_scaffold_0_chromo_pre_term.fasta	YM_S32_scaffold_0_chromo_pre_term.fasta_321	301876	302583	+	236	-		Cytoplasmic	7.5	-	-	-	no hit	-	-	-	236	-	-
YM_S32_scaffold_0_chromo_pre_term	YM_S32_scaffold_0_chromo_pre_term.fasta	YM_S32_scaffold_0_chromo_pre_term.fasta_322	302750	302944	+	65	-		Unknown	2.5	-	-	-	no hit	-	-	-	65	-	-
YM_S32_scaffold_0_chromo_pre_term	YM_S32_scaffold_0_chromo_pre_term.fasta	YM_S32_scaffold_0_chromo_pre_term.fasta_323	303282	304004	+	241	K03088		Cytoplasmic	7.5	7	RNA polymerase sigma-70 factor, ECF subfamily	SIG3.2, rpoE	reliable	5e-18	64.1	52.1	241	188	18.9
YM_S32_scaffold_0_chromo_pre_term	YM_S32_scaffold_0_chromo_pre_term.fasta	YM_S32_scaffold_0_chromo_pre_term.fasta_324	304141	305355	+	405	K05592		Cytoplasmic	9.97	5	ATP-dependent RNA helicase DeaD [EC:3.6.4.13]	deaD, cshA	check_length	3.1e-142	474	157.9	405	558.5	73.8
YM_S32_scaffold_0_chromo_pre_term	YM_S32_scaffold_0_chromo_pre_term.fasta	YM_S32_scaffold_0_chromo_pre_term.fasta_325	305586	306920	+	445	K08166		Tat signal	10	1	MFS transporter, DHA2 family, methylenomycin A resistance protein	mmr	reliable	4.4e-113	376.7	149.9	445	474.9	32.6
YM_S32_scaffold_0_chromo_pre_term	YM_S32_scaffold_0_chromo_pre_term.fasta	YM_S32_scaffold_0_chromo_pre_term.fasta_326	306968	307693	+	242	K03322		Unknown	2.5	3	Multimeric flavodoxin WrbA	mntH	check_length	1.1e-90	303.3	267.5	242	418.5	27.8
YM_S32_scaffold_0_chromo_pre_term	YM_S32_scaffold_0_chromo_pre_term.fasta	YM_S32_scaffold_0_chromo_pre_term.fasta_327	307781	308485	+	235	-		Cytoplasmic	7.5	-	-	-	no hit	-	-	-	235	-	-
YM_S32_scaffold_0_chromo_pre_term	YM_S32_scaffold_0_chromo_pre_term.fasta	YM_S32_scaffold_0_chromo_pre_term.fasta_328	308552	308920	+	123	K07090		CytoplasmicMembrane	10	2		K07090	check_length	2.5e-25	87.9	22.9	123	263.9	44
YM_S32_scaffold_0_chromo_pre_term	YM_S32_scaffold_0_chromo_pre_term.fasta	YM_S32_scaffold_0_chromo_pre_term.fasta_329	308933	309667	-	245	-		Unknown	3.33	-	-	-	no hit	-	-	-	245	-	-
YM_S32_scaffold_0_chromo_pre_term	YM_S32_scaffold_0_chromo_pre_term.fasta	YM_S32_scaffold_0_chromo_pre_term.fasta_330	309680	310102	-	141	-		Extracellular	8.91	-	-	-	no hit	-	-	-	141	-	-
YM_S32_scaffold_0_chromo_pre_term	YM_S32_scaffold_0_chromo_pre_term.fasta	YM_S32_scaffold_0_chromo_pre_term.fasta_331	310321	310935	-	205	K00782		Cytoplasmic	7.5	1	L-lactate dehydrogenase complex protein LldG	lldG	reliable	6.1e-09	34.2	21.9	205	226.4	40.4
YM_S32_scaffold_0_chromo_pre_term	YM_S32_scaffold_0_chromo_pre_term.fasta	YM_S32_scaffold_0_chromo_pre_term.fasta_332	311044	311367	+	108	-		Cytoplasmic	7.5	-	DNA-binding transcriptional regulator, HxlR family	-	no hit	-	-	-	108	-	-
YM_S32_scaffold_0_chromo_pre_term	YM_S32_scaffold_0_chromo_pre_term.fasta	YM_S32_scaffold_0_chromo_pre_term.fasta_333	311539	312693	+	385	K01446		Unknown	2.5	6	N-acetylmuramoyl-L-alanine amidase [EC:3.5.1.28]	E3.5.1.28	questionable	3.8e-10	37.7	248	385	343.5	81.8
YM_S32_scaffold_0_chromo_pre_term	YM_S32_scaffold_0_chromo_pre_term.fasta	YM_S32_scaffold_0_chromo_pre_term.fasta_334	312738	314333	+	532	K03446		CytoplasmicMembrane	10	1	MFS transporter, DHA2 family, multidrug resistance protein	emrB	questionable	3.4e-88	295.2	445.1	532	525.8	10.4
YM_S32_scaffold_0_chromo_pre_term	YM_S32_scaffold_0_chromo_pre_term.fasta	YM_S32_scaffold_0_chromo_pre_term.fasta_335	314338	315015	+	226	K18476		Cytoplasmic	7.5	1	TetR/AcrR family transcriptional regulator, tetracycline repressor protein	tetR	reliable	6e-52	174.7	21	226	207.1	25.6
YM_S32_scaffold_0_chromo_pre_term	YM_S32_scaffold_0_chromo_pre_term.fasta	YM_S32_scaffold_0_chromo_pre_term.fasta_336	315488	315820	+	111	-		Cytoplasmic	7.5	-	-	-	no hit	-	-	-	111	-	-
YM_S32_scaffold_0_chromo_pre_term	YM_S32_scaffold_0_chromo_pre_term.fasta	YM_S32_scaffold_0_chromo_pre_term.fasta_337	316029	316724	-	232	-		Unknown	2.5	-	-	-	no hit	-	-	-	232	-	-
YM_S32_scaffold_0_chromo_pre_term	YM_S32_scaffold_0_chromo_pre_term.fasta	YM_S32_scaffold_0_chromo_pre_term.fasta_338	316769	318124	+	452	-		Cytoplasmic	7.5	-	-	-	no hit	-	-	-	452	-	-
YM_S32_scaffold_0_chromo_pre_term	YM_S32_scaffold_0_chromo_pre_term.fasta	YM_S32_scaffold_0_chromo_pre_term.fasta_339	318124	319839	+	572	K03657		Cytoplasmic	9.97	7	DNA helicase II / ATP-dependent DNA helicase PcrA [EC:3.6.4.12]	uvrD, pcrA	reliable	1e-137	459.5	86.7	572	747.3	111
YM_S32_scaffold_0_chromo_pre_term	YM_S32_scaffold_0_chromo_pre_term.fasta	YM_S32_scaffold_0_chromo_pre_term.fasta_340	320051	320812	+	254	K17286		Cytoplasmic	7.5	1	erythrocyte band 7 integral membrane protein	STOM	reliable	3.9e-89	298.4	126.1	254	300	78.2
YM_S32_scaffold_0_chromo_pre_term	YM_S32_scaffold_0_chromo_pre_term.fasta	YM_S32_scaffold_0_chromo_pre_term.fasta_341	320816	321277	+	154	K03574		Cytoplasmic	7.5	28	8-oxo-dGTP diphosphatase [EC:3.6.1.55]	mutT, NUDT15, MTH2	reliable	4.8e-17	60.3	14.6	154	172.1	64.8
YM_S32_scaffold_0_chromo_pre_term	YM_S32_scaffold_0_chromo_pre_term.fasta	YM_S32_scaffold_0_chromo_pre_term.fasta_342	321267	321713	+	149	K03574		Cytoplasmic	7.5	45	8-oxo-dGTP diphosphatase [EC:3.6.1.55]	mutT, NUDT15, MTH2	reliable	1e-13	49.4	14.6	149	172.1	64.8
YM_S32_scaffold_0_chromo_pre_term	YM_S32_scaffold_0_chromo_pre_term.fasta	YM_S32_scaffold_0_chromo_pre_term.fasta_343	321948	322427	+	160	-		Cytoplasmic	7.5	-	-	-	no hit	-	-	-	160	-	-
YM_S32_scaffold_0_chromo_pre_term	YM_S32_scaffold_0_chromo_pre_term.fasta	YM_S32_scaffold_0_chromo_pre_term.fasta_344	322463	322741	+	93	K07746		Cytoplasmic	7.5	1	antitoxin ParD1/3/4	parD1_3_4	reliable	1.9e-07	30.2	17.1	93	85.1	13.1
YM_S32_scaffold_0_chromo_pre_term	YM_S32_scaffold_0_chromo_pre_term.fasta	YM_S32_scaffold_0_chromo_pre_term.fasta_345	322745	323140	+	132	K07063		Unknown	2.5	1	COG: COG1569	K07063	reliable	3.9e-20	70.7	22.5	132	139.1	9.5
YM_S32_scaffold_0_chromo_pre_term	YM_S32_scaffold_0_chromo_pre_term.fasta	YM_S32_scaffold_0_chromo_pre_term.fasta_346	323747	323944	+	66	-		Unknown	2.5	-	-	-	no hit	-	-	-	66	-	-
YM_S32_scaffold_0_chromo_pre_term	YM_S32_scaffold_0_chromo_pre_term.fasta	YM_S32_scaffold_0_chromo_pre_term.fasta_347	324024	324227	+	68	K06884		Unknown	2.5	6	COG: COG3729	K06884	reliable	6.8e-07	28.4	21.6	68	73.1	25.3
YM_S32_scaffold_0_chromo_pre_term	YM_S32_scaffold_0_chromo_pre_term.fasta	YM_S32_scaffold_0_chromo_pre_term.fasta_348	324319	324576	+	86	-		Unknown	2.5	-	-	-	no hit	-	-	-	86	-	-
YM_S32_scaffold_0_chromo_pre_term	YM_S32_scaffold_0_chromo_pre_term.fasta	YM_S32_scaffold_0_chromo_pre_term.fasta_349	324593	324862	+	90	-		CytoplasmicMembrane	10	-	-	-	no hit	-	-	-	90	-	-
YM_S32_scaffold_0_chromo_pre_term	YM_S32_scaffold_0_chromo_pre_term.fasta	YM_S32_scaffold_0_chromo_pre_term.fasta_350	324878	325192	+	105	-		Unknown	2.5	-	-	-	no hit	-	-	-	105	-	-
YM_S32_scaffold_0_chromo_pre_term	YM_S32_scaffold_0_chromo_pre_term.fasta	YM_S32_scaffold_0_chromo_pre_term.fasta_351	325135	325524	+	130	-		CytoplasmicMembrane	9.55	-	-	-	no hit	-	-	-	130	-	-
YM_S32_scaffold_0_chromo_pre_term	YM_S32_scaffold_0_chromo_pre_term.fasta	YM_S32_scaffold_0_chromo_pre_term.fasta_352	325540	326436	+	299	K00540		Cytoplasmic	9.97	2	NAD(P)-dependent oxidoreductase	E1.-.-.-	reliable	4.4e-107	357.4	24.2	299	277.4	35
YM_S32_scaffold_0_chromo_pre_term	YM_S32_scaffold_0_chromo_pre_term.fasta	YM_S32_scaffold_0_chromo_pre_term.fasta_353	326552	327349	-	266	K01420		Cytoplasmic	9.97	6	CRP/FNR family transcriptional regulator, anaerobic regulatory protein	fnr	reliable	3e-26	90.3	70.1	266	223.7	17.2
YM_S32_scaffold_0_chromo_pre_term	YM_S32_scaffold_0_chromo_pre_term.fasta	YM_S32_scaffold_0_chromo_pre_term.fasta_354	327437	328912	-	492	-		CytoplasmicMembrane	10	-	-	-	no hit	-	-	-	492	-	-
YM_S32_scaffold_0_chromo_pre_term	YM_S32_scaffold_0_chromo_pre_term.fasta	YM_S32_scaffold_0_chromo_pre_term.fasta_355	329018	329944	-	309	-		Cytoplasmic	7.5	-	-	-	no hit	-	-	-	309	-	-
YM_S32_scaffold_0_chromo_pre_term	YM_S32_scaffold_0_chromo_pre_term.fasta	YM_S32_scaffold_0_chromo_pre_term.fasta_356	330419	331147	+	243	-		Unknown	2.5	-	-	-	no hit	-	-	-	243	-	-
YM_S32_scaffold_0_chromo_pre_term	YM_S32_scaffold_0_chromo_pre_term.fasta	YM_S32_scaffold_0_chromo_pre_term.fasta_357	331275	331619	+	115	-		Unknown	2.5	-	-	-	no hit	-	-	-	115	-	-
YM_S32_scaffold_0_chromo_pre_term	YM_S32_scaffold_0_chromo_pre_term.fasta	YM_S32_scaffold_0_chromo_pre_term.fasta_358	331990	333714	+	575	K01210		CytoplasmicMembrane	9.55	4	glucan 1,3-beta-glucosidase [EC:3.2.1.58]	E3.2.1.58	check_length	2.8e-12	43.7	34	575	802.5	63.2
YM_S32_scaffold_0_chromo_pre_term	YM_S32_scaffold_0_chromo_pre_term.fasta	YM_S32_scaffold_0_chromo_pre_term.fasta_359	333861	334838	+	326	-		CytoplasmicMembrane	8.16	-	-	-	no hit	-	-	-	326	-	-
YM_S32_scaffold_0_chromo_pre_term	YM_S32_scaffold_0_chromo_pre_term.fasta	YM_S32_scaffold_0_chromo_pre_term.fasta_360	335093	335779	-	229	-		Cytoplasmic	7.5	-	-	-	no hit	-	-	-	229	-	-
YM_S32_scaffold_0_chromo_pre_term	YM_S32_scaffold_0_chromo_pre_term.fasta	YM_S32_scaffold_0_chromo_pre_term.fasta_361	335977	336909	-	311	-		CytoplasmicMembrane	9.55	-	SGNH hydrolase		manually annotated
YM_S32_scaffold_0_chromo_pre_term	YM_S32_scaffold_0_chromo_pre_term.fasta	YM_S32_scaffold_0_chromo_pre_term.fasta_362	337038	337739	+	234	K06889		Cytoplasmic	7.5	2	abhydrolase	K06889	reliable	2.1e-11	42	22.6	234	318	87.5
YM_S32_scaffold_0_chromo_pre_term	YM_S32_scaffold_0_chromo_pre_term.fasta	YM_S32_scaffold_0_chromo_pre_term.fasta_363	337880	338227	+	116	-		Unknown	2.5	-	-	-	no hit	-	-	-	116	-	-
YM_S32_scaffold_0_chromo_pre_term	YM_S32_scaffold_0_chromo_pre_term.fasta	YM_S32_scaffold_0_chromo_pre_term.fasta_364	339018	340748	+	577	K01194	GH37	Cytoplasmic	9.67	5	alpha,alpha-trehalase [EC:3.2.1.28]	E3.2.1.28, treA, treF	reliable	8e-87	290.6	34.7	577	585	117.3
YM_S32_scaffold_0_chromo_pre_term	YM_S32_scaffold_0_chromo_pre_term.fasta	YM_S32_scaffold_0_chromo_pre_term.fasta_365	340989	341126	+	46	-		Unknown	2.5	-	-	-	no hit	-	-	-	46	-	-
YM_S32_scaffold_0_chromo_pre_term	YM_S32_scaffold_0_chromo_pre_term.fasta	YM_S32_scaffold_0_chromo_pre_term.fasta_366	341249	341497	+	83	-		Unknown	2.5	-	-	-	no hit	-	-	-	83	-	-
YM_S32_scaffold_0_chromo_pre_term	YM_S32_scaffold_0_chromo_pre_term.fasta	YM_S32_scaffold_0_chromo_pre_term.fasta_367	341581	342477	+	299	-		Cytoplasmic	7.5	-	-	-	no hit	-	-	-	299	-	-
YM_S32_scaffold_0_chromo_pre_term	YM_S32_scaffold_0_chromo_pre_term.fasta	YM_S32_scaffold_0_chromo_pre_term.fasta_368	342724	344301	+	526	K08167		CytoplasmicMembrane	10	1	MFS transporter, DHA2 family, multidrug resistance protein	smvA, qacA, lfrA	reliable	3e-123	411	104.9	526	505.4	68.8
YM_S32_scaffold_0_chromo_pre_term	YM_S32_scaffold_0_chromo_pre_term.fasta	YM_S32_scaffold_0_chromo_pre_term.fasta_369	344345	344860	+	172	K09017		Cytoplasmic	7.5	7	TetR/AcrR family transcriptional regulator	rutR	questionable	1.4e-11	43	83.7	172	215.2	13.5
YM_S32_scaffold_0_chromo_pre_term	YM_S32_scaffold_0_chromo_pre_term.fasta	YM_S32_scaffold_0_chromo_pre_term.fasta_370	344981	345793	+	271	K01092		Unknown	2.5	1	myo-inositol-1(or 4)-monophosphatase [EC:3.1.3.25]	E3.1.3.25, IMPA, suhB	reliable	7.7e-64	214.9	35.6	271	277	38.7
YM_S32_scaffold_0_chromo_pre_term	YM_S32_scaffold_0_chromo_pre_term.fasta	YM_S32_scaffold_0_chromo_pre_term.fasta_371	345875	346519	+	215	-		Cytoplasmic	7.5	-	-	-	no hit	-	-	-	215	-	-
YM_S32_scaffold_0_chromo_pre_term	YM_S32_scaffold_0_chromo_pre_term.fasta	YM_S32_scaffold_0_chromo_pre_term.fasta_372	346616	347458	-	281	-		Cytoplasmic	7.5	-	-	-	no hit	-	-	-	281	-	-
YM_S32_scaffold_0_chromo_pre_term	YM_S32_scaffold_0_chromo_pre_term.fasta	YM_S32_scaffold_0_chromo_pre_term.fasta_373	347544	348701	-	386	K01775		Cytoplasmic	9.89	1	alanine racemase [EC:5.1.1.1]	alr	reliable	3.2e-94	314.5	51.8	386	375.3	43.1
YM_S32_scaffold_0_chromo_pre_term	YM_S32_scaffold_0_chromo_pre_term.fasta	YM_S32_scaffold_0_chromo_pre_term.fasta_374	348786	349253	-	156	-		Unknown	2.5	-	-	-	no hit	-	-	-	156	-	-
YM_S32_scaffold_0_chromo_pre_term	YM_S32_scaffold_0_chromo_pre_term.fasta	YM_S32_scaffold_0_chromo_pre_term.fasta_375	349280	349564	-	95	K07807		Cytoplasmic	7.5	6	hypothetical protein NreA	K07807	reliable	3e-06	25.9	18.4	95	92.1	7.6
YM_S32_scaffold_0_chromo_pre_term	YM_S32_scaffold_0_chromo_pre_term.fasta	YM_S32_scaffold_0_chromo_pre_term.fasta_376	349640	350377	+	246	K10804	CE12	Cytoplasmic	7.5	2	acyl-CoA thioesterase I [EC:3.1.2.- 3.1.1.5]	tesA	questionable	1.4e-12	45.8	70.2	246	223.2	31.5
YM_S32_scaffold_0_chromo_pre_term	YM_S32_scaffold_0_chromo_pre_term.fasta	YM_S32_scaffold_0_chromo_pre_term.fasta_377	350505	350762	+	86	-		Unknown	2.5	-	-	-	no hit	-	-	-	86	-	-
YM_S32_scaffold_0_chromo_pre_term	YM_S32_scaffold_0_chromo_pre_term.fasta	YM_S32_scaffold_0_chromo_pre_term.fasta_378	350806	351783	+	326	K05844		Cytoplasmic	7.5	14	ribosomal protein S6--L-glutamate ligase [EC:6.3.2.-]	rimK	questionable	5.8e-16	57	188	326	287	23.3
YM_S32_scaffold_0_chromo_pre_term	YM_S32_scaffold_0_chromo_pre_term.fasta	YM_S32_scaffold_0_chromo_pre_term.fasta_379	351830	352435	-	202	K07023		Unknown	2.5	5	putative hydrolases of HD superfamily	K07023	questionable	1.1e-16	59.8	92.7	202	196	51.7
YM_S32_scaffold_0_chromo_pre_term	YM_S32_scaffold_0_chromo_pre_term.fasta	YM_S32_scaffold_0_chromo_pre_term.fasta_380	352495	353079	-	195	-		Cytoplasmic	7.5	-	-	-	no hit	-	-	-	195	-	-
YM_S32_scaffold_0_chromo_pre_term	YM_S32_scaffold_0_chromo_pre_term.fasta	YM_S32_scaffold_0_chromo_pre_term.fasta_381	353095	353847	-	251	-		Cytoplasmic	7.5	-	-	-	no hit	-	-	-	251	-	-
YM_S32_scaffold_0_chromo_pre_term	YM_S32_scaffold_0_chromo_pre_term.fasta	YM_S32_scaffold_0_chromo_pre_term.fasta_382	353952	354995	+	348	-		Cytoplasmic	7.5	-	-	-	no hit	-	-	-	348	-	-
YM_S32_scaffold_0_chromo_pre_term	YM_S32_scaffold_0_chromo_pre_term.fasta	YM_S32_scaffold_0_chromo_pre_term.fasta_383	355095	355520	-	142	K13993		Unknown	2.5	3	HSP20 family protein	HSP20	reliable	4.2e-35	120	21.9	142	162.5	34.6
YM_S32_scaffold_0_chromo_pre_term	YM_S32_scaffold_0_chromo_pre_term.fasta	YM_S32_scaffold_0_chromo_pre_term.fasta_384	355670	356188	+	173	K03273		Cytoplasmic	9.97	1	D-glycero-D-manno-heptose 1,7-bisphosphate phosphatase [EC:3.1.3.82 3.1.3.83]	gmhB	questionable	2e-35	120.7	175.2	173	192	6.3
YM_S32_scaffold_0_chromo_pre_term	YM_S32_scaffold_0_chromo_pre_term.fasta	YM_S32_scaffold_0_chromo_pre_term.fasta_385	356198	357793	-	532	-		Cytoplasmic	7.5	-	-	-	no hit	-	-	-	532	-	-
YM_S32_scaffold_0_chromo_pre_term	YM_S32_scaffold_0_chromo_pre_term.fasta	YM_S32_scaffold_0_chromo_pre_term.fasta_386	358037	358264	+	76	-		CytoplasmicMembrane	9.55	-	-	-	no hit	-	-	-	76	-	-
YM_S32_scaffold_0_chromo_pre_term	YM_S32_scaffold_0_chromo_pre_term.fasta	YM_S32_scaffold_0_chromo_pre_term.fasta_387	358298	358879	+	194	-		CytoplasmicMembrane	10	-	-	-	no hit	-	-	-	194	-	-
YM_S32_scaffold_0_chromo_pre_term	YM_S32_scaffold_0_chromo_pre_term.fasta	YM_S32_scaffold_0_chromo_pre_term.fasta_388	358824	359177	-	118	-		Unknown	2.5	-	-	-	no hit	-	-	-	118	-	-
YM_S32_scaffold_0_chromo_pre_term	YM_S32_scaffold_0_chromo_pre_term.fasta	YM_S32_scaffold_0_chromo_pre_term.fasta_389	359207	359836	+	210	-		Unknown	2.5	-	-	-	no hit	-	-	-	210	-	-
YM_S32_scaffold_0_chromo_pre_term	YM_S32_scaffold_0_chromo_pre_term.fasta	YM_S32_scaffold_0_chromo_pre_term.fasta_390	359865	360461	+	199	-		Cytoplasmic	7.5	-	-	-	no hit	-	-	-	199	-	-
YM_S32_scaffold_0_chromo_pre_term	YM_S32_scaffold_0_chromo_pre_term.fasta	YM_S32_scaffold_0_chromo_pre_term.fasta_391	360442	361773	+	444	K17677		Cytoplasmic	7.5	1	ATP-dependent helicase IRC3 [EC:3.6.4.-]	IRC3	questionable	7.7e-11	39.8	287.3	444	558.4	71.6
YM_S32_scaffold_0_chromo_pre_term	YM_S32_scaffold_0_chromo_pre_term.fasta	YM_S32_scaffold_0_chromo_pre_term.fasta_392	361770	362384	-	205	-		Unknown	2.5	-	-	-	no hit	-	-	-	205	-	-
YM_S32_scaffold_0_chromo_pre_term	YM_S32_scaffold_0_chromo_pre_term.fasta	YM_S32_scaffold_0_chromo_pre_term.fasta_393	362536	363360	+	275	K05685		CytoplasmicMembrane	9.99	13	macrolide transport system ATP-binding/permease protein [EC:3.6.3.-]	macB	check_length	6.7e-82	274.4	150	275	635.8	78.8
YM_S32_scaffold_0_chromo_pre_term	YM_S32_scaffold_0_chromo_pre_term.fasta	YM_S32_scaffold_0_chromo_pre_term.fasta_394	363357	365159	+	601	K02004		CytoplasmicMembrane	10	15	putative ABC transport system permease protein	ABC.CD.P	reliable	6.6e-20	70.3	25.2	601	492.8	160.4
YM_S32_scaffold_0_chromo_pre_term	YM_S32_scaffold_0_chromo_pre_term.fasta	YM_S32_scaffold_0_chromo_pre_term.fasta_395	365165	366103	-	313	K14696		CytoplasmicMembrane	10	1	Cation efflux protein (IPR002524)	SLC30A9, ZNT9	questionable	9.6e-16	56.5	61.3	313	427.9	82.3
YM_S32_scaffold_0_chromo_pre_term	YM_S32_scaffold_0_chromo_pre_term.fasta	YM_S32_scaffold_0_chromo_pre_term.fasta_396	366151	366675	-	175	-		Unknown	2.5	-	-	-	no hit	-	-	-	175	-	-
YM_S32_scaffold_0_chromo_pre_term	YM_S32_scaffold_0_chromo_pre_term.fasta	YM_S32_scaffold_0_chromo_pre_term.fasta_397	367206	368294	-	363	K01179	GH6	Unknown	2.5	1	endoglucanase [EC:3.2.1.4]	E3.2.1.4	reliable	2.9e-66	222.9	37.9	363	406.5	242.3
YM_S32_scaffold_0_chromo_pre_term	YM_S32_scaffold_0_chromo_pre_term.fasta	YM_S32_scaffold_0_chromo_pre_term.fasta_398	368278	371457	-	1060	K00694	GT2	CytoplasmicMembrane	10	1	cellulose synthase (UDP-forming) [EC:2.4.1.12]	bcsA	check_length	2.5e-208	692.7	244.2	1060	674.7	144.9
YM_S32_scaffold_0_chromo_pre_term	YM_S32_scaffold_0_chromo_pre_term.fasta	YM_S32_scaffold_0_chromo_pre_term.fasta_399	371528	372406	+	293	-	GH16	CytoplasmicMembrane	8.77	-	-	-	no hit	-	-	-	293	-	-
YM_S32_scaffold_0_chromo_pre_term	YM_S32_scaffold_0_chromo_pre_term.fasta	YM_S32_scaffold_0_chromo_pre_term.fasta_400	372820	373341	+	174	K03574		Unknown	2.5	53	8-oxo-dGTP diphosphatase [EC:3.6.1.55]	mutT, NUDT15, MTH2	reliable	6.4e-09	33.6	14.6	174	172.1	64.8
YM_S32_scaffold_0_chromo_pre_term	YM_S32_scaffold_0_chromo_pre_term.fasta	YM_S32_scaffold_0_chromo_pre_term.fasta_401	373494	374933	+	480	K01874		Cytoplasmic	9.97	5	methionyl-tRNA synthetase [EC:6.1.1.10]	MARS, metG	reliable	1.2e-109	365.9	131.5	480	540.1	137.5
YM_S32_scaffold_0_chromo_pre_term	YM_S32_scaffold_0_chromo_pre_term.fasta	YM_S32_scaffold_0_chromo_pre_term.fasta_402	374947	376026	+	360	K03208	GT4	CytoplasmicMembrane	8.16	1	colanic acid biosynthesis glycosyl transferase WcaI	wcaI	questionable	2.6e-16	57.9	69.9	360	410.2	33.1
YM_S32_scaffold_0_chromo_pre_term	YM_S32_scaffold_0_chromo_pre_term.fasta	YM_S32_scaffold_0_chromo_pre_term.fasta_403	376023	377432	+	470	-		Cytoplasmic	7.5	-	-	-	no hit	-	-	-	470	-	-
YM_S32_scaffold_0_chromo_pre_term	YM_S32_scaffold_0_chromo_pre_term.fasta	YM_S32_scaffold_0_chromo_pre_term.fasta_404	377429	378235	+	269	K03424		Cytoplasmic	9.97	4	TatD DNase family protein [EC:3.1.21.-]	tatD	reliable	2.9e-78	262.5	52.8	269	269.5	59.6
YM_S32_scaffold_0_chromo_pre_term	YM_S32_scaffold_0_chromo_pre_term.fasta	YM_S32_scaffold_0_chromo_pre_term.fasta_405	378244	378516	+	91	-		Cytoplasmic	7.5	-	-	-	no hit	-	-	-	91	-	-
YM_S32_scaffold_0_chromo_pre_term	YM_S32_scaffold_0_chromo_pre_term.fasta	YM_S32_scaffold_0_chromo_pre_term.fasta_406	378503	378874	+	124	-		Cytoplasmic	7.5	-	-	-	no hit	-	-	-	124	-	-
YM_S32_scaffold_0_chromo_pre_term	YM_S32_scaffold_0_chromo_pre_term.fasta	YM_S32_scaffold_0_chromo_pre_term.fasta_407	378888	380024	+	379	K04487		Cytoplasmic	9.97	1	cysteine desulfurase [EC:2.8.1.7]	iscS, NFS1	reliable	3.4e-110	367.2	347.4	379	375.1	7.1
YM_S32_scaffold_0_chromo_pre_term	YM_S32_scaffold_0_chromo_pre_term.fasta	YM_S32_scaffold_0_chromo_pre_term.fasta_408	380320	381138	+	273	-		CytoplasmicMembrane	10	-	-	-	no hit	-	-	-	273	-	-
YM_S32_scaffold_0_chromo_pre_term	YM_S32_scaffold_0_chromo_pre_term.fasta	YM_S32_scaffold_0_chromo_pre_term.fasta_409	381138	381314	+	59	-		Unknown	2.5	-	-	-	no hit	-	-	-	59	-	-
YM_S32_scaffold_0_chromo_pre_term	YM_S32_scaffold_0_chromo_pre_term.fasta	YM_S32_scaffold_0_chromo_pre_term.fasta_410	381311	381928	+	206	-		CytoplasmicMembrane	9.93	-	-	-	no hit	-	-	-	206	-	-
YM_S32_scaffold_0_chromo_pre_term	YM_S32_scaffold_0_chromo_pre_term.fasta	YM_S32_scaffold_0_chromo_pre_term.fasta_411	381909	382493	+	195	-		CytoplasmicMembrane	8.16	-	-	-	no hit	-	-	-	195	-	-
YM_S32_scaffold_0_chromo_pre_term	YM_S32_scaffold_0_chromo_pre_term.fasta	YM_S32_scaffold_0_chromo_pre_term.fasta_412	382495	384033	+	513	K02111		Cytoplasmic	9.64	9	F-type H+-transporting ATPase subunit alpha [EC:3.6.3.14]	ATPF1A, atpA	reliable	1e-132	442.4	67.3	513	513.1	38.3
YM_S32_scaffold_0_chromo_pre_term	YM_S32_scaffold_0_chromo_pre_term.fasta	YM_S32_scaffold_0_chromo_pre_term.fasta_413	384030	384887	+	286	K02115		Cytoplasmic	7.5	8	F-type H+-transporting ATPase subunit gamma	ATPF1G, atpG	questionable	8e-28	96	197.1	286	283.6	11
YM_S32_scaffold_0_chromo_pre_term	YM_S32_scaffold_0_chromo_pre_term.fasta	YM_S32_scaffold_0_chromo_pre_term.fasta_414	384884	386191	+	436	K02112		CytoplasmicMembrane	8.78	11	F-type H+-transporting ATPase subunit beta [EC:3.6.3.14]	ATPF1B, atpD	reliable	1.9e-156	520.9	74.7	436	470	39.8
YM_S32_scaffold_0_chromo_pre_term	YM_S32_scaffold_0_chromo_pre_term.fasta	YM_S32_scaffold_0_chromo_pre_term.fasta_415	386188	386514	+	109	K02114		Cytoplasmic	7.5	9	F-type H+-transporting ATPase subunit epsilon	ATPF1E, atpC	questionable	2e-16	58.4	64.7	109	143.6	12.3
YM_S32_scaffold_0_chromo_pre_term	YM_S32_scaffold_0_chromo_pre_term.fasta	YM_S32_scaffold_0_chromo_pre_term.fasta_416	386552	387709	-	386	-		Cytoplasmic	7.5	-	-	-	no hit	-	-	-	386	-	-
YM_S32_scaffold_0_chromo_pre_term	YM_S32_scaffold_0_chromo_pre_term.fasta	YM_S32_scaffold_0_chromo_pre_term.fasta_417	387785	390565	+	927	-		CytoplasmicMembrane	9.55	-	-	-	no hit	-	-	-	927	-	-
YM_S32_scaffold_0_chromo_pre_term	YM_S32_scaffold_0_chromo_pre_term.fasta	YM_S32_scaffold_0_chromo_pre_term.fasta_418	390547	391560	-	338	-		CytoplasmicMembrane	9.55	-	-	-	no hit	-	-	-	338	-	-
YM_S32_scaffold_0_chromo_pre_term	YM_S32_scaffold_0_chromo_pre_term.fasta	YM_S32_scaffold_0_chromo_pre_term.fasta_419	391622	392440	-	273	-		Cytoplasmic	7.5	-	-	-	no hit	-	-	-	273	-	-
YM_S32_scaffold_0_chromo_pre_term	YM_S32_scaffold_0_chromo_pre_term.fasta	YM_S32_scaffold_0_chromo_pre_term.fasta_420	392569	393990	+	474	-		Cytoplasmic	7.5	-	-	-	no hit	-	-	-	474	-	-
YM_S32_scaffold_0_chromo_pre_term	YM_S32_scaffold_0_chromo_pre_term.fasta	YM_S32_scaffold_0_chromo_pre_term.fasta_421	393968	394813	+	282	-		Extracellular	8.91	-	-	-	no hit	-	-	-	282	-	-
YM_S32_scaffold_0_chromo_pre_term	YM_S32_scaffold_0_chromo_pre_term.fasta	YM_S32_scaffold_0_chromo_pre_term.fasta_422	394818	395372	-	185	K07028		CytoplasmicMembrane	9.55	3	COG: COG0645	K07028	check_length	1.6e-16	58.4	54.7	185	477.6	87.1
YM_S32_scaffold_0_chromo_pre_term	YM_S32_scaffold_0_chromo_pre_term.fasta	YM_S32_scaffold_0_chromo_pre_term.fasta_423	395805	396935	+	377	-		Extracellular	9.13	-	-	-	no hit	-	-	-	377	-	-
YM_S32_scaffold_0_chromo_pre_term	YM_S32_scaffold_0_chromo_pre_term.fasta	YM_S32_scaffold_0_chromo_pre_term.fasta_424	396948	398006	+	353	-		Unknown	2.5	-	-	-	no hit	-	-	-	353	-	-
YM_S32_scaffold_0_chromo_pre_term	YM_S32_scaffold_0_chromo_pre_term.fasta	YM_S32_scaffold_0_chromo_pre_term.fasta_425	398048	399046	+	333	-		CytoplasmicMembrane	9.87	-	-	-	no hit	-	-	-	333	-	-
YM_S32_scaffold_0_chromo_pre_term	YM_S32_scaffold_0_chromo_pre_term.fasta	YM_S32_scaffold_0_chromo_pre_term.fasta_426	399060	399959	+	300	-	CBM44	Unknown	3.33	-	-	-	no hit	-	-	-	300	-	-
YM_S32_scaffold_0_chromo_pre_term	YM_S32_scaffold_0_chromo_pre_term.fasta	YM_S32_scaffold_0_chromo_pre_term.fasta_427	400131	401180	+	350	K00566		Cytoplasmic	9.97	2	tRNA-specific 2-thiouridylase [EC:2.8.1.-]	mnmA, trmU, TRMU	reliable	2.1e-126	420.4	29.4	350	371.3	24.4
YM_S32_scaffold_0_chromo_pre_term	YM_S32_scaffold_0_chromo_pre_term.fasta	YM_S32_scaffold_0_chromo_pre_term.fasta_428	401428	401820	+	131	-		Extracellular	8.91	-	-	-	no hit	-	-	-	131	-	-
YM_S32_scaffold_0_chromo_pre_term	YM_S32_scaffold_0_chromo_pre_term.fasta	YM_S32_scaffold_0_chromo_pre_term.fasta_429	401910	402350	+	147	-		Cytoplasmic	7.5	-	-	-	no hit	-	-	-	147	-	-
YM_S32_scaffold_0_chromo_pre_term	YM_S32_scaffold_0_chromo_pre_term.fasta	YM_S32_scaffold_0_chromo_pre_term.fasta_430	402384	404273	+	630	K01872		Cytoplasmic	9.97	6	alanyl-tRNA synthetase [EC:6.1.1.7]	AARS, alaS	check_length	8.1e-193	642	36.5	630	866.6	115.5
YM_S32_scaffold_0_chromo_pre_term	YM_S32_scaffold_0_chromo_pre_term.fasta	YM_S32_scaffold_0_chromo_pre_term.fasta_431	404329	404979	-	217	-		Unknown	2.5	-	-	-	no hit	-	-	-	217	-	-
YM_S32_scaffold_0_chromo_pre_term	YM_S32_scaffold_0_chromo_pre_term.fasta	YM_S32_scaffold_0_chromo_pre_term.fasta_432	405412	406743	+	444	K03590		Cytoplasmic	7.5	12	cell division protein FtsA	ftsA	reliable	2.4e-73	245.9	78.8	444	440.8	13.9
YM_S32_scaffold_0_chromo_pre_term	YM_S32_scaffold_0_chromo_pre_term.fasta	YM_S32_scaffold_0_chromo_pre_term.fasta_433	406746	408500	+	585	-		Unknown	2.5	-	-	-	no hit	-	-	-	585	-	-
YM_S32_scaffold_0_chromo_pre_term	YM_S32_scaffold_0_chromo_pre_term.fasta	YM_S32_scaffold_0_chromo_pre_term.fasta_434	408481	408909	+	143	K07447		CytoplasmicMembrane	8.16	6	putative holliday junction resolvase [EC:3.1.-.-]	ruvX	reliable	2.2e-35	121.1	24	143	149.9	17.2
YM_S32_scaffold_0_chromo_pre_term	YM_S32_scaffold_0_chromo_pre_term.fasta	YM_S32_scaffold_0_chromo_pre_term.fasta_435	408906	409955	+	350	K07082		Unknown	3.33	3	UPF0755 protein	K07082	reliable	6e-95	317.5	23	350	373.4	69.8
YM_S32_scaffold_0_chromo_pre_term	YM_S32_scaffold_0_chromo_pre_term.fasta	YM_S32_scaffold_0_chromo_pre_term.fasta_436	409973	410431	-	153	-		Unknown	2.5	-	-	-	no hit	-	-	-	153	-	-
YM_S32_scaffold_0_chromo_pre_term	YM_S32_scaffold_0_chromo_pre_term.fasta	YM_S32_scaffold_0_chromo_pre_term.fasta_437	410827	411591	+	255	-		CytoplasmicMembrane	9.55	-	-	-	no hit	-	-	-	255	-	-
YM_S32_scaffold_0_chromo_pre_term	YM_S32_scaffold_0_chromo_pre_term.fasta	YM_S32_scaffold_0_chromo_pre_term.fasta_438	411685	412857	+	391	K01238		Cellwall	9.14	4	Enzymes [BR:ko01000]	E3.2.1.-	questionable	6.9e-25	86.2	219.5	391	334	0
YM_S32_scaffold_0_chromo_pre_term	YM_S32_scaffold_0_chromo_pre_term.fasta	YM_S32_scaffold_0_chromo_pre_term.fasta_439	412887	414170	+	428	K03979		Cytoplasmic	7.5	5	GTP-binding protein	obg	reliable	1.7e-149	497.5	61.5	428	401	65
YM_S32_scaffold_0_chromo_pre_term	YM_S32_scaffold_0_chromo_pre_term.fasta	YM_S32_scaffold_0_chromo_pre_term.fasta_440	414243	414656	+	138	-		Cytoplasmic	7.5	-	-	-	no hit	-	-	-	138	-	-
YM_S32_scaffold_0_chromo_pre_term	YM_S32_scaffold_0_chromo_pre_term.fasta	YM_S32_scaffold_0_chromo_pre_term.fasta_441	414729	415205	+	159	-		Cytoplasmic	7.5	-	-	-	no hit	-	-	-	159	-	-
YM_S32_scaffold_0_chromo_pre_term	YM_S32_scaffold_0_chromo_pre_term.fasta	YM_S32_scaffold_0_chromo_pre_term.fasta_442	415252	416691	+	480	K01141		Cytoplasmic	7.5	6	exodeoxyribonuclease I [EC:3.1.11.1]	E3.1.11.1, sbcB	reliable	3.4e-153	509.3	53.2	480	478	18.1
YM_S32_scaffold_0_chromo_pre_term	YM_S32_scaffold_0_chromo_pre_term.fasta	YM_S32_scaffold_0_chromo_pre_term.fasta_443	416801	416980	-	60	-		CytoplasmicMembrane	9.55	-	-	-	no hit	-	-	-	60	-	-
YM_S32_scaffold_0_chromo_pre_term	YM_S32_scaffold_0_chromo_pre_term.fasta	YM_S32_scaffold_0_chromo_pre_term.fasta_444	417579	420389	+	937	K03701		CytoplasmicMembrane	8.78	1	excinuclease ABC subunit A	uvrA	reliable	0	1564.3	99.1	937	990.7	234.5
YM_S32_scaffold_0_chromo_pre_term	YM_S32_scaffold_0_chromo_pre_term.fasta	YM_S32_scaffold_0_chromo_pre_term.fasta_445	420386	423766	-	1127	-		Cytoplasmic	7.5	-	-	-	no hit	-	-	-	1127	-	-
YM_S32_scaffold_0_chromo_pre_term	YM_S32_scaffold_0_chromo_pre_term.fasta	YM_S32_scaffold_0_chromo_pre_term.fasta_446	423875	424240	+	122	-		Cytoplasmic	7.5	-	-	-	no hit	-	-	-	122	-	-
YM_S32_scaffold_0_chromo_pre_term	YM_S32_scaffold_0_chromo_pre_term.fasta	YM_S32_scaffold_0_chromo_pre_term.fasta_447	424275	424745	+	157	K08320		Unknown	2.5	4	(d)CTP diphosphatase [EC:3.6.1.65]	nudG	questionable	2.2e-08	32.3	140.2	157	135.2	4.3
YM_S32_scaffold_0_chromo_pre_term	YM_S32_scaffold_0_chromo_pre_term.fasta	YM_S32_scaffold_0_chromo_pre_term.fasta_448	424742	425410	-	223	K03975		CytoplasmicMembrane	10	5	membrane-associated protein	dedA	reliable	3.6e-74	248.4	25.2	223	223.3	23
YM_S32_scaffold_0_chromo_pre_term	YM_S32_scaffold_0_chromo_pre_term.fasta	YM_S32_scaffold_0_chromo_pre_term.fasta_449	425469	426170	+	234	K02897		Cytoplasmic	7.5	5	large subunit ribosomal protein L25	RP-L25, rplY	reliable	1.7e-39	134.2	17.6	234	180.6	49.3
YM_S32_scaffold_0_chromo_pre_term	YM_S32_scaffold_0_chromo_pre_term.fasta	YM_S32_scaffold_0_chromo_pre_term.fasta_450	426410	427018	+	203	-		CytoplasmicMembrane	10	-	-	-	no hit	-	-	-	203	-	-
YM_S32_scaffold_0_chromo_pre_term	YM_S32_scaffold_0_chromo_pre_term.fasta	YM_S32_scaffold_0_chromo_pre_term.fasta_451	427027	428793	-	589	K06147		CytoplasmicMembrane	10	14	ATP-binding cassette, subfamily B, bacterial	ABCB-BAC	reliable	5e-163	543.2	28.1	589	618.7	123
YM_S32_scaffold_0_chromo_pre_term	YM_S32_scaffold_0_chromo_pre_term.fasta	YM_S32_scaffold_0_chromo_pre_term.fasta_452	428798	430603	-	602	K06147		CytoplasmicMembrane	10	7	ATP-binding cassette, subfamily B, bacterial	ABCB-BAC	reliable	1.2e-176	588.3	28.1	602	618.7	123
YM_S32_scaffold_0_chromo_pre_term	YM_S32_scaffold_0_chromo_pre_term.fasta	YM_S32_scaffold_0_chromo_pre_term.fasta_453	430606	432381	-	592	K06147		CytoplasmicMembrane	10	10	ATP-binding cassette, subfamily B, bacterial	ABCB-BAC	reliable	9.9e-169	562	28.1	592	618.7	123
YM_S32_scaffold_0_chromo_pre_term	YM_S32_scaffold_0_chromo_pre_term.fasta	YM_S32_scaffold_0_chromo_pre_term.fasta_454	432775	434412	+	546	K19231		Cellwall	9.89	1	fibronectin-binding autotransporter adhesin	bmaC	questionable	5.4e-07	25.3	46.2	546	2380.5	1295.6
YM_S32_scaffold_0_chromo_pre_term	YM_S32_scaffold_0_chromo_pre_term.fasta	YM_S32_scaffold_0_chromo_pre_term.fasta_455	434463	435443	+	327	K07284		Unknown	2.5	10	sortase A [EC:3.4.22.70]	srtA	reliable	1.2e-20	72.2	20.5	327	271.6	69.1
YM_S32_scaffold_0_chromo_pre_term	YM_S32_scaffold_0_chromo_pre_term.fasta	YM_S32_scaffold_0_chromo_pre_term.fasta_456	435491	436387	+	299	K01069		Cytoplasmic	7.5	1	hydroxyacylglutathione hydrolase [EC:3.1.2.6]	E3.1.2.6, gloB	questionable	7.5e-07	26.8	31.5	299	443.2	84.8
YM_S32_scaffold_0_chromo_pre_term	YM_S32_scaffold_0_chromo_pre_term.fasta	YM_S32_scaffold_0_chromo_pre_term.fasta_457	436414	437085	+	224	K01462		Cytoplasmic	7.5	9	peptide deformylase [EC:3.5.1.88]	PDF, def	questionable	5.2e-39	133.1	156.7	224	178.4	23.5
YM_S32_scaffold_0_chromo_pre_term	YM_S32_scaffold_0_chromo_pre_term.fasta	YM_S32_scaffold_0_chromo_pre_term.fasta_458	437144	438004	+	287	K07024		Cytoplasmic	7.5	6	COG: COG0561	K07024	reliable	2.1e-28	97.9	66.9	287	277.5	36.4
YM_S32_scaffold_0_chromo_pre_term	YM_S32_scaffold_0_chromo_pre_term.fasta	YM_S32_scaffold_0_chromo_pre_term.fasta_459	438048	439535	+	496	K03703		Cytoplasmic	9.95	1	excinuclease ABC subunit C	uvrC	check_length	6e-132	439.7	120	496	680.3	68.7
YM_S32_scaffold_0_chromo_pre_term	YM_S32_scaffold_0_chromo_pre_term.fasta	YM_S32_scaffold_0_chromo_pre_term.fasta_460	439553	440398	-	282	-		Unknown	2.5	-	-	-	no hit	-	-	-	282	-	-
YM_S32_scaffold_0_chromo_pre_term	YM_S32_scaffold_0_chromo_pre_term.fasta	YM_S32_scaffold_0_chromo_pre_term.fasta_461	440570	441325	-	252	-		Cytoplasmic	7.5	-	-	-	no hit	-	-	-	252	-	-
YM_S32_scaffold_0_chromo_pre_term	YM_S32_scaffold_0_chromo_pre_term.fasta	YM_S32_scaffold_0_chromo_pre_term.fasta_462	441450	441911	+	154	-		Unknown	2.5	-	-	-	no hit	-	-	-	154	-	-
YM_S32_scaffold_0_chromo_pre_term	YM_S32_scaffold_0_chromo_pre_term.fasta	YM_S32_scaffold_0_chromo_pre_term.fasta_463	441961	442683	-	241	-		CytoplasmicMembrane	10	-	-	-	no hit	-	-	-	241	-	-
YM_S32_scaffold_0_chromo_pre_term	YM_S32_scaffold_0_chromo_pre_term.fasta	YM_S32_scaffold_0_chromo_pre_term.fasta_464	442738	443979	+	414	K01262		Cytoplasmic	9.97	3	Xaa-Pro aminopeptidase [EC:3.4.11.9]	pepP	reliable	2.5e-104	348.6	82.3	414	452.7	48.6
YM_S32_scaffold_0_chromo_pre_term	YM_S32_scaffold_0_chromo_pre_term.fasta	YM_S32_scaffold_0_chromo_pre_term.fasta_465	443979	444422	+	148	K01494		Cytoplasmic	7.5	7	dCTP deaminase [EC:3.5.4.13]	dcd	reliable	7.2e-16	56.7	40.4	148	190.5	20.3
YM_S32_scaffold_0_chromo_pre_term	YM_S32_scaffold_0_chromo_pre_term.fasta	YM_S32_scaffold_0_chromo_pre_term.fasta_466	444622	445062	+	147	-		CytoplasmicMembrane	10	-	-	-	no hit	-	-	-	147	-	-
YM_S32_scaffold_0_chromo_pre_term	YM_S32_scaffold_0_chromo_pre_term.fasta	YM_S32_scaffold_0_chromo_pre_term.fasta_467	445059	445283	+	75	K03075		CytoplasmicMembrane	9.55	6	preprotein translocase subunit SecG	secG	reliable	2.1e-06	26.4	23	75	98.1	36
YM_S32_scaffold_0_chromo_pre_term	YM_S32_scaffold_0_chromo_pre_term.fasta	YM_S32_scaffold_0_chromo_pre_term.fasta_468	445339	447144	+	602	K02035		CytoplasmicMembrane	9.55	5	peptide/nickel transport system substrate-binding protein	ABC.PE.S	reliable	1.1e-75	254	14.6	602	543.6	60.9
YM_S32_scaffold_0_chromo_pre_term	YM_S32_scaffold_0_chromo_pre_term.fasta	YM_S32_scaffold_0_chromo_pre_term.fasta_469	447196	448035	+	280	K07024		Unknown	2.5	7	COG: COG0561	K07024	questionable	4.6e-26	90.2	118.7	280	264.5	31.2
YM_S32_scaffold_0_chromo_pre_term	YM_S32_scaffold_0_chromo_pre_term.fasta	YM_S32_scaffold_0_chromo_pre_term.fasta_470	448073	448840	+	256	K10979		Cytoplasmic	7.5	1	DNA end-binding protein Ku	ku	reliable	3.7e-94	314.4	53.8	256	301.4	40.9
YM_S32_scaffold_0_chromo_pre_term	YM_S32_scaffold_0_chromo_pre_term.fasta	YM_S32_scaffold_0_chromo_pre_term.fasta_471	448847	451294	+	816	K01971		Cytoplasmic	7.5	1	bifunctional non-homologous end joining protein LigD [EC:6.5.1.1]	ligD	reliable	1.3e-267	888.9	31.2	816	618.6	265.7
YM_S32_scaffold_0_chromo_pre_term	YM_S32_scaffold_0_chromo_pre_term.fasta	YM_S32_scaffold_0_chromo_pre_term.fasta_472	451417	451899	-	161	-		CytoplasmicMembrane	10	-	-	-	no hit	-	-	-	161	-	-
YM_S32_scaffold_0_chromo_pre_term	YM_S32_scaffold_0_chromo_pre_term.fasta	YM_S32_scaffold_0_chromo_pre_term.fasta_473	451908	453185	-	426	K01929		Cytoplasmic	9.97	6	UDP-N-acetylmuramoyl-tripeptide--D-alanyl-D-alanine ligase [EC:6.3.2.10]	murF	reliable	1.3e-71	240.2	235.3	426	470	23.6
YM_S32_scaffold_0_chromo_pre_term	YM_S32_scaffold_0_chromo_pre_term.fasta	YM_S32_scaffold_0_chromo_pre_term.fasta_474	453330	454493	-	388	K02563	GT28	CytoplasmicMembrane	8.78	3	UDP-N-acetylglucosamine--N-acetylmuramyl-(pentapeptide) pyrophosphoryl-undecaprenol N-acetylglucosamine transferase [EC:2.4.1.227]	murG	questionable	2.1e-90	301.9	302.1	388	347.6	16.3
YM_S32_scaffold_0_chromo_pre_term	YM_S32_scaffold_0_chromo_pre_term.fasta	YM_S32_scaffold_0_chromo_pre_term.fasta_475	454490	455539	-	350	K15739		Cytoplasmic	9.97	1	D-alanine---(R)-lactate ligase [EC:6.1.2.1]	vanB, vanA, vanD	reliable	3.9e-186	616.5	413.7	350	346	5.3
YM_S32_scaffold_0_chromo_pre_term	YM_S32_scaffold_0_chromo_pre_term.fasta	YM_S32_scaffold_0_chromo_pre_term.fasta_476	455527	456522	-	332	K18347		Cytoplasmic	9.97	1	D-lactate dehydrogenase (EC 1.1.1.28 )		Manually annotated
YM_S32_scaffold_0_chromo_pre_term	YM_S32_scaffold_0_chromo_pre_term.fasta	YM_S32_scaffold_0_chromo_pre_term.fasta_477	456653	457336	+	228	K02483		Cytoplasmic	9.97	8	two-component system, OmpR family, response regulator	K02483	reliable	1e-79	266.7	146.6	228	233.2	14.9
YM_S32_scaffold_0_chromo_pre_term	YM_S32_scaffold_0_chromo_pre_term.fasta	YM_S32_scaffold_0_chromo_pre_term.fasta_478	457333	458433	+	367	K07642		CytoplasmicMembrane	10	1	two-component system, OmpR family, sensor histidine kinase BaeS [EC:2.7.13.3]	baeS, smeS	reliable	1.1e-71	240.5	59.3	367	473.7	68.7
YM_S32_scaffold_0_chromo_pre_term	YM_S32_scaffold_0_chromo_pre_term.fasta	YM_S32_scaffold_0_chromo_pre_term.fasta_479	458561	459613	+	351	-		Cytoplasmic	7.5	-	-	-	no hit	-	-	-	351	-	-
YM_S32_scaffold_0_chromo_pre_term	YM_S32_scaffold_0_chromo_pre_term.fasta	YM_S32_scaffold_0_chromo_pre_term.fasta_480	459710	459859	+	50	-		Unknown	2.5	-	-	-	no hit	-	-	-	50	-	-
YM_S32_scaffold_0_chromo_pre_term	YM_S32_scaffold_0_chromo_pre_term.fasta	YM_S32_scaffold_0_chromo_pre_term.fasta_481	459878	461143	+	422	-		Unknown	3.33	-	-	-	no hit	-	-	-	422	-	-
YM_S32_scaffold_0_chromo_pre_term	YM_S32_scaffold_0_chromo_pre_term.fasta	YM_S32_scaffold_0_chromo_pre_term.fasta_482	461178	461498	-	107	-		Cytoplasmic	7.5	-	bicupin, oxalate decarboxylase family	-	no hit	-	-	-	107	-	-
YM_S32_scaffold_0_chromo_pre_term	YM_S32_scaffold_0_chromo_pre_term.fasta	YM_S32_scaffold_0_chromo_pre_term.fasta_483	461589	462146	-	186	K13995		CytoplasmicMembrane	8.16	1	maleamate amidohydrolase [EC:3.5.1.107]	nicF	questionable	2.5e-18	64.8	185.1	186	211.4	9.2
YM_S32_scaffold_0_chromo_pre_term	YM_S32_scaffold_0_chromo_pre_term.fasta	YM_S32_scaffold_0_chromo_pre_term.fasta_484	462235	462678	+	148	K06075		Unknown	2.5	9	MarR family transcriptional regulator, transcriptional regulator for hemolysin	slyA	reliable	1.3e-14	52.6	30.6	148	153.3	13.8
YM_S32_scaffold_0_chromo_pre_term	YM_S32_scaffold_0_chromo_pre_term.fasta	YM_S32_scaffold_0_chromo_pre_term.fasta_485	462891	463112	+	74	-		Unknown	2.5	-	-	-	no hit	-	-	-	74	-	-
YM_S32_scaffold_0_chromo_pre_term	YM_S32_scaffold_0_chromo_pre_term.fasta	YM_S32_scaffold_0_chromo_pre_term.fasta_486	463193	464830	-	546	K00104		Cytoplasmic	7.5	1	D-LACTATE DEHYDROGENASE	glcD	reliable	1.7e-93	312.5	116.9	546	464.6	47.6
YM_S32_scaffold_0_chromo_pre_term	YM_S32_scaffold_0_chromo_pre_term.fasta	YM_S32_scaffold_0_chromo_pre_term.fasta_487	465362	465700	+	113	-		Unknown	2.5	-	-	-	no hit	-	-	-	113	-	-
YM_S32_scaffold_0_chromo_pre_term	YM_S32_scaffold_0_chromo_pre_term.fasta	YM_S32_scaffold_0_chromo_pre_term.fasta_488	465774	466037	-	88	K06218		Cytoplasmic	7.5	1	mRNA interferase RelE/StbE	relE, stbE	reliable	7.7e-23	79.8	27.2	88	87.3	9.8
YM_S32_scaffold_0_chromo_pre_term	YM_S32_scaffold_0_chromo_pre_term.fasta	YM_S32_scaffold_0_chromo_pre_term.fasta_489	466024	466257	-	78	-		Cytoplasmic	7.5	-	-	-	no hit	-	-	-	78	-	-
YM_S32_scaffold_0_chromo_pre_term	YM_S32_scaffold_0_chromo_pre_term.fasta	YM_S32_scaffold_0_chromo_pre_term.fasta_490	466613	466861	+	83	-		Cytoplasmic	7.5	-	-	-	no hit	-	-	-	83	-	-
YM_S32_scaffold_0_chromo_pre_term	YM_S32_scaffold_0_chromo_pre_term.fasta	YM_S32_scaffold_0_chromo_pre_term.fasta_491	466858	467163	+	102	K19092		CytoplasmicMembrane	8.16	1	toxin ParE1/3/4	parE1_3_4	reliable	2.6e-16	58.2	26.9	102	99	14.7
YM_S32_scaffold_0_chromo_pre_term	YM_S32_scaffold_0_chromo_pre_term.fasta	YM_S32_scaffold_0_chromo_pre_term.fasta_492	467234	467332	-	33	-		Unknown	2.5	-	-	-	no hit	-	-	-	33	-	-
YM_S32_scaffold_0_chromo_pre_term	YM_S32_scaffold_0_chromo_pre_term.fasta	YM_S32_scaffold_0_chromo_pre_term.fasta_493	467696	468166	-	157	-		CytoplasmicMembrane	10	-	-	-	no hit	-	-	-	157	-	-
YM_S32_scaffold_0_chromo_pre_term	YM_S32_scaffold_0_chromo_pre_term.fasta	YM_S32_scaffold_0_chromo_pre_term.fasta_494	468512	468994	+	161	-		Unknown	2.5	-	-	-	no hit	-	-	-	161	-	-
YM_S32_scaffold_0_chromo_pre_term	YM_S32_scaffold_0_chromo_pre_term.fasta	YM_S32_scaffold_0_chromo_pre_term.fasta_495	469017	469292	+	92	-		CytoplasmicMembrane	8.16	-	-	-	no hit	-	-	-	92	-	-
YM_S32_scaffold_0_chromo_pre_term	YM_S32_scaffold_0_chromo_pre_term.fasta	YM_S32_scaffold_0_chromo_pre_term.fasta_496	469684	470070	+	129	-		Unknown	2.5	-	-	-	no hit	-	-	-	129	-	-
YM_S32_scaffold_0_chromo_pre_term	YM_S32_scaffold_0_chromo_pre_term.fasta	YM_S32_scaffold_0_chromo_pre_term.fasta_497	470150	470524	-	125	-		Unknown	2.5	-	-	-	no hit	-	-	-	125	-	-
YM_S32_scaffold_0_chromo_pre_term	YM_S32_scaffold_0_chromo_pre_term.fasta	YM_S32_scaffold_0_chromo_pre_term.fasta_498	470617	471012	+	132	K06893		Cytoplasmic	7.5	1	COG: COG3631	K06893	questionable	3.9e-08	31.7	64.2	132	134.1	21.5
YM_S32_scaffold_0_chromo_pre_term	YM_S32_scaffold_0_chromo_pre_term.fasta	YM_S32_scaffold_0_chromo_pre_term.fasta_499	471562	471930	-	123	-		CytoplasmicMembrane	10	-	-	-	no hit	-	-	-	123	-	-
YM_S32_scaffold_0_chromo_pre_term	YM_S32_scaffold_0_chromo_pre_term.fasta	YM_S32_scaffold_0_chromo_pre_term.fasta_500	471986	472459	-	158	K19055		Cytoplasmic	7.5	1	Ala-tRNA(Pro) deacylase [EC:3.1.1.-]	prdX, proX	reliable	1.9e-15	55.5	34.8	158	154.3	29.6
YM_S32_scaffold_0_chromo_pre_term	YM_S32_scaffold_0_chromo_pre_term.fasta	YM_S32_scaffold_0_chromo_pre_term.fasta_501	472481	472870	-	130	K01759		Cytoplasmic	7.5	1	lactoylglutathione lyase [EC:4.4.1.5]	GLO1, gloA	questionable	1.8e-08	32.9	65.2	130	129.2	7.1
YM_S32_scaffold_0_chromo_pre_term	YM_S32_scaffold_0_chromo_pre_term.fasta	YM_S32_scaffold_0_chromo_pre_term.fasta_502	472974	473414	-	147	-		Cytoplasmic	7.5	-	-	-	no hit	-	-	-	147	-	-
YM_S32_scaffold_0_chromo_pre_term	YM_S32_scaffold_0_chromo_pre_term.fasta	YM_S32_scaffold_0_chromo_pre_term.fasta_503	473547	474809	+	421	K08151		CytoplasmicMembrane	10	1	MFS transporter, DHA1 family, tetracycline resistance protein	tetA	reliable	2.1e-80	268.9	97.9	421	406.9	30.5
YM_S32_scaffold_0_chromo_pre_term	YM_S32_scaffold_0_chromo_pre_term.fasta	YM_S32_scaffold_0_chromo_pre_term.fasta_504	474876	475664	+	263	K00100		Unknown	5.15	2	ko00051 Fructose and mannose metabolism	E1.1.1.-	reliable	2.3e-39	133.9	87.2	263	273.6	32.3
YM_S32_scaffold_0_chromo_pre_term	YM_S32_scaffold_0_chromo_pre_term.fasta	YM_S32_scaffold_0_chromo_pre_term.fasta_505	475680	475934	+	85	-		CytoplasmicMembrane	9.55	-	-	-	no hit	-	-	-	85	-	-
YM_S32_scaffold_0_chromo_pre_term	YM_S32_scaffold_0_chromo_pre_term.fasta	YM_S32_scaffold_0_chromo_pre_term.fasta_506	475960	476643	+	228	K07118		Unknown	2.5	1	Putative NADH-flavin reductase	K07118	reliable	7.2e-59	197.6	38.8	228	208.4	19
YM_S32_scaffold_0_chromo_pre_term	YM_S32_scaffold_0_chromo_pre_term.fasta	YM_S32_scaffold_0_chromo_pre_term.fasta_507	476685	476783	+	33	-		CytoplasmicMembrane	9.55	-	-	-	no hit	-	-	-	33	-	-
YM_S32_scaffold_0_chromo_pre_term	YM_S32_scaffold_0_chromo_pre_term.fasta	YM_S32_scaffold_0_chromo_pre_term.fasta_508	476796	477134	+	113	-		Unknown	2.5	-	-	-	no hit	-	-	-	113	-	-
YM_S32_scaffold_0_chromo_pre_term	YM_S32_scaffold_0_chromo_pre_term.fasta	YM_S32_scaffold_0_chromo_pre_term.fasta_509	477183	477800	-	206	K00760		Unknown	2.5	3	hypoxanthine phosphoribosyltransferase [EC:2.4.2.8]	hprT, hpt, HPRT1	questionable	3.1e-07	27.9	103.5	206	184.7	29.8
YM_S32_scaffold_0_chromo_pre_term	YM_S32_scaffold_0_chromo_pre_term.fasta	YM_S32_scaffold_0_chromo_pre_term.fasta_510	477908	478219	+	104	-		Unknown	2.5	-	-	-	no hit	-	-	-	104	-	-
YM_S32_scaffold_0_chromo_pre_term	YM_S32_scaffold_0_chromo_pre_term.fasta	YM_S32_scaffold_0_chromo_pre_term.fasta_511	478419	478631	+	71	-		Unknown	2.5	-	-	-	no hit	-	-	-	71	-	-
YM_S32_scaffold_0_chromo_pre_term	YM_S32_scaffold_0_chromo_pre_term.fasta	YM_S32_scaffold_0_chromo_pre_term.fasta_512	478778	479197	+	140	-		Unknown	2.5	-	-	-	no hit	-	-	-	140	-	-
YM_S32_scaffold_0_chromo_pre_term	YM_S32_scaffold_0_chromo_pre_term.fasta	YM_S32_scaffold_0_chromo_pre_term.fasta_513	479203	480102	+	300	K01247		Cytoplasmic	7.5	4	DNA-3-methyladenine glycosylase II [EC:3.2.2.21]	alkA	reliable	1.1e-30	105.4	57.9	300	288.9	23.5
YM_S32_scaffold_0_chromo_pre_term	YM_S32_scaffold_0_chromo_pre_term.fasta	YM_S32_scaffold_0_chromo_pre_term.fasta_514	480081	480554	+	158	K06075		Cytoplasmic	7.5	6	MarR family transcriptional regulator, transcriptional regulator for hemolysin	slyA	reliable	2.7e-15	54.9	30.6	158	153.3	13.8
YM_S32_scaffold_0_chromo_pre_term	YM_S32_scaffold_0_chromo_pre_term.fasta	YM_S32_scaffold_0_chromo_pre_term.fasta_515	480754	481371	+	206	-		Cytoplasmic	7.5	-	-	-	no hit	-	-	-	206	-	-
YM_S32_scaffold_0_chromo_pre_term	YM_S32_scaffold_0_chromo_pre_term.fasta	YM_S32_scaffold_0_chromo_pre_term.fasta_516	481504	482289	+	262	K06889		Cytoplasmic	7.5	1	COG: COG1073	K06889	reliable	1.4e-16	59	22.6	262	318	87.5
YM_S32_scaffold_0_chromo_pre_term	YM_S32_scaffold_0_chromo_pre_term.fasta	YM_S32_scaffold_0_chromo_pre_term.fasta_517	482314	483201	-	296	-		Unknown	2.5	-	-	-	no hit	-	-	-	296	-	-
YM_S32_scaffold_0_chromo_pre_term	YM_S32_scaffold_0_chromo_pre_term.fasta	YM_S32_scaffold_0_chromo_pre_term.fasta_518	483651	484850	-	400	K07258		Unknown	3.33	1	D-alanyl-D-alanine carboxypeptidase (penicillin-binding protein 5/6) [EC:3.4.16.4]	dacC, dacA, dacD	reliable	4.7e-50	169.4	24.1	400	400.6	50.7
YM_S32_scaffold_0_chromo_pre_term	YM_S32_scaffold_0_chromo_pre_term.fasta	YM_S32_scaffold_0_chromo_pre_term.fasta_519	484874	485368	-	165	-		Unknown	2.5	-	-	-	no hit	-	-	-	165	-	-
YM_S32_scaffold_0_chromo_pre_term	YM_S32_scaffold_0_chromo_pre_term.fasta	YM_S32_scaffold_0_chromo_pre_term.fasta_520	485365	485601	-	79	-		Unknown	2.5	-	-	-	no hit	-	-	-	79	-	-
YM_S32_scaffold_0_chromo_pre_term	YM_S32_scaffold_0_chromo_pre_term.fasta	YM_S32_scaffold_0_chromo_pre_term.fasta_521	485886	486446	+	187	K03744		CytoplasmicMembrane	9.55	6	LemA protein	lemA	reliable	7.5e-70	234.1	24.1	187	195.3	16.6
YM_S32_scaffold_0_chromo_pre_term	YM_S32_scaffold_0_chromo_pre_term.fasta	YM_S32_scaffold_0_chromo_pre_term.fasta_522	486518	487390	+	291	K03799		CytoplasmicMembrane	10	5	heat shock protein HtpX [EC:3.4.24.-]	htpX	reliable	6.8e-102	340	78.8	291	300.1	26.2
YM_S32_scaffold_0_chromo_pre_term	YM_S32_scaffold_0_chromo_pre_term.fasta	YM_S32_scaffold_0_chromo_pre_term.fasta_523	487422	488414	+	331	-		CytoplasmicMembrane	10	-	-	-	no hit	-	-	-	331	-	-
YM_S32_scaffold_0_chromo_pre_term	YM_S32_scaffold_0_chromo_pre_term.fasta	YM_S32_scaffold_0_chromo_pre_term.fasta_524	488411	490447	+	679	K01972		Cytoplasmic	7.5	6	DNA ligase (NAD+) [EC:6.5.1.2]	E6.5.1.2, ligA, ligB	reliable	6.3e-175	581.7	65.2	679	640.2	135.8
YM_S32_scaffold_0_chromo_pre_term	YM_S32_scaffold_0_chromo_pre_term.fasta	YM_S32_scaffold_0_chromo_pre_term.fasta_525	490645	491574	+	310	K03284		CytoplasmicMembrane	8.16	1	magnesium transporter	corA	reliable	1.3e-64	216.7	83.3	310	311.4	22.7
YM_S32_scaffold_0_chromo_pre_term	YM_S32_scaffold_0_chromo_pre_term.fasta	YM_S32_scaffold_0_chromo_pre_term.fasta_526	492188	492475	+	96	K07473		Unknown	2.5	1	DNA-damage-inducible protein J	dinJ	reliable	7.1e-09	34.2	19.3	96	87	14.3
YM_S32_scaffold_0_chromo_pre_term	YM_S32_scaffold_0_chromo_pre_term.fasta	YM_S32_scaffold_0_chromo_pre_term.fasta_527	492472	492732	+	87	K19157		Unknown	2.5	1	mRNA interferase YafQ [EC:3.1.-.-]	yafQ	reliable	1.5e-09	36.5	19.1	87	89.4	12.6
YM_S32_scaffold_0_chromo_pre_term	YM_S32_scaffold_0_chromo_pre_term.fasta	YM_S32_scaffold_0_chromo_pre_term.fasta_528	492970	494334	+	455	-	CE3	Cytoplasmic	7.5	-	-	-	no hit	-	-	-	455	-	-
YM_S32_scaffold_0_chromo_pre_term	YM_S32_scaffold_0_chromo_pre_term.fasta	YM_S32_scaffold_0_chromo_pre_term.fasta_529	494415	494825	+	137	-		Unknown	2.5	-	-	-	no hit	-	-	-	137	-	-
YM_S32_scaffold_0_chromo_pre_term	YM_S32_scaffold_0_chromo_pre_term.fasta	YM_S32_scaffold_0_chromo_pre_term.fasta_530	494885	495511	-	209	-		Cytoplasmic	7.5	-	-	-	no hit	-	-	-	209	-	-
YM_S32_scaffold_0_chromo_pre_term	YM_S32_scaffold_0_chromo_pre_term.fasta	YM_S32_scaffold_0_chromo_pre_term.fasta_531	495650	495805	-	52	-		CytoplasmicMembrane	9.55	-	-	-	no hit	-	-	-	52	-	-
YM_S32_scaffold_0_chromo_pre_term	YM_S32_scaffold_0_chromo_pre_term.fasta	YM_S32_scaffold_0_chromo_pre_term.fasta_532	495850	496521	+	224	K03606		CytoplasmicMembrane	9.99	1	putative colanic acid biosysnthesis UDP-glucose lipid carrier transferase	wcaJ	check_length	9.4e-24	82.7	60.6	224	453.1	49.2
YM_S32_scaffold_0_chromo_pre_term	YM_S32_scaffold_0_chromo_pre_term.fasta	YM_S32_scaffold_0_chromo_pre_term.fasta_533	496518	497453	+	312	K01955		Cytoplasmic	7.5	1	carbamoyl-phosphate synthase large subunit [EC:6.3.5.5]	carB, CPA2	reliable	4.2e-45	152.6	78.7	312	335.9	88.3
YM_S32_scaffold_0_chromo_pre_term	YM_S32_scaffold_0_chromo_pre_term.fasta	YM_S32_scaffold_0_chromo_pre_term.fasta_534	497635	497844	+	70	-		Unknown	2.5	-	-	-	no hit	-	-	-	70	-	-
YM_S32_scaffold_0_chromo_pre_term	YM_S32_scaffold_0_chromo_pre_term.fasta	YM_S32_scaffold_0_chromo_pre_term.fasta_535	497906	498622	+	239	-		CytoplasmicMembrane	10	-	-	-	no hit	-	-	-	239	-	-
YM_S32_scaffold_0_chromo_pre_term	YM_S32_scaffold_0_chromo_pre_term.fasta	YM_S32_scaffold_0_chromo_pre_term.fasta_536	498629	499585	+	319	-		Unknown	2.5	-	-	-	no hit	-	-	-	319	-	-
YM_S32_scaffold_0_chromo_pre_term	YM_S32_scaffold_0_chromo_pre_term.fasta	YM_S32_scaffold_0_chromo_pre_term.fasta_537	499677	501158	+	494	-		Unknown	2.5	-	-	-	no hit	-	-	-	494	-	-
YM_S32_scaffold_0_chromo_pre_term	YM_S32_scaffold_0_chromo_pre_term.fasta	YM_S32_scaffold_0_chromo_pre_term.fasta_538	501189	501941	+	251	K01055		Cytoplasmic	7.5	2	3-oxoadipate enol-lactonase [EC:3.1.1.24]	pcaD	reliable	4.3e-28	96.8	83.3	251	263.5	21.3
YM_S32_scaffold_0_chromo_pre_term	YM_S32_scaffold_0_chromo_pre_term.fasta	YM_S32_scaffold_0_chromo_pre_term.fasta_539	501938	503380	+	481	K01929		Cytoplasmic	9.64	8	UDP-N-acetylmuramoyl-tripeptide--D-alanyl-D-alanine ligase [EC:6.3.2.10]	murF	questionable	2.5e-63	212.8	427.1	481	462.6	22.8
YM_S32_scaffold_0_chromo_pre_term	YM_S32_scaffold_0_chromo_pre_term.fasta	YM_S32_scaffold_0_chromo_pre_term.fasta_540	503937	504476	-	180	K00942		Cytoplasmic	7.5	8	guanylate kinase [EC:2.7.4.8]	E2.7.4.8, gmk	questionable	5.7e-07	27.7	36.5	180	193.6	10.3
YM_S32_scaffold_0_chromo_pre_term	YM_S32_scaffold_0_chromo_pre_term.fasta	YM_S32_scaffold_0_chromo_pre_term.fasta_541	504599	505762	+	388	K01921		Cytoplasmic	9.97	3	D-alanine-D-alanine ligase [EC:6.3.2.4]	ddl	reliable	4e-107	357.4	67.6	388	359.2	34.8
YM_S32_scaffold_0_chromo_pre_term	YM_S32_scaffold_0_chromo_pre_term.fasta	YM_S32_scaffold_0_chromo_pre_term.fasta_542	505811	506812	-	334	-		Cytoplasmic	7.5	-	-	-	no hit	-	-	-	334	-	-
YM_S32_scaffold_0_chromo_pre_term	YM_S32_scaffold_0_chromo_pre_term.fasta	YM_S32_scaffold_0_chromo_pre_term.fasta_543	507034	509907	+	958	K01869		Cytoplasmic	9.97	2	leucyl-tRNA synthetase [EC:6.1.1.4]	LARS, leuS	reliable	0	1317.3	76.1	958	853.5	96.4
YM_S32_scaffold_0_chromo_pre_term	YM_S32_scaffold_0_chromo_pre_term.fasta	YM_S32_scaffold_0_chromo_pre_term.fasta_544	510058	510627	-	190	-		Cytoplasmic	7.5	-	-	-	no hit	-	-	-	190	-	-
YM_S32_scaffold_0_chromo_pre_term	YM_S32_scaffold_0_chromo_pre_term.fasta	YM_S32_scaffold_0_chromo_pre_term.fasta_545	510860	511561	+	234	-		Cytoplasmic	7.5	-	-	-	no hit	-	-	-	234	-	-
YM_S32_scaffold_0_chromo_pre_term	YM_S32_scaffold_0_chromo_pre_term.fasta	YM_S32_scaffold_0_chromo_pre_term.fasta_546	511757	511966	+	70	-		Unknown	2.5	-	-	-	no hit	-	-	-	70	-	-
YM_S32_scaffold_0_chromo_pre_term	YM_S32_scaffold_0_chromo_pre_term.fasta	YM_S32_scaffold_0_chromo_pre_term.fasta_547	512020	512499	+	160	K03625		Cytoplasmic	7.5	6	N utilization substance protein B	nusB	reliable	1.7e-44	150.6	20.1	160	158.5	45.2
YM_S32_scaffold_0_chromo_pre_term	YM_S32_scaffold_0_chromo_pre_term.fasta	YM_S32_scaffold_0_chromo_pre_term.fasta_548	512496	512999	+	168	K03574		Cytoplasmic	7.5	17	8-oxo-dGTP diphosphatase [EC:3.6.1.55]	mutT, NUDT15, MTH2	reliable	2.8e-19	67.7	14.6	168	172.1	64.8
YM_S32_scaffold_0_chromo_pre_term	YM_S32_scaffold_0_chromo_pre_term.fasta	YM_S32_scaffold_0_chromo_pre_term.fasta_549	512986	513726	+	247	K03685		Cytoplasmic	9.67	5	ribonuclease III [EC:3.1.26.3]	rnc, DROSHA, RNT1	reliable	1.6e-68	230.4	16.6	247	292.2	222.3
YM_S32_scaffold_0_chromo_pre_term	YM_S32_scaffold_0_chromo_pre_term.fasta	YM_S32_scaffold_0_chromo_pre_term.fasta_550	513732	514409	+	226	-		Cytoplasmic	7.5	-	-	-	no hit	-	-	-	226	-	-
YM_S32_scaffold_0_chromo_pre_term	YM_S32_scaffold_0_chromo_pre_term.fasta	YM_S32_scaffold_0_chromo_pre_term.fasta_551	514492	514749	+	86	-		CytoplasmicMembrane	9.55	-	-	-	no hit	-	-	-	86	-	-
YM_S32_scaffold_0_chromo_pre_term	YM_S32_scaffold_0_chromo_pre_term.fasta	YM_S32_scaffold_0_chromo_pre_term.fasta_552	514844	515254	+	137	K02959		Cytoplasmic	9.67	1	small subunit ribosomal protein S16	RP-S16, MRPS16, rpsP	reliable	6.8e-27	93.5	22.2	137	105.3	32.2
YM_S32_scaffold_0_chromo_pre_term	YM_S32_scaffold_0_chromo_pre_term.fasta	YM_S32_scaffold_0_chromo_pre_term.fasta_553	515406	515855	+	150	K06960		Cytoplasmic	7.5	2	COG: COG1837	K06960	check_length	9.4e-34	115	54.7	150	86.7	19.8
YM_S32_scaffold_0_chromo_pre_term	YM_S32_scaffold_0_chromo_pre_term.fasta	YM_S32_scaffold_0_chromo_pre_term.fasta_554	516310	516969	+	220	K00554		Cytoplasmic	7.5	5	tRNA (guanine37-N1)-methyltransferase [EC:2.1.1.228]	trmD	reliable	3.7e-90	300.4	17.4	220	254	35.1
YM_S32_scaffold_0_chromo_pre_term	YM_S32_scaffold_0_chromo_pre_term.fasta	YM_S32_scaffold_0_chromo_pre_term.fasta_555	516966	517259	-	98	-		Cytoplasmic	7.5	-	-	-	no hit	-	-	-	98	-	-
YM_S32_scaffold_0_chromo_pre_term	YM_S32_scaffold_0_chromo_pre_term.fasta	YM_S32_scaffold_0_chromo_pre_term.fasta_556	517358	517744	+	129	K00518		Cytoplasmic	9.97	1	nickel superoxide dismutase [EC:1.15.1.1]	sodN	reliable	2.2e-56	188.6	39.9	129	145.1	14.6
YM_S32_scaffold_0_chromo_pre_term	YM_S32_scaffold_0_chromo_pre_term.fasta	YM_S32_scaffold_0_chromo_pre_term.fasta_557	517749	518021	+	91	-		CytoplasmicMembrane	9.55	-	-	-	no hit	-	-	-	91	-	-
YM_S32_scaffold_0_chromo_pre_term	YM_S32_scaffold_0_chromo_pre_term.fasta	YM_S32_scaffold_0_chromo_pre_term.fasta_558	518123	518926	-	268	K09816		CytoplasmicMembrane	10	1	zinc transport system permease protein	znuB	reliable	7.9e-88	292.9	114.8	268	269.7	20
YM_S32_scaffold_0_chromo_pre_term	YM_S32_scaffold_0_chromo_pre_term.fasta	YM_S32_scaffold_0_chromo_pre_term.fasta_559	518930	519652	-	241	K09817		CytoplasmicMembrane	8.78	1	zinc transport system ATP-binding protein [EC:3.6.3.-]	znuC	reliable	6.8e-77	256.6	216.7	241	238.2	9.5
YM_S32_scaffold_0_chromo_pre_term	YM_S32_scaffold_0_chromo_pre_term.fasta	YM_S32_scaffold_0_chromo_pre_term.fasta_560	519649	520587	-	313	K09815		CytoplasmicMembrane	8.78	1	zinc transport system substrate-binding protein	znuA	reliable	3.9e-98	327.2	147.7	313	318.1	36.5
YM_S32_scaffold_0_chromo_pre_term	YM_S32_scaffold_0_chromo_pre_term.fasta	YM_S32_scaffold_0_chromo_pre_term.fasta_561	520897	521043	-	49	-		Unknown	2.5	-	-	-	no hit	-	-	-	49	-	-
YM_S32_scaffold_0_chromo_pre_term	YM_S32_scaffold_0_chromo_pre_term.fasta	YM_S32_scaffold_0_chromo_pre_term.fasta_562	521249	521911	+	221	K01420		Cytoplasmic	9.97	5	CRP/FNR family transcriptional regulator, anaerobic regulatory protein	fnr	reliable	2.6e-26	90.6	32.5	221	239.5	26.1
YM_S32_scaffold_0_chromo_pre_term	YM_S32_scaffold_0_chromo_pre_term.fasta	YM_S32_scaffold_0_chromo_pre_term.fasta_563	522035	522448	-	138	K03413		Cytoplasmic	9.67	3	two-component system, chemotaxis family, response regulator CheY	cheY	reliable	5.8e-27	92.5	43.8	138	122.8	7.1
YM_S32_scaffold_0_chromo_pre_term	YM_S32_scaffold_0_chromo_pre_term.fasta	YM_S32_scaffold_0_chromo_pre_term.fasta_564	522528	524252	-	575	K00936		CytoplasmicMembrane	9.96	4	CHASE domain histadine kinase	E2.7.3.-	reliable	2.3e-62	209.9	15.1	575	601.1	297.2
YM_S32_scaffold_0_chromo_pre_term	YM_S32_scaffold_0_chromo_pre_term.fasta	YM_S32_scaffold_0_chromo_pre_term.fasta_565	524430	524831	+	134	-		CytoplasmicMembrane	10	-	-	-	no hit	-	-	-	134	-	-
YM_S32_scaffold_0_chromo_pre_term	YM_S32_scaffold_0_chromo_pre_term.fasta	YM_S32_scaffold_0_chromo_pre_term.fasta_566	524828	527551	+	908	-		CytoplasmicMembrane	10	-	-	-	no hit	-	-	-	908	-	-
YM_S32_scaffold_0_chromo_pre_term	YM_S32_scaffold_0_chromo_pre_term.fasta	YM_S32_scaffold_0_chromo_pre_term.fasta_567	527724	528308	+	195	-		CytoplasmicMembrane	9.55	-	-	-	no hit	-	-	-	195	-	-
YM_S32_scaffold_0_chromo_pre_term	YM_S32_scaffold_0_chromo_pre_term.fasta	YM_S32_scaffold_0_chromo_pre_term.fasta_568	528446	528709	-	88	-		CytoplasmicMembrane	10	-	-	-	no hit	-	-	-	88	-	-
YM_S32_scaffold_0_chromo_pre_term	YM_S32_scaffold_0_chromo_pre_term.fasta	YM_S32_scaffold_0_chromo_pre_term.fasta_569	528729	529586	-	286	K02301		CytoplasmicMembrane	10	1	protoheme IX farnesyltransferase [EC:2.5.1.-]	cyoE	reliable	4e-104	346.7	183.6	286	299.6	8.3
YM_S32_scaffold_0_chromo_pre_term	YM_S32_scaffold_0_chromo_pre_term.fasta	YM_S32_scaffold_0_chromo_pre_term.fasta_570	529592	529981	-	130	K02829		CytoplasmicMembrane	10	2	cytochrome aa3-600 menaquinol oxidase subunit IV [EC:1.10.3.12]	qoxD	reliable	3.1e-19	67.6	57.3	130	104.7	12
YM_S32_scaffold_0_chromo_pre_term	YM_S32_scaffold_0_chromo_pre_term.fasta	YM_S32_scaffold_0_chromo_pre_term.fasta_571	529978	530583	-	202	K02299		CytoplasmicMembrane	10	1	cytochrome o ubiquinol oxidase subunit III [EC:1.10.3.-]	cyoC	reliable	9.6e-88	292.7	154.2	202	204.2	13.2
YM_S32_scaffold_0_chromo_pre_term	YM_S32_scaffold_0_chromo_pre_term.fasta	YM_S32_scaffold_0_chromo_pre_term.fasta_572	530580	532541	-	654	K02298		CytoplasmicMembrane	10	1	cytochrome o ubiquinol oxidase subunit I [EC:1.10.3.-]	cyoB	reliable	0	1060.3	174.6	654	652.7	65.9
YM_S32_scaffold_0_chromo_pre_term	YM_S32_scaffold_0_chromo_pre_term.fasta	YM_S32_scaffold_0_chromo_pre_term.fasta_573	532538	533434	-	299	K02297			2.5	1	cytochrome o ubiquinol oxidase subunit II [EC:1.10.3.-]	cyoA	reliable	6.2e-117	388.8	78.7	299	318.3	31.1
YM_S32_scaffold_0_chromo_pre_term	YM_S32_scaffold_0_chromo_pre_term.fasta	YM_S32_scaffold_0_chromo_pre_term.fasta_574	533541	533810	+	90	-		Unknown	9.55	-	-	-	no hit	-	-	-	90	-	-
YM_S32_scaffold_0_chromo_pre_term	YM_S32_scaffold_0_chromo_pre_term.fasta	YM_S32_scaffold_0_chromo_pre_term.fasta_575	533863	534507	+	215	-		CytoplasmicMembrane	2.5	-	-	-	no hit	-	-	-	215	-	-
YM_S32_scaffold_0_chromo_pre_term	YM_S32_scaffold_0_chromo_pre_term.fasta	YM_S32_scaffold_0_chromo_pre_term.fasta_576	534550	534939	-	130	K08234	GH102	Unknown	9.55	1	glyoxylase I family protein	yaeR	questionable	2.7e-10	38.7	42.7	130	130.6	10.5
YM_S32_scaffold_0_chromo_pre_term	YM_S32_scaffold_0_chromo_pre_term.fasta	YM_S32_scaffold_0_chromo_pre_term.fasta_577	535054	535293	+	80	K03117		CytoplasmicMembrane	9.55	1	sec-independent protein translocase protein TatB	tatB	check_length	5.5e-12	45.1	29.8	80	164.3	37
YM_S32_scaffold_0_chromo_pre_term	YM_S32_scaffold_0_chromo_pre_term.fasta	YM_S32_scaffold_0_chromo_pre_term.fasta_578	535324	536115	-	264	-		CytoplasmicMembrane	2.5	-	-	-	no hit	-	-	-	264	-	-
YM_S32_scaffold_0_chromo_pre_term	YM_S32_scaffold_0_chromo_pre_term.fasta	YM_S32_scaffold_0_chromo_pre_term.fasta_579	536508	537773	-	422	K15977		Unknown	7.5	3	putative oxidoreductase	K15977	check_length	3.5e-07	28.5	15.3	422	156.1	40.5
YM_S32_scaffold_0_chromo_pre_term	YM_S32_scaffold_0_chromo_pre_term.fasta	YM_S32_scaffold_0_chromo_pre_term.fasta_580	537939	538586	-	216	K07025		Cytoplasmic	8.16	6	putative hydrolase of the HAD superfamily	K07025	reliable	3.2e-31	107.8	36.3	216	231.1	25.5
YM_S32_scaffold_0_chromo_pre_term	YM_S32_scaffold_0_chromo_pre_term.fasta	YM_S32_scaffold_0_chromo_pre_term.fasta_581	538640	539194	-	185	K01246		CytoplasmicMembrane	7.5	2	DNA-3-methyladenine glycosylase I [EC:3.2.2.20]	tag	reliable	3.5e-87	291.6	38	185	208.7	53.3
YM_S32_scaffold_0_chromo_pre_term	YM_S32_scaffold_0_chromo_pre_term.fasta	YM_S32_scaffold_0_chromo_pre_term.fasta_582	539211	539900	-	230	-		Cytoplasmic	7.5	-	-	-	no hit	-	-	-	230	-	-
YM_S32_scaffold_0_chromo_pre_term	YM_S32_scaffold_0_chromo_pre_term.fasta	YM_S32_scaffold_0_chromo_pre_term.fasta_583	540150	540593	-	148	-		Cytoplasmic	10	-	-	-	no hit	-	-	-	148	-	-
YM_S32_scaffold_0_chromo_pre_term	YM_S32_scaffold_0_chromo_pre_term.fasta	YM_S32_scaffold_0_chromo_pre_term.fasta_584	540713	542182	+	490	K08166		CytoplasmicMembrane	2.5	8	MFS transporter, DHA2 family, methylenomycin A resistance protein	mmr	reliable	1.3e-92	309.2	149.9	490	474.9	32.6
YM_S32_scaffold_0_chromo_pre_term	YM_S32_scaffold_0_chromo_pre_term.fasta	YM_S32_scaffold_0_chromo_pre_term.fasta_585	542243	542830	-	196	K05967		Unknown	2.5	1	hypothetical protein	K05967	reliable	2.1e-26	91.5	46.9	196	191.8	3.9
YM_S32_scaffold_0_chromo_pre_term	YM_S32_scaffold_0_chromo_pre_term.fasta	YM_S32_scaffold_0_chromo_pre_term.fasta_586	542968	544098	-	377	K00027		Unknown	7.5	3	malate dehydrogenase (oxaloacetate-decarboxylating) [EC:1.1.1.38]	ME2, sfcA, maeA	reliable	3.9e-163	541.7	53	377	417.3	45.4
YM_S32_scaffold_0_chromo_pre_term	YM_S32_scaffold_0_chromo_pre_term.fasta	YM_S32_scaffold_0_chromo_pre_term.fasta_587	544237	544884	-	216	-		Cytoplasmic	7.5	-	-	-	no hit	-	-	-	216	-	-
YM_S32_scaffold_0_chromo_pre_term	YM_S32_scaffold_0_chromo_pre_term.fasta	YM_S32_scaffold_0_chromo_pre_term.fasta_588	544986	545327	+	114	K10947		Cytoplasmic	2.5	10	PadR family transcriptional regulator, regulatory protein PadR	padR	reliable	7.5e-13	46.9	40.7	114	105.6	12.8
YM_S32_scaffold_0_chromo_pre_term	YM_S32_scaffold_0_chromo_pre_term.fasta	YM_S32_scaffold_0_chromo_pre_term.fasta_589	545311	545931	+	207	-		Unknown	2.5	-	-	-	no hit	-	-	-	207	-	-
YM_S32_scaffold_0_chromo_pre_term	YM_S32_scaffold_0_chromo_pre_term.fasta	YM_S32_scaffold_0_chromo_pre_term.fasta_590	545974	546558	-	195	-		Unknown	9.97	-	-	-	no hit	-	-	-	195	-	-
YM_S32_scaffold_0_chromo_pre_term	YM_S32_scaffold_0_chromo_pre_term.fasta	YM_S32_scaffold_0_chromo_pre_term.fasta_591	546632	547621	-	330	K00852		Cytoplasmic	7.5	12	ribokinase [EC:2.7.1.15]	rbsK, RBKS	reliable	3.6e-34	116.8	44	330	308	29.4
YM_S32_scaffold_0_chromo_pre_term	YM_S32_scaffold_0_chromo_pre_term.fasta	YM_S32_scaffold_0_chromo_pre_term.fasta_592	547692	549005	-	438	-		Cytoplasmic	9.97	-	-	-	no hit	-	-	-	438	-	-
YM_S32_scaffold_0_chromo_pre_term	YM_S32_scaffold_0_chromo_pre_term.fasta	YM_S32_scaffold_0_chromo_pre_term.fasta_593	549126	551165	-	680	K01392		Cytoplasmic	9.87	1	thimet oligopeptidase [EC:3.4.24.15]	THOP1	reliable	5.3e-138	459.9	256.5	680	664.1	98.9
YM_S32_scaffold_0_chromo_pre_term	YM_S32_scaffold_0_chromo_pre_term.fasta	YM_S32_scaffold_0_chromo_pre_term.fasta_594	551386	552456	-	357	-		CytoplasmicMembrane	2.5	-	-	-	no hit	-	-	-	357	-	-
YM_S32_scaffold_0_chromo_pre_term	YM_S32_scaffold_0_chromo_pre_term.fasta	YM_S32_scaffold_0_chromo_pre_term.fasta_595	552675	552935	-	87	-		Unknown	2.5	-	-	-	no hit	-	-	-	87	-	-
YM_S32_scaffold_0_chromo_pre_term	YM_S32_scaffold_0_chromo_pre_term.fasta	YM_S32_scaffold_0_chromo_pre_term.fasta_596	552925	553038	-	38	-		Unknown	2.5	-	-	-	no hit	-	-	-	38	-	-
YM_S32_scaffold_0_chromo_pre_term	YM_S32_scaffold_0_chromo_pre_term.fasta	YM_S32_scaffold_0_chromo_pre_term.fasta_597	553547	554128	+	194	K16137		Unknown	7.5	1	TetR/AcrR family transcriptional regulator, transcriptional repressor for nem operon	nemR	reliable	7.2e-64	214.5	85.3	194	201.8	15.6
YM_S32_scaffold_0_chromo_pre_term	YM_S32_scaffold_0_chromo_pre_term.fasta	YM_S32_scaffold_0_chromo_pre_term.fasta_598	554138	554362	+	75	K07401		Cytoplasmic	9.55	1	selenoprotein W-related protein	K07401	reliable	3e-14	51.7	16.7	75	98.2	13.3
YM_S32_scaffold_0_chromo_pre_term	YM_S32_scaffold_0_chromo_pre_term.fasta	YM_S32_scaffold_0_chromo_pre_term.fasta_599	554434	554874	-	147	-		CytoplasmicMembrane	7.5	-	-	-	no hit	-	-	-	147	-	-
YM_S32_scaffold_0_chromo_pre_term	YM_S32_scaffold_0_chromo_pre_term.fasta	YM_S32_scaffold_0_chromo_pre_term.fasta_600	554918	555220	-	101	-		Cytoplasmic	10	-	-	-	no hit	-	-	-	101	-	-
YM_S32_scaffold_0_chromo_pre_term	YM_S32_scaffold_0_chromo_pre_term.fasta	YM_S32_scaffold_0_chromo_pre_term.fasta_601	555318	556091	-	258	K01992		CytoplasmicMembrane	8.78	14	ABC-2 type transport system permease protein	ABC-2.P	reliable	1.7e-73	246	42	258	290.2	58
YM_S32_scaffold_0_chromo_pre_term	YM_S32_scaffold_0_chromo_pre_term.fasta	YM_S32_scaffold_0_chromo_pre_term.fasta_602	556094	557023	-	310	K18232		CytoplasmicMembrane	7.5	3	oleandomycin transport system ATP-binding protein	oleC4	questionable	2.2e-108	360.9	475.8	310	332.3	11.7
YM_S32_scaffold_0_chromo_pre_term	YM_S32_scaffold_0_chromo_pre_term.fasta	YM_S32_scaffold_0_chromo_pre_term.fasta_603	557036	557380	-	115	-		Cytoplasmic	2.5	-	-	-	no hit	-	-	-	115	-	-
YM_S32_scaffold_0_chromo_pre_term	YM_S32_scaffold_0_chromo_pre_term.fasta	YM_S32_scaffold_0_chromo_pre_term.fasta_604	557377	557868	-	164	K18909		Unknown	7.5	2	MarR family transcriptional regulator, repressor for mepA	mepR	questionable	6.4e-06	24.5	57.7	164	139.1	0.6
YM_S32_scaffold_0_chromo_pre_term	YM_S32_scaffold_0_chromo_pre_term.fasta	YM_S32_scaffold_0_chromo_pre_term.fasta_605	558163	559164	+	334	-		Cytoplasmic	7.5	-	-	-	no hit	-	-	-	334	-	-
YM_S32_scaffold_0_chromo_pre_term	YM_S32_scaffold_0_chromo_pre_term.fasta	YM_S32_scaffold_0_chromo_pre_term.fasta_606	559168	560703	+	512	K01912		Cytoplasmic	7.5	2	phenylacetate-CoA ligase [EC:6.2.1.30]	paaK	questionable	1.1e-42	144.7	249.7	512	479.8	25.2
YM_S32_scaffold_0_chromo_pre_term	YM_S32_scaffold_0_chromo_pre_term.fasta	YM_S32_scaffold_0_chromo_pre_term.fasta_607	560809	561384	-	192	-		Cytoplasmic	7.5	-	-	-	no hit	-	-	-	192	-	-
YM_S32_scaffold_0_chromo_pre_term	YM_S32_scaffold_0_chromo_pre_term.fasta	YM_S32_scaffold_0_chromo_pre_term.fasta_608	561456	562358	-	301	-		Cytoplasmic	2.5	-	-	-	no hit	-	-	-	301	-	-
YM_S32_scaffold_0_chromo_pre_term	YM_S32_scaffold_0_chromo_pre_term.fasta	YM_S32_scaffold_0_chromo_pre_term.fasta_609	562414	563319	-	302	-		Unknown	7.5	-	-	-	no hit	-	-	-	302	-	-
YM_S32_scaffold_0_chromo_pre_term	YM_S32_scaffold_0_chromo_pre_term.fasta	YM_S32_scaffold_0_chromo_pre_term.fasta_610	563437	564237	-	267	-		Cytoplasmic	7.5	-	-	-	no hit	-	-	-	267	-	-
YM_S32_scaffold_0_chromo_pre_term	YM_S32_scaffold_0_chromo_pre_term.fasta	YM_S32_scaffold_0_chromo_pre_term.fasta_611	564357	566042	+	562	K00963		Cytoplasmic	9.97	1	UTP--glucose-1-phosphate uridylyltransferase [EC:2.7.7.9]	UGP2, galU, galF	questionable	2.6e-06	24.6	86.8	562	488.3	91.8
YM_S32_scaffold_0_chromo_pre_term	YM_S32_scaffold_0_chromo_pre_term.fasta	YM_S32_scaffold_0_chromo_pre_term.fasta_612	566352	567773	+	474	K00823		Cytoplasmic	7.5	1	4-aminobutyrate aminotransferase [EC:2.6.1.19]	puuE	reliable	4.6e-50	169	138.1	474	430.2	26.7
YM_S32_scaffold_0_chromo_pre_term	YM_S32_scaffold_0_chromo_pre_term.fasta	YM_S32_scaffold_0_chromo_pre_term.fasta_613	567809	569194	+	462	-		Cytoplasmic	7.5	-	-	-	no hit	-	-	-	462	-	-
YM_S32_scaffold_0_chromo_pre_term	YM_S32_scaffold_0_chromo_pre_term.fasta	YM_S32_scaffold_0_chromo_pre_term.fasta_614	569191	569994	+	268	K00876		Cytoplasmic	7.5	3	uridine kinase [EC:2.7.1.48]	udk, UCK	questionable	1.2e-13	49.6	60.3	268	208.1	37.4
YM_S32_scaffold_0_chromo_pre_term	YM_S32_scaffold_0_chromo_pre_term.fasta	YM_S32_scaffold_0_chromo_pre_term.fasta_615	570035	570130	+	32	-		Cytoplasmic	7.5	-	-	-	no hit	-	-	-	32	-	-
YM_S32_scaffold_0_chromo_pre_term	YM_S32_scaffold_0_chromo_pre_term.fasta	YM_S32_scaffold_0_chromo_pre_term.fasta_616	570138	570896	+	253	-		Cytoplasmic	7.5	-	-	-	no hit	-	-	-	253	-	-
YM_S32_scaffold_0_chromo_pre_term	YM_S32_scaffold_0_chromo_pre_term.fasta	YM_S32_scaffold_0_chromo_pre_term.fasta_617	571056	571475	-	140	K10533		Cytoplasmic	9.55	1	Polyketide cyclase SnoaL-like domain (IPR009959)	E3.3.2.8	questionable	4.9e-07	28	40.7	140	138.2	18.2
YM_S32_scaffold_0_chromo_pre_term	YM_S32_scaffold_0_chromo_pre_term.fasta	YM_S32_scaffold_0_chromo_pre_term.fasta_618	571517	571996	-	160	K03712		CytoplasmicMembrane	2.5	1	MarR family transcriptional regulator, multiple antibiotic resistance protein MarR	marR	questionable	1.8e-06	26.2	59.2	160	144.2	5
YM_S32_scaffold_0_chromo_pre_term	YM_S32_scaffold_0_chromo_pre_term.fasta	YM_S32_scaffold_0_chromo_pre_term.fasta_619	572047	572775	-	243	-		Unknown	8.16	-	-	-	no hit	-	-	-	243	-	-
YM_S32_scaffold_0_chromo_pre_term	YM_S32_scaffold_0_chromo_pre_term.fasta	YM_S32_scaffold_0_chromo_pre_term.fasta_620	573005	573229	-	75	-		CytoplasmicMembrane	2.5	-	-	-	no hit	-	-	-	75	-	-
YM_S32_scaffold_0_chromo_pre_term	YM_S32_scaffold_0_chromo_pre_term.fasta	YM_S32_scaffold_0_chromo_pre_term.fasta_621	573319	573972	+	218	K18476		Unknown	2.5	2	TetR/AcrR family transcriptional regulator, tetracycline repressor protein	tetR	reliable	3.3e-43	146.2	21	218	207.1	25.6
YM_S32_scaffold_0_chromo_pre_term	YM_S32_scaffold_0_chromo_pre_term.fasta	YM_S32_scaffold_0_chromo_pre_term.fasta_622	574085	574903	+	273	K01007		Unknown	7.5	1	pyruvate, water dikinase [EC:2.7.9.2]	pps, ppsA	check_length	7.2e-82	274.7	29.2	273	786.6	126.1
YM_S32_scaffold_0_chromo_pre_term	YM_S32_scaffold_0_chromo_pre_term.fasta	YM_S32_scaffold_0_chromo_pre_term.fasta_623	574935	576032	+	366	-		Cytoplasmic	7.5	-	-	-	no hit	-	-	-	366	-	-
YM_S32_scaffold_0_chromo_pre_term	YM_S32_scaffold_0_chromo_pre_term.fasta	YM_S32_scaffold_0_chromo_pre_term.fasta_624	576176	576490	-	105	K16904		Cytoplasmic	2.5	6	dCTP diphosphatase [EC:3.6.1.12]	DCTPP1	reliable	1.5e-08	32.9	32.2	105	150.7	28.1
YM_S32_scaffold_0_chromo_pre_term	YM_S32_scaffold_0_chromo_pre_term.fasta	YM_S32_scaffold_0_chromo_pre_term.fasta_625	576860	577183	+	108	-		Unknown	10	-	-	-	no hit	-	-	-	108	-	-
YM_S32_scaffold_0_chromo_pre_term	YM_S32_scaffold_0_chromo_pre_term.fasta	YM_S32_scaffold_0_chromo_pre_term.fasta_626	577315	577683	+	123	-		CytoplasmicMembrane	7.5	-	-	-	no hit	-	-	-	123	-	-
YM_S32_scaffold_0_chromo_pre_term	YM_S32_scaffold_0_chromo_pre_term.fasta	YM_S32_scaffold_0_chromo_pre_term.fasta_627	577728	578228	-	167	-		Cytoplasmic	7.5	-	-	-	no hit	-	-	-	167	-	-
YM_S32_scaffold_0_chromo_pre_term	YM_S32_scaffold_0_chromo_pre_term.fasta	YM_S32_scaffold_0_chromo_pre_term.fasta_628	578466	578777	+	104	-		Cytoplasmic	2.5	-	-	-	no hit	-	-	-	104	-	-
YM_S32_scaffold_0_chromo_pre_term	YM_S32_scaffold_0_chromo_pre_term.fasta	YM_S32_scaffold_0_chromo_pre_term.fasta_629	578947	579234	-	96	-		Unknown	10	-	-	-	no hit	-	-	-	96	-	-
YM_S32_scaffold_0_chromo_pre_term	YM_S32_scaffold_0_chromo_pre_term.fasta	YM_S32_scaffold_0_chromo_pre_term.fasta_630	579451	580785	-	445	K01868		Cytoplasmic	2.5	7	threonyl-tRNA synthetase [EC:6.1.1.3]	TARS, thrS	check_length	7.8e-104	346.9	90.6	445	600	75.8
YM_S32_scaffold_0_chromo_pre_term	YM_S32_scaffold_0_chromo_pre_term.fasta	YM_S32_scaffold_0_chromo_pre_term.fasta_631	581029	581199	-	57	-		Unknown	10	-	-	-	no hit	-	-	-	57	-	-
YM_S32_scaffold_0_chromo_pre_term	YM_S32_scaffold_0_chromo_pre_term.fasta	YM_S32_scaffold_0_chromo_pre_term.fasta_632	581433	581795	+	121	-		CytoplasmicMembrane	2.5	-	-	-	no hit	-	-	-	121	-	-
YM_S32_scaffold_0_chromo_pre_term	YM_S32_scaffold_0_chromo_pre_term.fasta	YM_S32_scaffold_0_chromo_pre_term.fasta_633	582037	582252	-	72	-		Unknown	7.5	-	-	-	no hit	-	-	-	72	-	-
YM_S32_scaffold_0_chromo_pre_term	YM_S32_scaffold_0_chromo_pre_term.fasta	YM_S32_scaffold_0_chromo_pre_term.fasta_634	582255	582839	-	195	K10979		Cytoplasmic	9.97	2	DNA end-binding protein Ku	ku	check_length	8.9e-50	168.2	48.6	195	312	31.4
YM_S32_scaffold_0_chromo_pre_term	YM_S32_scaffold_0_chromo_pre_term.fasta	YM_S32_scaffold_0_chromo_pre_term.fasta_635	582935	583834	-	300	K00540		Cytoplasmic	10	1	Enoyl-(Acyl carrier protein) reductase EC 1.3.1.9	fabI	reliable	1.2e-113	379	24.2	300	277.4	35
YM_S32_scaffold_0_chromo_pre_term	YM_S32_scaffold_0_chromo_pre_term.fasta	YM_S32_scaffold_0_chromo_pre_term.fasta_636	583855	584124	-	90	-		CytoplasmicMembrane	9.55	-	-	-	no hit	-	-	-	90	-	-
YM_S32_scaffold_0_chromo_pre_term	YM_S32_scaffold_0_chromo_pre_term.fasta	YM_S32_scaffold_0_chromo_pre_term.fasta_637	584197	584340	-	48	-		CytoplasmicMembrane	2.5	-	-	-	no hit	-	-	-	48	-	-
YM_S32_scaffold_0_chromo_pre_term	YM_S32_scaffold_0_chromo_pre_term.fasta	YM_S32_scaffold_0_chromo_pre_term.fasta_638	584315	584545	-	77	-		Unknown	10	-	-	-	no hit	-	-	-	77	-	-
YM_S32_scaffold_0_chromo_pre_term	YM_S32_scaffold_0_chromo_pre_term.fasta	YM_S32_scaffold_0_chromo_pre_term.fasta_639	584565	585128	-	188	-		CytoplasmicMembrane	10	-	-	-	no hit	-	-	-	188	-	-
YM_S32_scaffold_0_chromo_pre_term	YM_S32_scaffold_0_chromo_pre_term.fasta	YM_S32_scaffold_0_chromo_pre_term.fasta_640	585159	585518	-	120	-		CytoplasmicMembrane	2.5	-	-	-	no hit	-	-	-	120	-	-
YM_S32_scaffold_0_chromo_pre_term	YM_S32_scaffold_0_chromo_pre_term.fasta	YM_S32_scaffold_0_chromo_pre_term.fasta_641	585535	585762	-	76	-		Unknown	7.5	-	-	-	no hit	-	-	-	76	-	-
YM_S32_scaffold_0_chromo_pre_term	YM_S32_scaffold_0_chromo_pre_term.fasta	YM_S32_scaffold_0_chromo_pre_term.fasta_642	585819	586025	-	69	K06884		Cytoplasmic	2.5	1	COG: COG3729	K06884	reliable	1.1e-09	37.4	21.6	69	73.1	25.3
YM_S32_scaffold_0_chromo_pre_term	YM_S32_scaffold_0_chromo_pre_term.fasta	YM_S32_scaffold_0_chromo_pre_term.fasta_643	586062	586175	-	38	-		Unknown	7.5	-	-	-	no hit	-	-	-	38	-	-
YM_S32_scaffold_0_chromo_pre_term	YM_S32_scaffold_0_chromo_pre_term.fasta	YM_S32_scaffold_0_chromo_pre_term.fasta_644	586402	587061	+	220	K01420		Cytoplasmic	2.5	8	CRP/FNR family transcriptional regulator, anaerobic regulatory protein	fnr	reliable	5e-24	83	70.1	220	223.7	17.2
YM_S32_scaffold_0_chromo_pre_term	YM_S32_scaffold_0_chromo_pre_term.fasta	YM_S32_scaffold_0_chromo_pre_term.fasta_645	587120	587257	-	46	-		Unknown	7.5	-	-	-	no hit	-	-	-	46	-	-
YM_S32_scaffold_0_chromo_pre_term	YM_S32_scaffold_0_chromo_pre_term.fasta	YM_S32_scaffold_0_chromo_pre_term.fasta_646	587399	587614	-	72	-		Cytoplasmic	2.5	-	-	-	no hit	-	-	-	72	-	-
YM_S32_scaffold_0_chromo_pre_term	YM_S32_scaffold_0_chromo_pre_term.fasta	YM_S32_scaffold_0_chromo_pre_term.fasta_647	587777	588250	-	158	K07497		Unknown	2.5	1	putative transposase	K07497	reliable	1.2e-17	62.7	25.3	158	236.3	73.1
YM_S32_scaffold_0_chromo_pre_term	YM_S32_scaffold_0_chromo_pre_term.fasta	YM_S32_scaffold_0_chromo_pre_term.fasta_648	588292	588480	-	63	K07494		Unknown	2.5	1	putative transposase	K07494	reliable	1.8e-05	22.8	16.2	63	174.8	59.4
YM_S32_scaffold_0_chromo_pre_term	YM_S32_scaffold_0_chromo_pre_term.fasta	YM_S32_scaffold_0_chromo_pre_term.fasta_649	588658	588939	-	94	-		Unknown	7.5	-	-	-	no hit	-	-	-	94	-	-
YM_S32_scaffold_0_chromo_pre_term	YM_S32_scaffold_0_chromo_pre_term.fasta	YM_S32_scaffold_0_chromo_pre_term.fasta_650	589176	590117	-	314	K07488		Cytoplasmic	2.5	2	transposase	K07488	check_length	2.6e-23	81.2	22.5	314	189.7	59.1
YM_S32_scaffold_0_chromo_pre_term	YM_S32_scaffold_0_chromo_pre_term.fasta	YM_S32_scaffold_0_chromo_pre_term.fasta_651	590308	590628	+	107	-		Unknown	10	-	-	-	no hit	-	-	-	107	-	-
YM_S32_scaffold_0_chromo_pre_term	YM_S32_scaffold_0_chromo_pre_term.fasta	YM_S32_scaffold_0_chromo_pre_term.fasta_652	590729	591787	-	353	-		CytoplasmicMembrane	8.78	-	-	-	no hit	-	-	-	353	-	-
YM_S32_scaffold_0_chromo_pre_term	YM_S32_scaffold_0_chromo_pre_term.fasta	YM_S32_scaffold_0_chromo_pre_term.fasta_653	591929	592822	+	298	K01990		CytoplasmicMembrane	10	6	ABC-2 type transport system ATP-binding protein	ABC-2.A	reliable	1.2e-92	309.8	14.9	298	299.7	73.5
YM_S32_scaffold_0_chromo_pre_term	YM_S32_scaffold_0_chromo_pre_term.fasta	YM_S32_scaffold_0_chromo_pre_term.fasta_654	592822	594477	+	552	K01992		CytoplasmicMembrane	9.55	20	ABC-2 type transport system permease protein	ABC-2.P	reliable	1.2e-59	200.8	24.2	552	526.8	57
YM_S32_scaffold_0_chromo_pre_term	YM_S32_scaffold_0_chromo_pre_term.fasta	YM_S32_scaffold_0_chromo_pre_term.fasta_655	594480	594935	+	152	-		CytoplasmicMembrane	2.5	-	-	-	no hit	-	-	-	152	-	-
YM_S32_scaffold_0_chromo_pre_term	YM_S32_scaffold_0_chromo_pre_term.fasta	YM_S32_scaffold_0_chromo_pre_term.fasta_656	595041	595379	-	113	-		Unknown	7.5	-	-	-	no hit	-	-	-	113	-	-
YM_S32_scaffold_0_chromo_pre_term	YM_S32_scaffold_0_chromo_pre_term.fasta	YM_S32_scaffold_0_chromo_pre_term.fasta_657	595561	596130	-	190	-		Cytoplasmic	2.5	-	-	-	no hit	-	-	-	190	-	-
YM_S32_scaffold_0_chromo_pre_term	YM_S32_scaffold_0_chromo_pre_term.fasta	YM_S32_scaffold_0_chromo_pre_term.fasta_658	596134	596574	-	147	K04750		Unknown	2.5	2	PhnB protein	phnB	reliable	8.5e-30	102.6	32.1	147	144.1	20.3
YM_S32_scaffold_0_chromo_pre_term	YM_S32_scaffold_0_chromo_pre_term.fasta	YM_S32_scaffold_0_chromo_pre_term.fasta_659	596591	597097	-	169	K06075		Unknown	7.5	5	MarR family transcriptional regulator, transcriptional regulator for hemolysin	slyA	reliable	1.4e-15	55.8	30.6	169	153.3	13.8
YM_S32_scaffold_0_chromo_pre_term	YM_S32_scaffold_0_chromo_pre_term.fasta	YM_S32_scaffold_0_chromo_pre_term.fasta_660	597371	597826	+	152	K10947		Cytoplasmic	7.5	9	PadR family transcriptional regulator, regulatory protein PadR	padR	reliable	4.5e-13	47.6	27.3	152	110.8	8.6
YM_S32_scaffold_0_chromo_pre_term	YM_S32_scaffold_0_chromo_pre_term.fasta	YM_S32_scaffold_0_chromo_pre_term.fasta_661	597826	598716	+	297	K19267		Cytoplasmic	2.5	1	NAD(P)H dehydrogenase (quinone) [EC:1.6.5.2]	qorB	questionable	1.1e-19	69.4	74.6	297	284.7	14.5
YM_S32_scaffold_0_chromo_pre_term	YM_S32_scaffold_0_chromo_pre_term.fasta	YM_S32_scaffold_0_chromo_pre_term.fasta_662	598802	599086	+	95	-		Unknown	7.5	-	-	-	no hit	-	-	-	95	-	-
YM_S32_scaffold_0_chromo_pre_term	YM_S32_scaffold_0_chromo_pre_term.fasta	YM_S32_scaffold_0_chromo_pre_term.fasta_663	599143	600138	+	332	-		Cytoplasmic	2.5	-	ATP-grasp ribosomal peptide maturase		manually annotated	-	-	-	332	-	-
YM_S32_scaffold_0_chromo_pre_term	YM_S32_scaffold_0_chromo_pre_term.fasta	YM_S32_scaffold_0_chromo_pre_term.fasta_664	600138	600272	+	45	-		Unknown	5.69	-	-	-	no hit	-	-	-	45	-	-
YM_S32_scaffold_0_chromo_pre_term	YM_S32_scaffold_0_chromo_pre_term.fasta	YM_S32_scaffold_0_chromo_pre_term.fasta_665	600651	608111	+	2487			Unknown	7.5	-	secreted possible toxin 3 PA14 domain (IPR011658) domains, YD repeat (IPR006530), Galactose-binding domain-like (IPR008979), Rhs repeat-associated core (IPR022385) (GO:0097264 self proteolysis AND CBM22		Manually annotated
YM_S32_scaffold_0_chromo_pre_term	YM_S32_scaffold_0_chromo_pre_term.fasta	YM_S32_scaffold_0_chromo_pre_term.fasta_666	608105	608473	+	123			Cytoplasmic	2.5	-	immunity 8		Manually annotated
YM_S32_scaffold_0_chromo_pre_term	YM_S32_scaffold_0_chromo_pre_term.fasta	YM_S32_scaffold_0_chromo_pre_term.fasta_667	608482	608907	+	142	-		Unknown	7.5	-	-	-	no hit	-	-	-	142	-	-
YM_S32_scaffold_0_chromo_pre_term	YM_S32_scaffold_0_chromo_pre_term.fasta	YM_S32_scaffold_0_chromo_pre_term.fasta_668	608938	609405	+	156	-		Cytoplasmic	7.5	-	-	-	no hit	-	-	-	156	-	-
YM_S32_scaffold_0_chromo_pre_term	YM_S32_scaffold_0_chromo_pre_term.fasta	YM_S32_scaffold_0_chromo_pre_term.fasta_669	609640	610383	-	248	K10804	CE12	Cytoplasmic	2.5	3	acyl-CoA thioesterase I [EC:3.1.2.- 3.1.1.5]	tesA	questionable	3.3e-12	44.5	70.2	248	223.2	31.5
YM_S32_scaffold_0_chromo_pre_term	YM_S32_scaffold_0_chromo_pre_term.fasta	YM_S32_scaffold_0_chromo_pre_term.fasta_670	610654	611268	-	205	-		Unknown	2.5	-	-	-	no hit	-	-	-	205	-	-
YM_S32_scaffold_0_chromo_pre_term	YM_S32_scaffold_0_chromo_pre_term.fasta	YM_S32_scaffold_0_chromo_pre_term.fasta_671	611351	611671	-	107	-		Unknown	2.5	-	-	-	no hit	-	-	-	107	-	-
YM_S32_scaffold_0_chromo_pre_term	YM_S32_scaffold_0_chromo_pre_term.fasta	YM_S32_scaffold_0_chromo_pre_term.fasta_672	611776	612252	+	159	-		Unknown	2.5	-	-	-	no hit	-	-	-	159	-	-
YM_S32_scaffold_0_chromo_pre_term	YM_S32_scaffold_0_chromo_pre_term.fasta	YM_S32_scaffold_0_chromo_pre_term.fasta_673	612338	613144	-	269	K01259		Unknown	7.5	3	proline iminopeptidase [EC:3.4.11.5]	pip	questionable	7.3e-12	43.8	247.3	269	301.8	21.8
YM_S32_scaffold_0_chromo_pre_term	YM_S32_scaffold_0_chromo_pre_term.fasta	YM_S32_scaffold_0_chromo_pre_term.fasta_674	613148	613549	-	134	K07032		Cytoplasmic	2.5	2	COG: COG3607	K07032	reliable	1.5e-27	95.3	41.1	134	140.9	23.3
YM_S32_scaffold_0_chromo_pre_term	YM_S32_scaffold_0_chromo_pre_term.fasta	YM_S32_scaffold_0_chromo_pre_term.fasta_675	613620	614072	+	151	-		Unknown	7.5	-	-	-	no hit	-	-	-	151	-	-
YM_S32_scaffold_0_chromo_pre_term	YM_S32_scaffold_0_chromo_pre_term.fasta	YM_S32_scaffold_0_chromo_pre_term.fasta_676	614132	614956	-	275	-		Cytoplasmic	7.5	-	-	-	no hit	-	-	-	275	-	-
YM_S32_scaffold_0_chromo_pre_term	YM_S32_scaffold_0_chromo_pre_term.fasta	YM_S32_scaffold_0_chromo_pre_term.fasta_677	615024	615257	-	78	-		Cytoplasmic	3.33	-	-	-	no hit	-	-	-	78	-	-
YM_S32_scaffold_0_chromo_pre_term	YM_S32_scaffold_0_chromo_pre_term.fasta	YM_S32_scaffold_0_chromo_pre_term.fasta_678	615310	617364	+	685	-	CE14	Unknown	10	-	-	-	no hit	-	-	-	685	-	-
YM_S32_scaffold_0_chromo_pre_term	YM_S32_scaffold_0_chromo_pre_term.fasta	YM_S32_scaffold_0_chromo_pre_term.fasta_679	617445	618227	-	261	K08167		CytoplasmicMembrane	10	3	MFS transporter, DHA2 family, multidrug resistance protein	smvA, qacA, lfrA	check_length	1.2e-34	118	104.9	261	505.4	68.8
YM_S32_scaffold_0_chromo_pre_term	YM_S32_scaffold_0_chromo_pre_term.fasta	YM_S32_scaffold_0_chromo_pre_term.fasta_680	618472	619848	-	459	K08166		CytoplasmicMembrane	7.5	3	MFS transporter, DHA2 family, methylenomycin A resistance protein	mmr	reliable	5.1e-111	369.9	149.9	459	474.9	32.6
YM_S32_scaffold_0_chromo_pre_term	YM_S32_scaffold_0_chromo_pre_term.fasta	YM_S32_scaffold_0_chromo_pre_term.fasta_681	619992	620903	-	304	K13075		Cytoplasmic	9.55	1	N-acyl homoserine lactone hydrolase [EC:3.1.1.81]	ahlD, aiiA	reliable	3.1e-21	74.2	61.9	304	241	32
YM_S32_scaffold_0_chromo_pre_term	YM_S32_scaffold_0_chromo_pre_term.fasta	YM_S32_scaffold_0_chromo_pre_term.fasta_682	620993	621430	+	146	-		CytoplasmicMembrane	10	-	-	-	no hit	-	-	-	146	-	-
YM_S32_scaffold_0_chromo_pre_term	YM_S32_scaffold_0_chromo_pre_term.fasta	YM_S32_scaffold_0_chromo_pre_term.fasta_683	621533	622888	+	452	K08166		CytoplasmicMembrane	2.5	2	MFS transporter, DHA2 family, methylenomycin A resistance protein	mmr	reliable	1.5e-111	371.6	149.9	452	474.9	32.6
YM_S32_scaffold_0_chromo_pre_term	YM_S32_scaffold_0_chromo_pre_term.fasta	YM_S32_scaffold_0_chromo_pre_term.fasta_684	622946	623134	+	63	-		Unknown	10	-	-	-	no hit	-	-	-	63	-	-
YM_S32_scaffold_0_chromo_pre_term	YM_S32_scaffold_0_chromo_pre_term.fasta	YM_S32_scaffold_0_chromo_pre_term.fasta_685	623222	623935	-	238	-		CytoplasmicMembrane	7.5	-	-	-	no hit	-	-	-	238	-	-
YM_S32_scaffold_0_chromo_pre_term	YM_S32_scaffold_0_chromo_pre_term.fasta	YM_S32_scaffold_0_chromo_pre_term.fasta_686	623959	624366	+	136	K06075		Cytoplasmic	3.33	10	MarR family transcriptional regulator, transcriptional regulator for hemolysin	slyA	reliable	2.1e-14	52	39.9	136	142.6	9.3
YM_S32_scaffold_0_chromo_pre_term	YM_S32_scaffold_0_chromo_pre_term.fasta	YM_S32_scaffold_0_chromo_pre_term.fasta_687	624647	625084	-	146	-		Unknown	2.5	-	-	-	no hit	-	-	-	146	-	-
YM_S32_scaffold_0_chromo_pre_term	YM_S32_scaffold_0_chromo_pre_term.fasta	YM_S32_scaffold_0_chromo_pre_term.fasta_688	625212	625337	-	42	-		Unknown	10	-	-	-	no hit	-	-	-	42	-	-
YM_S32_scaffold_0_chromo_pre_term	YM_S32_scaffold_0_chromo_pre_term.fasta	YM_S32_scaffold_0_chromo_pre_term.fasta_689	625501	626289	-	263	-		CytoplasmicMembrane	9.96	-	-	-	no hit	-	-	-	263	-	-
YM_S32_scaffold_0_chromo_pre_term	YM_S32_scaffold_0_chromo_pre_term.fasta	YM_S32_scaffold_0_chromo_pre_term.fasta_690	626480	627346	-	289	K07636		CytoplasmicMembrane	9.97	27	two-component system, OmpR family, phosphate regulon sensor histidine kinase PhoR [EC:2.7.13.3]	phoR	check_length	8.4e-50	168.6	44.9	289	466.6	77.4
YM_S32_scaffold_0_chromo_pre_term	YM_S32_scaffold_0_chromo_pre_term.fasta	YM_S32_scaffold_0_chromo_pre_term.fasta_691	627343	628014	-	224	K02483		Cytoplasmic	10	7	two-component system, OmpR family, response regulator	K02483	reliable	2.6e-82	275.2	146.6	224	233.2	14.9
YM_S32_scaffold_0_chromo_pre_term	YM_S32_scaffold_0_chromo_pre_term.fasta	YM_S32_scaffold_0_chromo_pre_term.fasta_692	628564	629097	-	178	-		CytoplasmicMembrane	9.97	-	-	-	no hit	-	-	-	178	-	-
YM_S32_scaffold_0_chromo_pre_term	YM_S32_scaffold_0_chromo_pre_term.fasta	YM_S32_scaffold_0_chromo_pre_term.fasta_693	629108	630070	-	321	K00344		Cytoplasmic	9.67	1	NADPH:quinone reductase [EC:1.6.5.5]	qor, CRYZ	reliable	3.2e-79	265.4	69.2	321	325.6	16.5
YM_S32_scaffold_0_chromo_pre_term	YM_S32_scaffold_0_chromo_pre_term.fasta	YM_S32_scaffold_0_chromo_pre_term.fasta_694	630147	630632	-	162	K06075		Cytoplasmic	9.55	7	MarR family transcriptional regulator, transcriptional regulator for hemolysin	slyA	reliable	3.1e-15	54.7	30.6	162	153.3	13.8
YM_S32_scaffold_0_chromo_pre_term	YM_S32_scaffold_0_chromo_pre_term.fasta	YM_S32_scaffold_0_chromo_pre_term.fasta_695	630828	631079	+	84	-		CytoplasmicMembrane	2.5	-	-	-	no hit	-	-	-	84	-	-
YM_S32_scaffold_0_chromo_pre_term	YM_S32_scaffold_0_chromo_pre_term.fasta	YM_S32_scaffold_0_chromo_pre_term.fasta_696	631240	631386	-	49	-		Unknown	10	-	-	-	no hit	-	-	-	49	-	-
YM_S32_scaffold_0_chromo_pre_term	YM_S32_scaffold_0_chromo_pre_term.fasta	YM_S32_scaffold_0_chromo_pre_term.fasta_697	631448	633343	-	632	K00423		CytoplasmicMembrane	2.5	1	laccase		manually annotated
YM_S32_scaffold_0_chromo_pre_term	YM_S32_scaffold_0_chromo_pre_term.fasta	YM_S32_scaffold_0_chromo_pre_term.fasta_698	633343	633753	-	137	-		Unknown	7.5	-	-	-	no hit	-	-	-	137	-	-
YM_S32_scaffold_0_chromo_pre_term	YM_S32_scaffold_0_chromo_pre_term.fasta	YM_S32_scaffold_0_chromo_pre_term.fasta_699	633784	634248	+	155	K06075		Cytoplasmic	9.55	3	MarR family transcriptional regulator, transcriptional regulator for hemolysin	slyA	questionable	2.5e-16	58.3	71.8	155	152.8	17
YM_S32_scaffold_0_chromo_pre_term	YM_S32_scaffold_0_chromo_pre_term.fasta	YM_S32_scaffold_0_chromo_pre_term.fasta_700	634762	634926	-	55	-		CytoplasmicMembrane	8.16	-	-	-	no hit	-	-	-	55	-	-
YM_S32_scaffold_0_chromo_pre_term	YM_S32_scaffold_0_chromo_pre_term.fasta	YM_S32_scaffold_0_chromo_pre_term.fasta_701	635416	636762	-	449	K01912		CytoplasmicMembrane	9.89	1	phenylacetate-CoA ligase [EC:6.2.1.30]	paaK	reliable	4.8e-68	228.6	27.7	449	431.8	44.2
YM_S32_scaffold_0_chromo_pre_term	YM_S32_scaffold_0_chromo_pre_term.fasta	YM_S32_scaffold_0_chromo_pre_term.fasta_702	636981	637793	-	271	K00433		Cytoplasmic	7.5	1	non-heme chloroperoxidase [EC:1.11.1.10]	cpo	questionable	2.7e-47	159.5	221.1	271	267.2	11.6
YM_S32_scaffold_0_chromo_pre_term	YM_S32_scaffold_0_chromo_pre_term.fasta	YM_S32_scaffold_0_chromo_pre_term.fasta_703	637862	638671	+	270	K07729		Cytoplasmic	2.5	6	putative transcriptional regulator	K07729	check_length	3.4e-09	35	33.8	270	69.1	9.6
YM_S32_scaffold_0_chromo_pre_term	YM_S32_scaffold_0_chromo_pre_term.fasta	YM_S32_scaffold_0_chromo_pre_term.fasta_704	638880	639344	-	155	-		Unknown	7.5	-	-	-	no hit	-	-	-	155	-	-
YM_S32_scaffold_0_chromo_pre_term	YM_S32_scaffold_0_chromo_pre_term.fasta	YM_S32_scaffold_0_chromo_pre_term.fasta_705	639443	640054	+	204	K00082		Cytoplasmic	9.55	2	5-amino-6-(5-phosphoribosylamino)uracil reductase [EC:1.1.1.193]	ribD2	questionable	1.7e-06	25.5	103.7	204	241.9	38.8
YM_S32_scaffold_0_chromo_pre_term	YM_S32_scaffold_0_chromo_pre_term.fasta	YM_S32_scaffold_0_chromo_pre_term.fasta_706	640070	640471	+	134	-		CytoplasmicMembrane	10	-	-	-	no hit	-	-	-	134	-	-
YM_S32_scaffold_0_chromo_pre_term	YM_S32_scaffold_0_chromo_pre_term.fasta	YM_S32_scaffold_0_chromo_pre_term.fasta_707	640531	641958	+	476	K08166		CytoplasmicMembrane	2.5	9	MFS transporter, DHA2 family, methylenomycin A resistance protein	mmr	reliable	3.5e-81	271.5	149.9	476	474.9	32.6
YM_S32_scaffold_0_chromo_pre_term	YM_S32_scaffold_0_chromo_pre_term.fasta	YM_S32_scaffold_0_chromo_pre_term.fasta_708	642040	642471	-	144	K07491		Unknown	8.91	3	putative transposase	K07491	reliable	2.4e-36	123.7	17.4	144	130.9	28.6
YM_S32_scaffold_0_chromo_pre_term	YM_S32_scaffold_0_chromo_pre_term.fasta	YM_S32_scaffold_0_chromo_pre_term.fasta_709	642778	643215	-	146	K07491		Extracellular	2.5	4	putative transposase	K07491	reliable	2.4e-35	120.5	17.4	146	130.9	28.6
YM_S32_scaffold_0_chromo_pre_term	YM_S32_scaffold_0_chromo_pre_term.fasta	YM_S32_scaffold_0_chromo_pre_term.fasta_710	643301	643639	+	113	K07492		Unknown	7.5	1	putative transposase	K07492	questionable	3.5e-07	28.3	43.5	113	193.2	78
YM_S32_scaffold_0_chromo_pre_term	YM_S32_scaffold_0_chromo_pre_term.fasta	YM_S32_scaffold_0_chromo_pre_term.fasta_711	643608	643739	+	44	-		Cytoplasmic	7.5	-	-	-	no hit	-	-	-	44	-	-
YM_S32_scaffold_0_chromo_pre_term	YM_S32_scaffold_0_chromo_pre_term.fasta	YM_S32_scaffold_0_chromo_pre_term.fasta_712	643733	644218	+	162			Cytoplasmic	4.6	-	Phospholipase D		Manually annotated
YM_S32_scaffold_0_chromo_pre_term	YM_S32_scaffold_0_chromo_pre_term.fasta	YM_S32_scaffold_0_chromo_pre_term.fasta_713	644260	644817	+	186	-		Unknown	7.5	-	-	-	no hit	-	-	-	186	-	-
YM_S32_scaffold_0_chromo_pre_term	YM_S32_scaffold_0_chromo_pre_term.fasta	YM_S32_scaffold_0_chromo_pre_term.fasta_714	644983	645576	-	198	-		Cytoplasmic	7.5	-	-	-	no hit	-	-	-	198	-	-
YM_S32_scaffold_0_chromo_pre_term	YM_S32_scaffold_0_chromo_pre_term.fasta	YM_S32_scaffold_0_chromo_pre_term.fasta_715	645681	647261	-	527	-		Cytoplasmic	7.5	-	-	-	no hit	-	-	-	527	-	-
YM_S32_scaffold_0_chromo_pre_term	YM_S32_scaffold_0_chromo_pre_term.fasta	YM_S32_scaffold_0_chromo_pre_term.fasta_716	647227	647832	-	202	-		Cytoplasmic	7.5	-	-	-	no hit	-	-	-	202	-	-
YM_S32_scaffold_0_chromo_pre_term	YM_S32_scaffold_0_chromo_pre_term.fasta	YM_S32_scaffold_0_chromo_pre_term.fasta_717	647895	648125	-	77	-		Cytoplasmic	7.5	-	-	-	no hit	-	-	-	77	-	-
YM_S32_scaffold_0_chromo_pre_term	YM_S32_scaffold_0_chromo_pre_term.fasta	YM_S32_scaffold_0_chromo_pre_term.fasta_718	648213	648662	+	150	K03630		Cytoplasmic	7.5	4	DNA repair protein RadC	radC	check_length	1.1e-44	151.8	34.6	150	220.1	31
YM_S32_scaffold_0_chromo_pre_term	YM_S32_scaffold_0_chromo_pre_term.fasta	YM_S32_scaffold_0_chromo_pre_term.fasta_719	648833	649588	+	252	K00984		Cytoplasmic	8.16	1	streptomycin 3"-adenylyltransferase [EC:2.7.7.47]	aadA	reliable	1.3e-14	52.7	33	252	254.2	40.9
YM_S32_scaffold_0_chromo_pre_term	YM_S32_scaffold_0_chromo_pre_term.fasta	YM_S32_scaffold_0_chromo_pre_term.fasta_720	649698	652385	+	896	K06915		CytoplasmicMembrane	7.5	7	COG: COG0433	K06915	check_length	1.4e-28	98.6	67.6	896	546.3	92.2
YM_S32_scaffold_0_chromo_pre_term	YM_S32_scaffold_0_chromo_pre_term.fasta	YM_S32_scaffold_0_chromo_pre_term.fasta_721	652393	653109	-	239	-		Cytoplasmic	7.5	-	-	-	no hit	-	-	-	239	-	-
YM_S32_scaffold_0_chromo_pre_term	YM_S32_scaffold_0_chromo_pre_term.fasta	YM_S32_scaffold_0_chromo_pre_term.fasta_722	653122	653745	-	208	-		Cytoplasmic	7.5	-	-	-	no hit	-	-	-	208	-	-
YM_S32_scaffold_0_chromo_pre_term	YM_S32_scaffold_0_chromo_pre_term.fasta	YM_S32_scaffold_0_chromo_pre_term.fasta_723	653826	654353	+	176	K03574		Cytoplasmic	7.5	32	8-oxo-dGTP diphosphatase [EC:3.6.1.55]	mutT, NUDT15, MTH2	reliable	1.1e-16	59.2	14.6	176	172.1	64.8
YM_S32_scaffold_0_chromo_pre_term	YM_S32_scaffold_0_chromo_pre_term.fasta	YM_S32_scaffold_0_chromo_pre_term.fasta_724	654350	655483	-	378	-		Cytoplasmic	7.5	-	-	-	no hit	-	-	-	378	-	-
YM_S32_scaffold_0_chromo_pre_term	YM_S32_scaffold_0_chromo_pre_term.fasta	YM_S32_scaffold_0_chromo_pre_term.fasta_725	655484	656404	-	307	K04771		Cytoplasmic	7.5	7	serine protease Do [EC:3.4.21.107]	degP, htrA	check_length	1.7e-13	49.2	24.3	307	469.5	56.9
YM_S32_scaffold_0_chromo_pre_term	YM_S32_scaffold_0_chromo_pre_term.fasta	YM_S32_scaffold_0_chromo_pre_term.fasta_726	656405	657190	-	262	-		Cytoplasmic	9.55	-	-	-	no hit	-	-	-	262	-	-
YM_S32_scaffold_0_chromo_pre_term	YM_S32_scaffold_0_chromo_pre_term.fasta	YM_S32_scaffold_0_chromo_pre_term.fasta_727	657346	657612	-	89	-		CytoplasmicMembrane	7.5	-	-	-	no hit	-	-	-	89	-	-
YM_S32_scaffold_0_chromo_pre_term	YM_S32_scaffold_0_chromo_pre_term.fasta	YM_S32_scaffold_0_chromo_pre_term.fasta_728	657696	657914	+	73	K07729		Cytoplasmic	10	2	putative transcriptional regulator	K07729	reliable	2.4e-12	45.2	33.8	73	69.1	9.6
YM_S32_scaffold_0_chromo_pre_term	YM_S32_scaffold_0_chromo_pre_term.fasta	YM_S32_scaffold_0_chromo_pre_term.fasta_729	657918	658175	+	86	-		CytoplasmicMembrane	2.5	-	-	-	no hit	-	-	-	86	-	-
YM_S32_scaffold_0_chromo_pre_term	YM_S32_scaffold_0_chromo_pre_term.fasta	YM_S32_scaffold_0_chromo_pre_term.fasta_730	658182	658718	-	179	K15634	GH25	Unknown	7.5	5	probable phosphoglycerate mutase [EC:5.4.2.12]	gpmB	questionable	3.9e-31	106.7	132.6	179	235	13.4
YM_S32_scaffold_0_chromo_pre_term	YM_S32_scaffold_0_chromo_pre_term.fasta	YM_S32_scaffold_0_chromo_pre_term.fasta_731	658855	659067	+	71	-		Cytoplasmic	7.5	-	-	-	no hit	-	-	-	71	-	-
YM_S32_scaffold_0_chromo_pre_term	YM_S32_scaffold_0_chromo_pre_term.fasta	YM_S32_scaffold_0_chromo_pre_term.fasta_732	659051	660535	+	495	K06400		Cytoplasmic	7.5	5	site-specific DNA recombinase	spoIVCA	reliable	2.1e-58	197	105.7	495	509.6	66.1
YM_S32_scaffold_0_chromo_pre_term	YM_S32_scaffold_0_chromo_pre_term.fasta	YM_S32_scaffold_0_chromo_pre_term.fasta_733	660810	661412	-	201	K00082		Cytoplasmic	2.5	1	5-amino-6-(5-phosphoribosylamino)uracil reductase [EC:1.1.1.193]	ribD2	questionable	9.8e-10	36.1	103.7	201	241.9	38.8
YM_S32_scaffold_0_chromo_pre_term	YM_S32_scaffold_0_chromo_pre_term.fasta	YM_S32_scaffold_0_chromo_pre_term.fasta_734	661466	661969	-	168	-		Unknown	2.5	-	-	-	no hit	-	-	-	168	-	-
YM_S32_scaffold_0_chromo_pre_term	YM_S32_scaffold_0_chromo_pre_term.fasta	YM_S32_scaffold_0_chromo_pre_term.fasta_735	661998	662294	-	99	K05793		Unknown	9.97	2	tellurite resistance protein TerB	terB	questionable	3.6e-08	31.6	122.1	99	161.9	35.8
YM_S32_scaffold_0_chromo_pre_term	YM_S32_scaffold_0_chromo_pre_term.fasta	YM_S32_scaffold_0_chromo_pre_term.fasta_736	662784	663899	+	372	K00789		Cytoplasmic	8.16	1	S-adenosylmethionine synthetase [EC:2.5.1.6]	metK	reliable	7.4e-159	527.7	19	372	390.7	39.3
YM_S32_scaffold_0_chromo_pre_term	YM_S32_scaffold_0_chromo_pre_term.fasta	YM_S32_scaffold_0_chromo_pre_term.fasta_737	663915	664310	+	132	K03574		CytoplasmicMembrane	9.64	49	8-oxo-dGTP diphosphatase [EC:3.6.1.55]	mutT, NUDT15, MTH2	reliable	1.2e-12	45.9	14.6	132	172.1	64.8
YM_S32_scaffold_0_chromo_pre_term	YM_S32_scaffold_0_chromo_pre_term.fasta	YM_S32_scaffold_0_chromo_pre_term.fasta_738	664324	664764	-	147	K06910		Cytoplasmic	2.5	1	COG: COG1881	K06910	reliable	1.1e-49	168.2	22.1	147	176.2	29.4
YM_S32_scaffold_0_chromo_pre_term	YM_S32_scaffold_0_chromo_pre_term.fasta	YM_S32_scaffold_0_chromo_pre_term.fasta_739	664751	664921	-	57	-		Unknown	7.5	-	-	-	no hit	-	-	-	57	-	-
YM_S32_scaffold_0_chromo_pre_term	YM_S32_scaffold_0_chromo_pre_term.fasta	YM_S32_scaffold_0_chromo_pre_term.fasta_740	664980	665672	+	231	-		Cytoplasmic	7.5	-	-	-	no hit	-	-	-	231	-	-
YM_S32_scaffold_0_chromo_pre_term	YM_S32_scaffold_0_chromo_pre_term.fasta	YM_S32_scaffold_0_chromo_pre_term.fasta_741	665669	666847	-	393	K07478		Cytoplasmic	10	1	putative ATPase	ycaJ	reliable	1.3e-186	620.2	90.6	393	453.8	71.6
YM_S32_scaffold_0_chromo_pre_term	YM_S32_scaffold_0_chromo_pre_term.fasta	YM_S32_scaffold_0_chromo_pre_term.fasta_742	667141	668145	-	335	K16302		CytoplasmicMembrane	7.5	2	metal transporter CNNM	CNNM	reliable	3.1e-88	295.4	141.7	335	685.5	183.8
YM_S32_scaffold_0_chromo_pre_term	YM_S32_scaffold_0_chromo_pre_term.fasta	YM_S32_scaffold_0_chromo_pre_term.fasta_743	668291	668875	+	195	-		Cytoplasmic	8.78	-	-	-	no hit	-	-	-	195	-	-
YM_S32_scaffold_0_chromo_pre_term	YM_S32_scaffold_0_chromo_pre_term.fasta	YM_S32_scaffold_0_chromo_pre_term.fasta_744	668963	670792	+	610	K02355		CytoplasmicMembrane	2.5	16	elongation factor G	fusA, GFM, EFG	reliable	4.9e-67	225.4	114	610	700.3	65.9
YM_S32_scaffold_0_chromo_pre_term	YM_S32_scaffold_0_chromo_pre_term.fasta	YM_S32_scaffold_0_chromo_pre_term.fasta_745	670987	671358	+	124	-		Unknown	7.5	-	-	-	no hit	-	-	-	124	-	-
YM_S32_scaffold_0_chromo_pre_term	YM_S32_scaffold_0_chromo_pre_term.fasta	YM_S32_scaffold_0_chromo_pre_term.fasta_746	671432	671995	+	188	K00299		Cytoplasmic	9.55	1	FMN reductase [EC:1.5.1.38]	ssuE	reliable	3e-11	41.9	21.8	188	192	21.9
YM_S32_scaffold_0_chromo_pre_term	YM_S32_scaffold_0_chromo_pre_term.fasta	YM_S32_scaffold_0_chromo_pre_term.fasta_747	672155	672652	+	166	K07038		CytoplasmicMembrane	2.5	1	inner membrane protein	K07038	reliable	2.3e-07	29.3	20.9	166	175.2	15.2
YM_S32_scaffold_0_chromo_pre_term	YM_S32_scaffold_0_chromo_pre_term.fasta	YM_S32_scaffold_0_chromo_pre_term.fasta_748	672835	673272	+	146	-		Unknown	2.5	-	-	-	no hit	-	-	-	146	-	-
YM_S32_scaffold_0_chromo_pre_term	YM_S32_scaffold_0_chromo_pre_term.fasta	YM_S32_scaffold_0_chromo_pre_term.fasta_749	673346	674104	+	253	-		Unknown	10	-	-	-	no hit	-	-	-	253	-	-
YM_S32_scaffold_0_chromo_pre_term	YM_S32_scaffold_0_chromo_pre_term.fasta	YM_S32_scaffold_0_chromo_pre_term.fasta_750	674171	675217	+	349	K09799		CytoplasmicMembrane	2.5	6	hypothetical protein	K09799	reliable	4e-118	393.5	43	349	355.1	24
YM_S32_scaffold_0_chromo_pre_term	YM_S32_scaffold_0_chromo_pre_term.fasta	YM_S32_scaffold_0_chromo_pre_term.fasta_751	675220	675681	+	154	K03574		Unknown	10	48	8-oxo-dGTP diphosphatase [EC:3.6.1.55]	mutT, NUDT15, MTH2	reliable	6.4e-13	46.8	14.6	154	172.1	64.8
YM_S32_scaffold_0_chromo_pre_term	YM_S32_scaffold_0_chromo_pre_term.fasta	YM_S32_scaffold_0_chromo_pre_term.fasta_752	675714	676421	+	236	K19302		CytoplasmicMembrane	9.55	5	undecaprenyl-diphosphatase [EC:3.6.1.27]	bcrC	reliable	1.3e-31	108.7	19.9	236	231.4	86.8
YM_S32_scaffold_0_chromo_pre_term	YM_S32_scaffold_0_chromo_pre_term.fasta	YM_S32_scaffold_0_chromo_pre_term.fasta_753	676596	677405	+	270	-		CytoplasmicMembrane	9.55	-	-	-	no hit	-	-	-	270	-	-
YM_S32_scaffold_0_chromo_pre_term	YM_S32_scaffold_0_chromo_pre_term.fasta	YM_S32_scaffold_0_chromo_pre_term.fasta_754	677475	677885	+	137	-		CytoplasmicMembrane	7.5	-	-	-	no hit	-	-	-	137	-	-
YM_S32_scaffold_0_chromo_pre_term	YM_S32_scaffold_0_chromo_pre_term.fasta	YM_S32_scaffold_0_chromo_pre_term.fasta_755	677946	679025	+	360	K09760		Cytoplasmic	9.55	3	DNA recombination protein RmuC	rmuC	reliable	6.6e-57	191.8	114.6	360	451.2	47.1
YM_S32_scaffold_0_chromo_pre_term	YM_S32_scaffold_0_chromo_pre_term.fasta	YM_S32_scaffold_0_chromo_pre_term.fasta_756	679080	680444	+	455	K07282		CytoplasmicMembrane	9.2	2	poly-gamma-glutamate synthesis protein (capsule biosynthesis protein)	pgsA, capA	reliable	6.1e-71	238.1	45.8	455	375.7	79.5
YM_S32_scaffold_0_chromo_pre_term	YM_S32_scaffold_0_chromo_pre_term.fasta	YM_S32_scaffold_0_chromo_pre_term.fasta_757	680432	681286	-	285	K07260		Cytoplasmic	7.5	1	D-alanyl-D-alanine carboxypeptidase [EC:3.4.16.4]	vanY	reliable	3e-83	278.8	28.4	285	268.5	101.6
YM_S32_scaffold_0_chromo_pre_term	YM_S32_scaffold_0_chromo_pre_term.fasta	YM_S32_scaffold_0_chromo_pre_term.fasta_758	681291	682652	-	454	K03931	GH63	Cytoplasmic	7.5	1	putative isomerase	ygjK	check_length	5.1e-40	136.1	97.5	454	777	62.7
YM_S32_scaffold_0_chromo_pre_term	YM_S32_scaffold_0_chromo_pre_term.fasta	YM_S32_scaffold_0_chromo_pre_term.fasta_759	682695	683042	+	116	K10947		Cytoplasmic	10	2	PadR family transcriptional regulator, regulatory protein PadR	padR	reliable	7e-37	125.1	27.3	116	110.8	8.6
YM_S32_scaffold_0_chromo_pre_term	YM_S32_scaffold_0_chromo_pre_term.fasta	YM_S32_scaffold_0_chromo_pre_term.fasta_760	683039	684370	+	444	K03973		CytoplasmicMembrane	7.5	5	phage shock protein C	pspC	check_length	2.4e-17	62	26.5	444	124.4	32.4
YM_S32_scaffold_0_chromo_pre_term	YM_S32_scaffold_0_chromo_pre_term.fasta	YM_S32_scaffold_0_chromo_pre_term.fasta_761	684357	684884	-	176	K09767		Cytoplasmic	10	1	hypothetical protein	K09767	reliable	5.1e-54	181.3	20.9	176	162	9.1
YM_S32_scaffold_0_chromo_pre_term	YM_S32_scaffold_0_chromo_pre_term.fasta	YM_S32_scaffold_0_chromo_pre_term.fasta_762	685774	686829	+	352	K01889		Cytoplasmic	2.5	3	phenylalanyl-tRNA synthetase alpha chain [EC:6.1.1.20]	FARSA, pheS	reliable	7e-76	254.7	29.8	352	368.8	68.2
YM_S32_scaffold_0_chromo_pre_term	YM_S32_scaffold_0_chromo_pre_term.fasta	YM_S32_scaffold_0_chromo_pre_term.fasta_763	686846	687247	+	134	-		Unknown	8.16	-	-	-	no hit	-	-	-	134	-	-
YM_S32_scaffold_0_chromo_pre_term	YM_S32_scaffold_0_chromo_pre_term.fasta	YM_S32_scaffold_0_chromo_pre_term.fasta_764	687250	687711	+	154	K02503		CytoplasmicMembrane	9.97	6	histidine triad (HIT) family protein	HINT1, hinT, hit	reliable	2.4e-19	68.4	25	154	127.4	15.5
YM_S32_scaffold_0_chromo_pre_term	YM_S32_scaffold_0_chromo_pre_term.fasta	YM_S32_scaffold_0_chromo_pre_term.fasta_765	687701	690262	+	854	K01890		Cytoplasmic	8.16	6	phenylalanyl-tRNA synthetase beta chain [EC:6.1.1.20]	FARSB, pheT	reliable	6.5e-176	585.4	152	854	770.9	83.8
YM_S32_scaffold_0_chromo_pre_term	YM_S32_scaffold_0_chromo_pre_term.fasta	YM_S32_scaffold_0_chromo_pre_term.fasta_766	690430	690807	-	126	K07341		CytoplasmicMembrane	9.55	1	death on curing protein	doc	reliable	1e-33	115.5	18.5	126	129.6	20.6
YM_S32_scaffold_0_chromo_pre_term	YM_S32_scaffold_0_chromo_pre_term.fasta	YM_S32_scaffold_0_chromo_pre_term.fasta_767	690804	691025	-	74	K07172		CytoplasmicMembrane	7.5	2	antitoxin MazE	mazE, chpAI	reliable	3.1e-05	22.8	17.6	74	82.6	7.5
YM_S32_scaffold_0_chromo_pre_term	YM_S32_scaffold_0_chromo_pre_term.fasta	YM_S32_scaffold_0_chromo_pre_term.fasta_768	691272	692423	+	384	K18785	GH130	Cytoplasmic	7.5	1	beta-1,4-mannooligosaccharide/beta-1,4-mannosyl-N-acetylglucosamine phosphorylase [EC:2.4.1.319 2.4.1.320]	mp2	reliable	1.8e-09	35.2	23.7	384	331.7	24.8
YM_S32_scaffold_0_chromo_pre_term	YM_S32_scaffold_0_chromo_pre_term.fasta	YM_S32_scaffold_0_chromo_pre_term.fasta_769	692617	692793	+	59	-		Cytoplasmic	2.5	-	-	-	no hit	-	-	-	59	-	-
YM_S32_scaffold_0_chromo_pre_term	YM_S32_scaffold_0_chromo_pre_term.fasta	YM_S32_scaffold_0_chromo_pre_term.fasta_770	692905	693498	+	198	K00847		Unknown	10	1	fructokinase [EC:2.7.1.4]	E2.7.1.4, scrK	check_length	2e-44	150.3	50.7	198	295.1	43.6
YM_S32_scaffold_0_chromo_pre_term	YM_S32_scaffold_0_chromo_pre_term.fasta	YM_S32_scaffold_0_chromo_pre_term.fasta_771	693788	695548	-	587	K06147		CytoplasmicMembrane	2.5	18	ATP-binding cassette, subfamily B, bacterial	ABCB-BAC	reliable	8.2e-148	492.8	28.1	587	618.7	123
YM_S32_scaffold_0_chromo_pre_term	YM_S32_scaffold_0_chromo_pre_term.fasta	YM_S32_scaffold_0_chromo_pre_term.fasta_772	695566	695715	-	50	-		Unknown	10	-	-	-	no hit	-	-	-	50	-	-
YM_S32_scaffold_0_chromo_pre_term	YM_S32_scaffold_0_chromo_pre_term.fasta	YM_S32_scaffold_0_chromo_pre_term.fasta_773	695766	697544	+	593	-		CytoplasmicMembrane	10	-	-	-	no hit	-	-	-	593	-	-
YM_S32_scaffold_0_chromo_pre_term	YM_S32_scaffold_0_chromo_pre_term.fasta	YM_S32_scaffold_0_chromo_pre_term.fasta_774	697544	699325	+	594	K06147		CytoplasmicMembrane	8.16	4	ATP-binding cassette, subfamily B, bacterial	ABCB-BAC	reliable	5.7e-186	619.1	28.1	594	618.7	123
YM_S32_scaffold_0_chromo_pre_term	YM_S32_scaffold_0_chromo_pre_term.fasta	YM_S32_scaffold_0_chromo_pre_term.fasta_775	699546	700166	+	207	K09017		CytoplasmicMembrane	9.96	4	TetR/AcrR family transcriptional regulator	rutR	questionable	3.7e-17	61.4	100.3	207	215.5	13.6
YM_S32_scaffold_0_chromo_pre_term	YM_S32_scaffold_0_chromo_pre_term.fasta	YM_S32_scaffold_0_chromo_pre_term.fasta_776	700163	700891	+	243	K01990		CytoplasmicMembrane	10	9	ABC-2 type transport system ATP-binding protein	ABC-2.A	reliable	5.5e-85	284.5	14.9	243	299.7	73.5
YM_S32_scaffold_0_chromo_pre_term	YM_S32_scaffold_0_chromo_pre_term.fasta	YM_S32_scaffold_0_chromo_pre_term.fasta_777	700888	701625	+	246	K01992		CytoplasmicMembrane	8.29	19	ABC-2 type transport system permease protein	ABC-2.P	reliable	1.3e-67	227.1	49.6	246	273.6	79.1
YM_S32_scaffold_0_chromo_pre_term	YM_S32_scaffold_0_chromo_pre_term.fasta	YM_S32_scaffold_0_chromo_pre_term.fasta_778	701823	702392	+	190	K01802		CytoplasmicMembrane	2.5	2	peptidylprolyl isomerase [EC:5.2.1.8]	E5.2.1.8	reliable	9e-42	142	25.9	190	186.7	72.3
YM_S32_scaffold_0_chromo_pre_term	YM_S32_scaffold_0_chromo_pre_term.fasta	YM_S32_scaffold_0_chromo_pre_term.fasta_779	702500	702751	+	84	K06191		Unknown	9.97	2	glutaredoxin-like protein NrdH	nrdH	reliable	1.8e-16	58.6	39.2	84	73.6	7.1
YM_S32_scaffold_0_chromo_pre_term	YM_S32_scaffold_0_chromo_pre_term.fasta	YM_S32_scaffold_0_chromo_pre_term.fasta_780	702779	703777	+	333	K00384		Cytoplasmic	9.13	1	thioredoxin reductase (NADPH) [EC:1.8.1.9]	trxB	reliable	3.3e-121	403.6	34	333	340.5	70
YM_S32_scaffold_0_chromo_pre_term	YM_S32_scaffold_0_chromo_pre_term.fasta	YM_S32_scaffold_0_chromo_pre_term.fasta_781	703828	704331	+	168	K02638		Extracellular	9.97	1	Blue copper protein (originally plastocyanin)		questionable	6.9e-11	41.1	75.8	168	137.4	25.3
YM_S32_scaffold_0_chromo_pre_term	YM_S32_scaffold_0_chromo_pre_term.fasta	YM_S32_scaffold_0_chromo_pre_term.fasta_782	704335	704886	+	184	K01823		Cytoplasmic	7.5	2	isopentenyl-diphosphate delta-isomerase [EC:5.3.3.2]	idi, IDI	reliable	7.8e-21	73.4	35.7	184	209.6	44.4
YM_S32_scaffold_0_chromo_pre_term	YM_S32_scaffold_0_chromo_pre_term.fasta	YM_S32_scaffold_0_chromo_pre_term.fasta_783	704888	705370	+	161	K09979		Cytoplasmic	7.5	5	hypothetical protein	K09979	questionable	1.8e-06	26.3	36.3	161	159.8	6.3
YM_S32_scaffold_0_chromo_pre_term	YM_S32_scaffold_0_chromo_pre_term.fasta	YM_S32_scaffold_0_chromo_pre_term.fasta_784	705417	706070	-	218	-		Cytoplasmic	2.5	-	-	-	no hit	-	-	-	218	-	-
YM_S32_scaffold_0_chromo_pre_term	YM_S32_scaffold_0_chromo_pre_term.fasta	YM_S32_scaffold_0_chromo_pre_term.fasta_785	706088	707359	-	424	-		Unknown	2.5	-	-	-	no hit	-	-	-	424	-	-
YM_S32_scaffold_0_chromo_pre_term	YM_S32_scaffold_0_chromo_pre_term.fasta	YM_S32_scaffold_0_chromo_pre_term.fasta_786	707301	707417	-	39	-		Unknown	2.5	-	-	-	no hit	-	-	-	39	-	-
YM_S32_scaffold_0_chromo_pre_term	YM_S32_scaffold_0_chromo_pre_term.fasta	YM_S32_scaffold_0_chromo_pre_term.fasta_787	707465	708223	+	253	-		Unknown	9.97	-	-	-	no hit	-	-	-	253	-	-
YM_S32_scaffold_0_chromo_pre_term	YM_S32_scaffold_0_chromo_pre_term.fasta	YM_S32_scaffold_0_chromo_pre_term.fasta_788	708249	710213	+	655	K03702		Cytoplasmic	7.5	3	excinuclease ABC subunit B	uvrB	reliable	0	1105	32.2	655	683.3	78.3
YM_S32_scaffold_0_chromo_pre_term	YM_S32_scaffold_0_chromo_pre_term.fasta	YM_S32_scaffold_0_chromo_pre_term.fasta_789	710216	710800	+	195	-		Cytoplasmic	7.5	-	-	-	no hit	-	-	-	195	-	-
YM_S32_scaffold_0_chromo_pre_term	YM_S32_scaffold_0_chromo_pre_term.fasta	YM_S32_scaffold_0_chromo_pre_term.fasta_790	710864	711157	+	98	K02435		Cytoplasmic	9.64	6	aspartyl-tRNA(Asn)/glutamyl-tRNA(Gln) amidotransferase subunit C [EC:6.3.5.6 6.3.5.7]	gatC, GATC	reliable	1.2e-29	101.8	20.5	98	98	6.5
YM_S32_scaffold_0_chromo_pre_term	YM_S32_scaffold_0_chromo_pre_term.fasta	YM_S32_scaffold_0_chromo_pre_term.fasta_791	711160	712590	+	477	K02433		Cytoplasmic	9.55	2	aspartyl-tRNA(Asn)/glutamyl-tRNA(Gln) amidotransferase subunit A [EC:6.3.5.6 6.3.5.7]	gatA, QRSL1	reliable	1.9e-177	590.5	40.2	477	475.6	43.3
YM_S32_scaffold_0_chromo_pre_term	YM_S32_scaffold_0_chromo_pre_term.fasta	YM_S32_scaffold_0_chromo_pre_term.fasta_792	712587	713027	+	147	-		CytoplasmicMembrane	7.5	-	-	-	no hit	-	-	-	147	-	-
YM_S32_scaffold_0_chromo_pre_term	YM_S32_scaffold_0_chromo_pre_term.fasta	YM_S32_scaffold_0_chromo_pre_term.fasta_793	713024	714511	+	496	K02434		Cytoplasmic	7.5	6	aspartyl-tRNA(Asn)/glutamyl-tRNA(Gln) amidotransferase subunit B [EC:6.3.5.6 6.3.5.7]	gatB, PET112	reliable	4.8e-181	602.6	29.2	496	485.7	39.1
YM_S32_scaffold_0_chromo_pre_term	YM_S32_scaffold_0_chromo_pre_term.fasta	YM_S32_scaffold_0_chromo_pre_term.fasta_794	714516	715418	+	301	K00973		Cytoplasmic	8.16	12	glucose-1-phosphate thymidylyltransferase [EC:2.7.7.24]	E2.7.7.24, rfbA, rffH	reliable	3.3e-35	120	18.9	301	340.1	47.8
YM_S32_scaffold_0_chromo_pre_term	YM_S32_scaffold_0_chromo_pre_term.fasta	YM_S32_scaffold_0_chromo_pre_term.fasta_795	715457	715711	+	85	-		CytoplasmicMembrane	3.33	-	-	-	no hit	-	-	-	85	-	-
YM_S32_scaffold_0_chromo_pre_term	YM_S32_scaffold_0_chromo_pre_term.fasta	YM_S32_scaffold_0_chromo_pre_term.fasta_796	715736	716140	+	135	-		Unknown	9.97	-	-	-	no hit	-	-	-	135	-	-
YM_S32_scaffold_0_chromo_pre_term	YM_S32_scaffold_0_chromo_pre_term.fasta	YM_S32_scaffold_0_chromo_pre_term.fasta_797	716415	720107	+	1231	K02337		Cytoplasmic	7.5	4	DNA polymerase III subunit alpha [EC:2.7.7.7]	DPO3A1, dnaE	reliable	0	1544.4	64.1	1231	1141.3	146.5
YM_S32_scaffold_0_chromo_pre_term	YM_S32_scaffold_0_chromo_pre_term.fasta	YM_S32_scaffold_0_chromo_pre_term.fasta_798	720275	720814	-	180	K01515		Cytoplasmic	10	5	ADP-ribose pyrophosphatase [EC:3.6.1.13]	nudF	reliable	1.6e-26	92.4	25.9	180	192.3	22.7
YM_S32_scaffold_0_chromo_pre_term	YM_S32_scaffold_0_chromo_pre_term.fasta	YM_S32_scaffold_0_chromo_pre_term.fasta_799	720864	721928	-	355	-		CytoplasmicMembrane	7.5	-	-	-	no hit	-	-	-	355	-	-
YM_S32_scaffold_0_chromo_pre_term	YM_S32_scaffold_0_chromo_pre_term.fasta	YM_S32_scaffold_0_chromo_pre_term.fasta_800	721952	722446	-	165	K00556		Cytoplasmic	9.95	6	tRNA (guanosine-2'-O-)-methyltransferase [EC:2.1.1.34]	trmH	questionable	5.8e-23	79.8	108.5	165	227.7	38
YM_S32_scaffold_0_chromo_pre_term	YM_S32_scaffold_0_chromo_pre_term.fasta	YM_S32_scaffold_0_chromo_pre_term.fasta_801	722548	724149	+	534	K02652		Cytoplasmic	9.97	17	type IV pilus assembly protein PilB	pilB	reliable	6.4e-130	433.3	75.5	534	559.8	87.2
YM_S32_scaffold_0_chromo_pre_term	YM_S32_scaffold_0_chromo_pre_term.fasta	YM_S32_scaffold_0_chromo_pre_term.fasta_802	724373	724891	+	173	K02884		Cytoplasmic	2.5	6	large subunit ribosomal protein L19	RP-L19, MRPL19, rplS	reliable	1.3e-39	134.4	19.3	173	124.5	21.9
YM_S32_scaffold_0_chromo_pre_term	YM_S32_scaffold_0_chromo_pre_term.fasta	YM_S32_scaffold_0_chromo_pre_term.fasta_803	725620	726213	+	198	K03470		Unknown	7.5	6	ribonuclease HII [EC:3.1.26.4]	rnhB	reliable	4.8e-70	235.3	30.6	198	223	32.5
YM_S32_scaffold_0_chromo_pre_term	YM_S32_scaffold_0_chromo_pre_term.fasta	YM_S32_scaffold_0_chromo_pre_term.fasta_804	726210	726551	+	114	K07460		Cytoplasmic	9.97	1	putative endonuclease	yraN	reliable	4.1e-32	110	20.4	114	125.4	16.7
YM_S32_scaffold_0_chromo_pre_term	YM_S32_scaffold_0_chromo_pre_term.fasta	YM_S32_scaffold_0_chromo_pre_term.fasta_805	726538	729117	-	860	K08776		Cytoplasmic	7.5	4	puromycin-sensitive aminopeptidase [EC:3.4.11.-]	NPEPPS	reliable	2.3e-225	749.4	199.1	860	834.7	169.8
YM_S32_scaffold_0_chromo_pre_term	YM_S32_scaffold_0_chromo_pre_term.fasta	YM_S32_scaffold_0_chromo_pre_term.fasta_806	729255	730460	+	402	K02600		Cytoplasmic	9.97	1	N utilization substance protein A	nusA	reliable	1.8e-139	464.3	78.4	402	394.7	60
YM_S32_scaffold_0_chromo_pre_term	YM_S32_scaffold_0_chromo_pre_term.fasta	YM_S32_scaffold_0_chromo_pre_term.fasta_807	730570	733080	+	837	K03696		Cytoplasmic	9.87	2	ATP-dependent Clp protease ATP-binding subunit ClpC	clpC	reliable	0	1036	52.8	837	817.3	121.5
YM_S32_scaffold_0_chromo_pre_term	YM_S32_scaffold_0_chromo_pre_term.fasta	YM_S32_scaffold_0_chromo_pre_term.fasta_808	733281	734264	+	328	K02407		CytoplasmicMembrane	2.5	1	flagellar hook-associated protein 2	fliD	questionable	4.2e-06	24.2	40.8	328	529.7	113.4
YM_S32_scaffold_0_chromo_pre_term	YM_S32_scaffold_0_chromo_pre_term.fasta	YM_S32_scaffold_0_chromo_pre_term.fasta_809	734400	735638	+	413	K04485		Unknown	7.5	6	DNA repair protein RadA/Sms	sms, radA	reliable	3.7e-105	350.5	135.5	413	460.1	14.2
YM_S32_scaffold_0_chromo_pre_term	YM_S32_scaffold_0_chromo_pre_term.fasta	YM_S32_scaffold_0_chromo_pre_term.fasta_810	735644	736492	+	283	-		Cytoplasmic	2.5	-	-	-	no hit	-	-	-	283	-	-
YM_S32_scaffold_0_chromo_pre_term	YM_S32_scaffold_0_chromo_pre_term.fasta	YM_S32_scaffold_0_chromo_pre_term.fasta_811	736543	737184	+	214	-		Unknown	6.8	-	-	-	no hit	-	-	-	214	-	-
YM_S32_scaffold_0_chromo_pre_term	YM_S32_scaffold_0_chromo_pre_term.fasta	YM_S32_scaffold_0_chromo_pre_term.fasta_812	737245	740217	-	991	K05366	GT51	Unknown	9.97	9	penicillin-binding protein 1A [EC:2.4.1.- 3.4.-.-]	mrcA	check_length	1.9e-136	454.9	73.1	991	759.7	87.7
YM_S32_scaffold_0_chromo_pre_term	YM_S32_scaffold_0_chromo_pre_term.fasta	YM_S32_scaffold_0_chromo_pre_term.fasta_813	740452	741693	+	414	K01866		Cytoplasmic	7.5	3	tyrosyl-tRNA synthetase [EC:6.1.1.1]	YARS, tyrS	reliable	5e-148	493.1	34.1	414	425.5	44.7
YM_S32_scaffold_0_chromo_pre_term	YM_S32_scaffold_0_chromo_pre_term.fasta	YM_S32_scaffold_0_chromo_pre_term.fasta_814	741714	742499	+	262	K03183		Cytoplasmic	7.5	2	demethylmenaquinone methyltransferase / 2-methoxy-6-polyprenyl-1,4-benzoquinol methylase [EC:2.1.1.163 2.1.1.201]	ubiE	questionable	3.1e-14	51.5	52	262	236.7	22.7
YM_S32_scaffold_0_chromo_pre_term	YM_S32_scaffold_0_chromo_pre_term.fasta	YM_S32_scaffold_0_chromo_pre_term.fasta_815	742515	743021	+	169	-		Cytoplasmic	9.97	-	-	-	no hit	-	-	-	169	-	-
YM_S32_scaffold_0_chromo_pre_term	YM_S32_scaffold_0_chromo_pre_term.fasta	YM_S32_scaffold_0_chromo_pre_term.fasta_816	743042	745078	+	679	K03723		Cytoplasmic	8.16	6	transcription-repair coupling factor (superfamily II helicase) [EC:3.6.4.-]	mfd	check_length	3.1e-113	378.8	67.6	679	1153.5	84.8
YM_S32_scaffold_0_chromo_pre_term	YM_S32_scaffold_0_chromo_pre_term.fasta	YM_S32_scaffold_0_chromo_pre_term.fasta_817	745085	745909	+	275	-		CytoplasmicMembrane	7.5	-	-	-	no hit	-	-	-	275	-	-
YM_S32_scaffold_0_chromo_pre_term	YM_S32_scaffold_0_chromo_pre_term.fasta	YM_S32_scaffold_0_chromo_pre_term.fasta_818	745906	746436	+	177	K08316		Cytoplasmic	2.5	6	16S rRNA (guanine966-N2)-methyltransferase [EC:2.1.1.171]	rsmD	reliable	6.1e-47	158.5	36.5	177	194.2	15.2
YM_S32_scaffold_0_chromo_pre_term	YM_S32_scaffold_0_chromo_pre_term.fasta	YM_S32_scaffold_0_chromo_pre_term.fasta_819	746690	747040	+	117	-		Unknown	7.5	-	-	-	no hit	-	-	-	117	-	-
YM_S32_scaffold_0_chromo_pre_term	YM_S32_scaffold_0_chromo_pre_term.fasta	YM_S32_scaffold_0_chromo_pre_term.fasta_820	747189	747722	+	178	-		Cytoplasmic	7.5	-	-	-	no hit	-	-	-	178	-	-
YM_S32_scaffold_0_chromo_pre_term	YM_S32_scaffold_0_chromo_pre_term.fasta	YM_S32_scaffold_0_chromo_pre_term.fasta_821	748109	749101	+	331	K18955		Cytoplasmic	10	3	WhiB family transcriptional regulator, redox-sensing transcriptional regulator	whiB1_2_3_4	check_length	2e-18	65.5	19.2	331	102.6	24.6
YM_S32_scaffold_0_chromo_pre_term	YM_S32_scaffold_0_chromo_pre_term.fasta	YM_S32_scaffold_0_chromo_pre_term.fasta_822	749455	750765	+	437	K01892		Cytoplasmic	7.5	3	histidyl-tRNA synthetase [EC:6.1.1.21]	HARS, hisS	reliable	1.8e-123	411.3	188.7	437	461.2	81.4
YM_S32_scaffold_0_chromo_pre_term	YM_S32_scaffold_0_chromo_pre_term.fasta	YM_S32_scaffold_0_chromo_pre_term.fasta_823	750834	752123	+	430	K03545		Cytoplasmic	9.67	6	trigger factor	tig	reliable	1.5e-112	375.6	92.5	430	442	25.3
YM_S32_scaffold_0_chromo_pre_term	YM_S32_scaffold_0_chromo_pre_term.fasta	YM_S32_scaffold_0_chromo_pre_term.fasta_824	752312	752905	+	198	K01358		Cytoplasmic	7.5	2	ATP-dependent Clp protease, protease subunit [EC:3.4.21.92]	clpP, CLPP	reliable	1.4e-101	339.8	35.6	198	212.9	35.3
YM_S32_scaffold_0_chromo_pre_term	YM_S32_scaffold_0_chromo_pre_term.fasta	YM_S32_scaffold_0_chromo_pre_term.fasta_825	752918	753526	+	203	-		Cytoplasmic	9.97	-	-	-	no hit	-	-	-	203	-	-
YM_S32_scaffold_0_chromo_pre_term	YM_S32_scaffold_0_chromo_pre_term.fasta	YM_S32_scaffold_0_chromo_pre_term.fasta_826	753753	757337	+	1195	K03043		Cytoplasmic	9.97	5	DNA-directed RNA polymerase subunit beta [EC:2.7.7.6]	rpoB	reliable	0	1543.2	81.4	1195	1262.4	145.8
YM_S32_scaffold_0_chromo_pre_term	YM_S32_scaffold_0_chromo_pre_term.fasta	YM_S32_scaffold_0_chromo_pre_term.fasta_827	757337	761164	+	1276	K03046		Cytoplasmic	9.67	6	DNA-directed RNA polymerase subunit beta' [EC:2.7.7.6]	rpoC	reliable	0	1444.2	66.6	1276	1317.1	200.8
YM_S32_scaffold_0_chromo_pre_term	YM_S32_scaffold_0_chromo_pre_term.fasta	YM_S32_scaffold_0_chromo_pre_term.fasta_828	761286	761699	+	138	K02950		Cytoplasmic	2.5	3	small subunit ribosomal protein S12	RP-S12, MRPS12, rpsL	reliable	2.1e-67	225.7	32.1	138	128.9	14.9
YM_S32_scaffold_0_chromo_pre_term	YM_S32_scaffold_0_chromo_pre_term.fasta	YM_S32_scaffold_0_chromo_pre_term.fasta_829	761699	762178	+	160	K02992		Unknown	2.5	3	small subunit ribosomal protein S7	RP-S7, MRPS7, rpsG	reliable	3.7e-55	185.8	51.5	160	158.2	23.1
YM_S32_scaffold_0_chromo_pre_term	YM_S32_scaffold_0_chromo_pre_term.fasta	YM_S32_scaffold_0_chromo_pre_term.fasta_830	762180	762383	+	68	-		Unknown	9.97	-	-	-	no hit	-	-	-	68	-	-
YM_S32_scaffold_0_chromo_pre_term	YM_S32_scaffold_0_chromo_pre_term.fasta	YM_S32_scaffold_0_chromo_pre_term.fasta_831	762406	764493	+	696	K02355		Cytoplasmic	9.97	6	elongation factor G	fusA, GFM, EFG	reliable	6.1e-295	979.6	114	696	700.3	65.9
YM_S32_scaffold_0_chromo_pre_term	YM_S32_scaffold_0_chromo_pre_term.fasta	YM_S32_scaffold_0_chromo_pre_term.fasta_832	764565	764831	+	89	-		Cytoplasmic	9.97	-	-	-	no hit	-	-	-	89	-	-
YM_S32_scaffold_0_chromo_pre_term	YM_S32_scaffold_0_chromo_pre_term.fasta	YM_S32_scaffold_0_chromo_pre_term.fasta_833	765002	766186	+	395	K02358		Cytoplasmic	9.97	1	elongation factor Tu	tuf, TUFM	reliable	3.3e-222	737.1	27.4	395	394.3	45.5
YM_S32_scaffold_0_chromo_pre_term	YM_S32_scaffold_0_chromo_pre_term.fasta	YM_S32_scaffold_0_chromo_pre_term.fasta_834	766232	766561	+	110	K02946		Cytoplasmic	7.5	1	small subunit ribosomal protein S10	RP-S10, MRPS10, rpsJ	reliable	1.7e-41	140.5	17.9	110	110.8	35.7
YM_S32_scaffold_0_chromo_pre_term	YM_S32_scaffold_0_chromo_pre_term.fasta	YM_S32_scaffold_0_chromo_pre_term.fasta_835	766679	767461	+	261	-		Cytoplasmic	9.97	-	-	-	no hit	-	-	-	261	-	-
YM_S32_scaffold_0_chromo_pre_term	YM_S32_scaffold_0_chromo_pre_term.fasta	YM_S32_scaffold_0_chromo_pre_term.fasta_836	767536	768087	+	184	K01823		Cytoplasmic	10	1	isopentenyl-diphosphate delta-isomerase [EC:5.3.3.2]	idi, IDI	reliable	2.5e-46	157.2	35.7	184	209.6	44.4
YM_S32_scaffold_0_chromo_pre_term	YM_S32_scaffold_0_chromo_pre_term.fasta	YM_S32_scaffold_0_chromo_pre_term.fasta_837	768149	768427	+	93	-		CytoplasmicMembrane	7.5	-	-	-	no hit	-	-	-	93	-	-
YM_S32_scaffold_0_chromo_pre_term	YM_S32_scaffold_0_chromo_pre_term.fasta	YM_S32_scaffold_0_chromo_pre_term.fasta_838	768428	769018	-	197	-		Cytoplasmic	9.97	-	-	-	no hit	-	-	-	197	-	-
YM_S32_scaffold_0_chromo_pre_term	YM_S32_scaffold_0_chromo_pre_term.fasta	YM_S32_scaffold_0_chromo_pre_term.fasta_839	769241	769894	+	218	K02906		Cytoplasmic	2.5	2	large subunit ribosomal protein L3	RP-L3, MRPL3, rplC	reliable	3.7e-81	272.4	49.9	218	229.4	45.5
YM_S32_scaffold_0_chromo_pre_term	YM_S32_scaffold_0_chromo_pre_term.fasta	YM_S32_scaffold_0_chromo_pre_term.fasta_840	769894	770010	+	39	-		Unknown	2.5	-	-	-	no hit	-	-	-	39	-	-
YM_S32_scaffold_0_chromo_pre_term	YM_S32_scaffold_0_chromo_pre_term.fasta	YM_S32_scaffold_0_chromo_pre_term.fasta_841	770010	770660	+	217	K02930		Unknown	9.67	1	large subunit ribosomal protein L4e	RP-L4e, RPL4	questionable	1.5e-08	32.8	57.3	217	258.9	9.9
YM_S32_scaffold_0_chromo_pre_term	YM_S32_scaffold_0_chromo_pre_term.fasta	YM_S32_scaffold_0_chromo_pre_term.fasta_842	770660	771010	+	117	K02892		Cytoplasmic	7.5	5	large subunit ribosomal protein L23	RP-L23, MRPL23, rplW	reliable	3.3e-27	94.5	15.8	117	100.8	15.2
YM_S32_scaffold_0_chromo_pre_term	YM_S32_scaffold_0_chromo_pre_term.fasta	YM_S32_scaffold_0_chromo_pre_term.fasta_843	771010	771846	+	279	K02886		Cytoplasmic	2.5	1	large subunit ribosomal protein L2	RP-L2, MRPL2, rplB	reliable	9.4e-98	326.2	35.4	279	275.5	17.9
YM_S32_scaffold_0_chromo_pre_term	YM_S32_scaffold_0_chromo_pre_term.fasta	YM_S32_scaffold_0_chromo_pre_term.fasta_844	771851	772081	+	77	-		Unknown	9.67	-	-	-	no hit	-	-	-	77	-	-
YM_S32_scaffold_0_chromo_pre_term	YM_S32_scaffold_0_chromo_pre_term.fasta	YM_S32_scaffold_0_chromo_pre_term.fasta_845	772078	772353	+	92	K02965		Cytoplasmic	9.97	6	small subunit ribosomal protein S19	RP-S19, rpsS	reliable	3.2e-40	136.7	23	92	94.4	14.7
YM_S32_scaffold_0_chromo_pre_term	YM_S32_scaffold_0_chromo_pre_term.fasta	YM_S32_scaffold_0_chromo_pre_term.fasta_846	772355	772732	+	126	K02890		Cytoplasmic	9.97	1	large subunit ribosomal protein L22	RP-L22, MRPL22, rplV	reliable	2.5e-46	156.5	26.5	126	123.7	26.2
YM_S32_scaffold_0_chromo_pre_term	YM_S32_scaffold_0_chromo_pre_term.fasta	YM_S32_scaffold_0_chromo_pre_term.fasta_847	772732	773361	+	210	K02982		Cytoplasmic	9.97	6	small subunit ribosomal protein S3	RP-S3, rpsC	reliable	1.3e-82	275.6	24	210	237.9	30
YM_S32_scaffold_0_chromo_pre_term	YM_S32_scaffold_0_chromo_pre_term.fasta	YM_S32_scaffold_0_chromo_pre_term.fasta_848	773363	773779	+	139	K02878		Cytoplasmic	7.5	1	large subunit ribosomal protein L16	RP-L16, MRPL16, rplP	reliable	2.8e-65	218.8	19.5	139	141.7	21.2
YM_S32_scaffold_0_chromo_pre_term	YM_S32_scaffold_0_chromo_pre_term.fasta	YM_S32_scaffold_0_chromo_pre_term.fasta_849	773776	773976	+	67	K02904		Cytoplasmic	9.97	2	large subunit ribosomal protein L29	RP-L29, rpmC	reliable	2.9e-13	48.7	23.6	67	70.3	16.1
YM_S32_scaffold_0_chromo_pre_term	YM_S32_scaffold_0_chromo_pre_term.fasta	YM_S32_scaffold_0_chromo_pre_term.fasta_850	773976	774284	+	103	K02961		Cytoplasmic	9.97	4	small subunit ribosomal protein S17	RP-S17, MRPS17, rpsQ	reliable	1.1e-29	102	18.1	103	91.2	17.5
YM_S32_scaffold_0_chromo_pre_term	YM_S32_scaffold_0_chromo_pre_term.fasta	YM_S32_scaffold_0_chromo_pre_term.fasta_851	774284	774652	+	123	K02874		Cytoplasmic	9.67	6	large subunit ribosomal protein L14	RP-L14, MRPL14, rplN	reliable	7.7e-54	181.9	27.8	123	124.7	18.9
YM_S32_scaffold_0_chromo_pre_term	YM_S32_scaffold_0_chromo_pre_term.fasta	YM_S32_scaffold_0_chromo_pre_term.fasta_852	774655	775005	+	117	K02895		Cytoplasmic	2.5	1	large subunit ribosomal protein L24	RP-L24, MRPL24, rplX	reliable	8.8e-32	109.2	18.2	117	115.6	43.9
YM_S32_scaffold_0_chromo_pre_term	YM_S32_scaffold_0_chromo_pre_term.fasta	YM_S32_scaffold_0_chromo_pre_term.fasta_853	775002	775121	+	40	-		Unknown	2.5	-	-	-	no hit	-	-	-	40	-	-
YM_S32_scaffold_0_chromo_pre_term	YM_S32_scaffold_0_chromo_pre_term.fasta	YM_S32_scaffold_0_chromo_pre_term.fasta_854	775121	775693	+	191	K02931		Unknown	9.67	2	large subunit ribosomal protein L5	RP-L5, MRPL5, rplE	reliable	1.1e-71	239	26.3	191	182.8	15.4
YM_S32_scaffold_0_chromo_pre_term	YM_S32_scaffold_0_chromo_pre_term.fasta	YM_S32_scaffold_0_chromo_pre_term.fasta_855	775693	775962	+	90	K02954		Cytoplasmic	9.97	5	small subunit ribosomal protein S14	RP-S14, MRPS14, rpsN	reliable	4.7e-30	102.9	16	90	87.3	22.2
YM_S32_scaffold_0_chromo_pre_term	YM_S32_scaffold_0_chromo_pre_term.fasta	YM_S32_scaffold_0_chromo_pre_term.fasta_856	775977	776381	+	135	K02994		Cytoplasmic	7.5	1	small subunit ribosomal protein S8	RP-S8, rpsH	reliable	5.3e-49	164.3	39.6	135	131.2	5.3
YM_S32_scaffold_0_chromo_pre_term	YM_S32_scaffold_0_chromo_pre_term.fasta	YM_S32_scaffold_0_chromo_pre_term.fasta_857	776392	776931	+	180	K02933		Cytoplasmic	9.97	2	large subunit ribosomal protein L6	RP-L6, MRPL6, rplF	reliable	5.3e-74	247.4	38	180	179.7	14.9
YM_S32_scaffold_0_chromo_pre_term	YM_S32_scaffold_0_chromo_pre_term.fasta	YM_S32_scaffold_0_chromo_pre_term.fasta_858	776933	777289	+	119	K02881		Cytoplasmic	9.67	1	large subunit ribosomal protein L18	RP-L18, MRPL18, rplR	reliable	4.4e-47	158.5	26.1	119	120.1	8.3
YM_S32_scaffold_0_chromo_pre_term	YM_S32_scaffold_0_chromo_pre_term.fasta	YM_S32_scaffold_0_chromo_pre_term.fasta_859	777292	777942	+	217	K02988		Cytoplasmic	2.5	4	small subunit ribosomal protein S5	RP-S5, MRPS5, rpsE	reliable	1.5e-58	196.7	84.3	217	185.5	49.8
YM_S32_scaffold_0_chromo_pre_term	YM_S32_scaffold_0_chromo_pre_term.fasta	YM_S32_scaffold_0_chromo_pre_term.fasta_860	777948	778472	+	175	K02876		Unknown	10	2	large subunit ribosomal protein L15	RP-L15, MRPL15, rplO	reliable	8.8e-40	135.7	25.2	175	159.1	41.6
YM_S32_scaffold_0_chromo_pre_term	YM_S32_scaffold_0_chromo_pre_term.fasta	YM_S32_scaffold_0_chromo_pre_term.fasta_861	778570	779613	+	348	K07301		CytoplasmicMembrane	2.5	1	cation:H+ antiporter	yrbG	reliable	2.7e-74	248.9	71.4	348	319.1	22.1
YM_S32_scaffold_0_chromo_pre_term	YM_S32_scaffold_0_chromo_pre_term.fasta	YM_S32_scaffold_0_chromo_pre_term.fasta_862	779764	780054	+	97	-		Unknown	2.5	-	-	-	no hit	-	-	-	97	-	-
YM_S32_scaffold_0_chromo_pre_term	YM_S32_scaffold_0_chromo_pre_term.fasta	YM_S32_scaffold_0_chromo_pre_term.fasta_863	780105	780749	+	215	-		Unknown	7.5	-	-	-	no hit	-	-	-	215	-	-
YM_S32_scaffold_0_chromo_pre_term	YM_S32_scaffold_0_chromo_pre_term.fasta	YM_S32_scaffold_0_chromo_pre_term.fasta_864	780725	782233	+	503	-		Cytoplasmic	10	-	-	-	no hit	-	-	-	503	-	-
YM_S32_scaffold_0_chromo_pre_term	YM_S32_scaffold_0_chromo_pre_term.fasta	YM_S32_scaffold_0_chromo_pre_term.fasta_865	782296	783786	+	497	K03076		CytoplasmicMembrane	7.5	2	preprotein translocase subunit SecY	secY	reliable	1.2e-142	474.4	94.2	497	439.6	16.2
YM_S32_scaffold_0_chromo_pre_term	YM_S32_scaffold_0_chromo_pre_term.fasta	YM_S32_scaffold_0_chromo_pre_term.fasta_866	783959	784507	+	183	-		Cytoplasmic	9.97	-	-	-	no hit	-	-	-	183	-	-
YM_S32_scaffold_0_chromo_pre_term	YM_S32_scaffold_0_chromo_pre_term.fasta	YM_S32_scaffold_0_chromo_pre_term.fasta_867	784534	784797	+	88	K02518		Cytoplasmic	2.5	2	translation initiation factor IF-1	infA	reliable	1.6e-40	137.3	37.7	88	74.6	9
YM_S32_scaffold_0_chromo_pre_term	YM_S32_scaffold_0_chromo_pre_term.fasta	YM_S32_scaffold_0_chromo_pre_term.fasta_868	784861	784998	+	46	K02919		Unknown	9.97	6	large subunit ribosomal protein L36	RP-L36, MRPL36, rpmJ	reliable	8.5e-13	47.7	19.6	46	43.7	17.8
YM_S32_scaffold_0_chromo_pre_term	YM_S32_scaffold_0_chromo_pre_term.fasta	YM_S32_scaffold_0_chromo_pre_term.fasta_869	785005	785391	+	129	K02952		Cytoplasmic	9.67	6	small subunit ribosomal protein S13	RP-S13, rpsM	reliable	5.6e-48	161.5	55.6	129	124.8	14
YM_S32_scaffold_0_chromo_pre_term	YM_S32_scaffold_0_chromo_pre_term.fasta	YM_S32_scaffold_0_chromo_pre_term.fasta_870	785407	785814	+	136	K02948		Cytoplasmic	2.5	1	small subunit ribosomal protein S11	RP-S11, MRPS11, rpsK	reliable	3.4e-19	67.9	51.1	136	245.5	186.9
YM_S32_scaffold_0_chromo_pre_term	YM_S32_scaffold_0_chromo_pre_term.fasta	YM_S32_scaffold_0_chromo_pre_term.fasta_871	785824	786450	+	209	K02986		Unknown	9.97	2	small subunit ribosomal protein S4	RP-S4, rpsD	reliable	9.2e-66	220.5	33.7	209	203	12.1
YM_S32_scaffold_0_chromo_pre_term	YM_S32_scaffold_0_chromo_pre_term.fasta	YM_S32_scaffold_0_chromo_pre_term.fasta_872	786465	787418	+	318	K03040		Cytoplasmic	9.67	2	DNA-directed RNA polymerase subunit alpha [EC:2.7.7.6]	rpoA	reliable	4.2e-112	373.4	45.1	318	328	17.8
YM_S32_scaffold_0_chromo_pre_term	YM_S32_scaffold_0_chromo_pre_term.fasta	YM_S32_scaffold_0_chromo_pre_term.fasta_873	787420	787884	+	155	-		Cytoplasmic	2.5	-	-	-	no hit	-	-	-	155	-	-
YM_S32_scaffold_0_chromo_pre_term	YM_S32_scaffold_0_chromo_pre_term.fasta	YM_S32_scaffold_0_chromo_pre_term.fasta_874	787884	788324	+	147	K02871		Unknown	9.67	6	large subunit ribosomal protein L13	RP-L13, MRPL13, rplM	reliable	1.4e-67	225.9	29.7	147	149.4	16.6
YM_S32_scaffold_0_chromo_pre_term	YM_S32_scaffold_0_chromo_pre_term.fasta	YM_S32_scaffold_0_chromo_pre_term.fasta_875	788326	788727	+	134	K02996		Cytoplasmic	7.5	3	small subunit ribosomal protein S9	RP-S9, MRPS9, rpsI	reliable	4.8e-49	165.9	17.7	134	152.2	57.2
YM_S32_scaffold_0_chromo_pre_term	YM_S32_scaffold_0_chromo_pre_term.fasta	YM_S32_scaffold_0_chromo_pre_term.fasta_876	788791	789714	+	308	-		Cytoplasmic	7.5	-	-	-	no hit	-	-	-	308	-	-
YM_S32_scaffold_0_chromo_pre_term	YM_S32_scaffold_0_chromo_pre_term.fasta	YM_S32_scaffold_0_chromo_pre_term.fasta_877	789743	790285	-	181	-		Cytoplasmic	7.5	-	-	-	no hit	-	-	-	181	-	-
YM_S32_scaffold_0_chromo_pre_term	YM_S32_scaffold_0_chromo_pre_term.fasta	YM_S32_scaffold_0_chromo_pre_term.fasta_878	790290	790742	-	151	K03413		Cytoplasmic	10	11	two-component system, chemotaxis family, response regulator CheY	cheY	reliable	2.2e-19	68.4	34.1	151	132	35.1
YM_S32_scaffold_0_chromo_pre_term	YM_S32_scaffold_0_chromo_pre_term.fasta	YM_S32_scaffold_0_chromo_pre_term.fasta_879	790957	792219	+	421	-		CytoplasmicMembrane	9.96	-	-	-	no hit	-	-	-	421	-	-
YM_S32_scaffold_0_chromo_pre_term	YM_S32_scaffold_0_chromo_pre_term.fasta	YM_S32_scaffold_0_chromo_pre_term.fasta_880	792216	793235	+	340	K00721	GT2	CytoplasmicMembrane	7.5	5	dolichol-phosphate mannosyltransferase [EC:2.4.1.83]	DPM1	reliable	1.2e-81	273.3	62.8	340	328.1	40.4
YM_S32_scaffold_0_chromo_pre_term	YM_S32_scaffold_0_chromo_pre_term.fasta	YM_S32_scaffold_0_chromo_pre_term.fasta_881	793232	794347	+	372	K00754	GT4	Cytoplasmic	9.55	8	ko00051 Fructose and mannose metabolism	E2.4.1.-	reliable	1.8e-34	117.9	78.4	372	367	0
YM_S32_scaffold_0_chromo_pre_term	YM_S32_scaffold_0_chromo_pre_term.fasta	YM_S32_scaffold_0_chromo_pre_term.fasta_882	794344	795414	+	357	-		CytoplasmicMembrane	10	-	-	-	no hit	-	-	-	357	-	-
YM_S32_scaffold_0_chromo_pre_term	YM_S32_scaffold_0_chromo_pre_term.fasta	YM_S32_scaffold_0_chromo_pre_term.fasta_883	795414	798275	+	954	-		CytoplasmicMembrane	10	-	-	-	no hit	-	-	-	954	-	-
YM_S32_scaffold_0_chromo_pre_term	YM_S32_scaffold_0_chromo_pre_term.fasta	YM_S32_scaffold_0_chromo_pre_term.fasta_884	798263	799918	+	552	-		CytoplasmicMembrane	10	-	-	-	no hit	-	-	-	552	-	-
YM_S32_scaffold_0_chromo_pre_term	YM_S32_scaffold_0_chromo_pre_term.fasta	YM_S32_scaffold_0_chromo_pre_term.fasta_885	799915	800412	+	166	-		CytoplasmicMembrane	8.91	-	-	-	no hit	-	-	-	166	-	-
YM_S32_scaffold_0_chromo_pre_term	YM_S32_scaffold_0_chromo_pre_term.fasta	YM_S32_scaffold_0_chromo_pre_term.fasta_886	800513	800740	+	76	-		Extracellular	2.5	-	-	-	no hit	-	-	-	76	-	-
YM_S32_scaffold_0_chromo_pre_term	YM_S32_scaffold_0_chromo_pre_term.fasta	YM_S32_scaffold_0_chromo_pre_term.fasta_887	800980	802668	+	563	K00244		Unknown	8.16	1	fumarate reductase flavoprotein subunit [EC:1.3.5.4]	frdA	reliable	6.1e-13	46.7	37.3	563	600.8	136.2
YM_S32_scaffold_0_chromo_pre_term	YM_S32_scaffold_0_chromo_pre_term.fasta	YM_S32_scaffold_0_chromo_pre_term.fasta_888	802675	803250	-	192	K07025		CytoplasmicMembrane	7.5	8	putative hydrolase of the HAD superfamily	K07025	questionable	1.1e-27	96	100.8	192	211.6	13.4
YM_S32_scaffold_0_chromo_pre_term	YM_S32_scaffold_0_chromo_pre_term.fasta	YM_S32_scaffold_0_chromo_pre_term.fasta_889	803273	804310	+	346	K14835		Cytoplasmic	7.5	1	ribosomal RNA methyltransferase Nop2 [EC:2.1.1.-]	NOP2	reliable	2.7e-62	209.6	93.7	346	657.7	163.1
YM_S32_scaffold_0_chromo_pre_term	YM_S32_scaffold_0_chromo_pre_term.fasta	YM_S32_scaffold_0_chromo_pre_term.fasta_890	804443	805411	+	323	-		Cytoplasmic	7.5	-	-	-	no hit	-	-	-	323	-	-
YM_S32_scaffold_0_chromo_pre_term	YM_S32_scaffold_0_chromo_pre_term.fasta	YM_S32_scaffold_0_chromo_pre_term.fasta_891	805408	806175	+	256	K08641		Cytoplasmic	9.67	1	D-alanyl-D-alanine dipeptidase [EC:3.4.13.22]	vanX	reliable	2.1e-35	120.9	24.6	256	223.2	50
YM_S32_scaffold_0_chromo_pre_term	YM_S32_scaffold_0_chromo_pre_term.fasta	YM_S32_scaffold_0_chromo_pre_term.fasta_892	806333	807367	+	345	K01867		Cytoplasmic	9.97	6	tryptophanyl-tRNA synthetase [EC:6.1.1.2]	WARS, trpS	questionable	7.3e-12	43.3	194	345	436.6	73.1
YM_S32_scaffold_0_chromo_pre_term	YM_S32_scaffold_0_chromo_pre_term.fasta	YM_S32_scaffold_0_chromo_pre_term.fasta_893	807364	808830	+	489	K06180		Cytoplasmic	9.97	1	23S rRNA pseudouridine1911/1915/1917 synthase [EC:5.4.99.23]	rluD	check_length	1e-98	330.2	42.3	489	309.2	35
YM_S32_scaffold_0_chromo_pre_term	YM_S32_scaffold_0_chromo_pre_term.fasta	YM_S32_scaffold_0_chromo_pre_term.fasta_894	808827	809705	+	293	K02341		Cytoplasmic	3.33	2	DNA polymerase III subunit delta' [EC:2.7.7.7]	DPO3D2, holB	questionable	2.4e-30	104.6	175.6	293	327.3	8.2
YM_S32_scaffold_0_chromo_pre_term	YM_S32_scaffold_0_chromo_pre_term.fasta	YM_S32_scaffold_0_chromo_pre_term.fasta_895	810034	810657	+	208	-		Unknown	7.5	-	-	-	no hit	-	-	-	208	-	-
YM_S32_scaffold_0_chromo_pre_term	YM_S32_scaffold_0_chromo_pre_term.fasta	YM_S32_scaffold_0_chromo_pre_term.fasta_896	810720	811424	+	235	-		Cytoplasmic	7.5	-	-	-	no hit	-	-	-	235	-	-
YM_S32_scaffold_0_chromo_pre_term	YM_S32_scaffold_0_chromo_pre_term.fasta	YM_S32_scaffold_0_chromo_pre_term.fasta_897	811511	812044	+	178	-		Cytoplasmic	7.5	-	-	-	no hit	-	-	-	178	-	-
YM_S32_scaffold_0_chromo_pre_term	YM_S32_scaffold_0_chromo_pre_term.fasta	YM_S32_scaffold_0_chromo_pre_term.fasta_898	812142	812702	+	187	-		Cytoplasmic	9.87	-	-	-	no hit	-	-	-	187	-	-
YM_S32_scaffold_0_chromo_pre_term	YM_S32_scaffold_0_chromo_pre_term.fasta	YM_S32_scaffold_0_chromo_pre_term.fasta_899	812950	814419	+	490	-		CytoplasmicMembrane	2.5	-	-	-	no hit	-	-	-	490	-	-
YM_S32_scaffold_0_chromo_pre_term	YM_S32_scaffold_0_chromo_pre_term.fasta	YM_S32_scaffold_0_chromo_pre_term.fasta_900	814471	814974	-	168	K07304		Unknown	2.5	1	peptide-methionine (S)-S-oxide reductase [EC:1.8.4.11]	msrA	reliable	3.2e-75	252.1	39.9	168	200.3	33.1
YM_S32_scaffold_0_chromo_pre_term	YM_S32_scaffold_0_chromo_pre_term.fasta	YM_S32_scaffold_0_chromo_pre_term.fasta_901	815187	815390	+	68	-		Unknown	7.5	-	-	-	no hit	-	-	-	68	-	-
YM_S32_scaffold_0_chromo_pre_term	YM_S32_scaffold_0_chromo_pre_term.fasta	YM_S32_scaffold_0_chromo_pre_term.fasta_902	815477	816157	+	227	-		Cytoplasmic	7.5	-	-	-	no hit	-	-	-	227	-	-
YM_S32_scaffold_0_chromo_pre_term	YM_S32_scaffold_0_chromo_pre_term.fasta	YM_S32_scaffold_0_chromo_pre_term.fasta_903	816233	816529	-	99	-		Cytoplasmic	7.5	-	-	-	no hit	-	-	-	99	-	-
YM_S32_scaffold_0_chromo_pre_term	YM_S32_scaffold_0_chromo_pre_term.fasta	YM_S32_scaffold_0_chromo_pre_term.fasta_904	816696	817745	-	350	-		Cytoplasmic	2.5	-	-	-	no hit	-	-	-	350	-	-
YM_S32_scaffold_0_chromo_pre_term	YM_S32_scaffold_0_chromo_pre_term.fasta	YM_S32_scaffold_0_chromo_pre_term.fasta_905	817871	819241	-	457	-		Unknown	7.5	-	-	-	no hit	-	-	-	457	-	-
YM_S32_scaffold_0_chromo_pre_term	YM_S32_scaffold_0_chromo_pre_term.fasta	YM_S32_scaffold_0_chromo_pre_term.fasta_906	819401	819829	-	143	-		Cytoplasmic	7.5	-	-	-	no hit	-	-	-	143	-	-
YM_S32_scaffold_0_chromo_pre_term	YM_S32_scaffold_0_chromo_pre_term.fasta	YM_S32_scaffold_0_chromo_pre_term.fasta_907	820338	821036	+	233	-		Cytoplasmic	2.5	-	-	-	no hit	-	-	-	233	-	-
YM_S32_scaffold_0_chromo_pre_term	YM_S32_scaffold_0_chromo_pre_term.fasta	YM_S32_scaffold_0_chromo_pre_term.fasta_908	821099	821302	+	68	-		Unknown	8.16	-	-	-	no hit	-	-	-	68	-	-
YM_S32_scaffold_0_chromo_pre_term	YM_S32_scaffold_0_chromo_pre_term.fasta	YM_S32_scaffold_0_chromo_pre_term.fasta_909	821395	821928	+	178	-		CytoplasmicMembrane	7.5	-	-	-	no hit	-	-	-	178	-	-
YM_S32_scaffold_0_chromo_pre_term	YM_S32_scaffold_0_chromo_pre_term.fasta	YM_S32_scaffold_0_chromo_pre_term.fasta_910	821954	823891	-	646	K01178	GH15	Cytoplasmic	7.5	5	glucoamylase [EC:3.2.1.3]	E3.2.1.3	reliable	4.1e-28	96.7	49.2	646	668.8	161.2
YM_S32_scaffold_0_chromo_pre_term	YM_S32_scaffold_0_chromo_pre_term.fasta	YM_S32_scaffold_0_chromo_pre_term.fasta_911	823891	825099	-	403	K07405	GH57	Cytoplasmic	7.5	2	alpha-amylase [EC:3.2.1.1]	E3.2.1.1A	reliable	6.1e-159	527.9	290.5	403	446.7	40.2
YM_S32_scaffold_0_chromo_pre_term	YM_S32_scaffold_0_chromo_pre_term.fasta	YM_S32_scaffold_0_chromo_pre_term.fasta_912	825096	826295	-	400	K16150	GT5	Cytoplasmic	2.5	1	glycogen(starch) synthase [EC:2.4.1.11]	K16150	questionable	4.5e-58	195.5	221.2	400	416.4	13
YM_S32_scaffold_0_chromo_pre_term	YM_S32_scaffold_0_chromo_pre_term.fasta	YM_S32_scaffold_0_chromo_pre_term.fasta_913	826614	826817	-	68	-		Unknown	7.5	-	-	-	no hit	-	-	-	68	-	-
YM_S32_scaffold_0_chromo_pre_term	YM_S32_scaffold_0_chromo_pre_term.fasta	YM_S32_scaffold_0_chromo_pre_term.fasta_914	827252	827506	-	85	-		Cytoplasmic	7.5	-	-	-	no hit	-	-	-	85	-	-
YM_S32_scaffold_0_chromo_pre_term	YM_S32_scaffold_0_chromo_pre_term.fasta	YM_S32_scaffold_0_chromo_pre_term.fasta_915	827584	828069	-	162	K03574		Cytoplasmic	7.5	55	8-oxo-dGTP diphosphatase [EC:3.6.1.55]	mutT, NUDT15, MTH2	reliable	8.9e-07	26.6	14.6	162	172.1	64.8
YM_S32_scaffold_0_chromo_pre_term	YM_S32_scaffold_0_chromo_pre_term.fasta	YM_S32_scaffold_0_chromo_pre_term.fasta_916	828129	828812	-	228	-		Cytoplasmic	7.5	-	-	-	no hit	-	-	-	228	-	-
YM_S32_scaffold_0_chromo_pre_term	YM_S32_scaffold_0_chromo_pre_term.fasta	YM_S32_scaffold_0_chromo_pre_term.fasta_917	828842	829153	-	104	-		Cytoplasmic	7.5	-	-	-	no hit	-	-	-	104	-	-
YM_S32_scaffold_0_chromo_pre_term	YM_S32_scaffold_0_chromo_pre_term.fasta	YM_S32_scaffold_0_chromo_pre_term.fasta_918	829226	830194	-	323	-		Cytoplasmic	2.5	-	-	-	no hit	-	-	-	323	-	-
YM_S32_scaffold_0_chromo_pre_term	YM_S32_scaffold_0_chromo_pre_term.fasta	YM_S32_scaffold_0_chromo_pre_term.fasta_919	830278	831366	+	363	K01439		Unknown	9.97	5	succinyl-diaminopimelate desuccinylase [EC:3.5.1.18]	dapE	reliable	6.9e-62	208.3	38	363	399.8	41.2
YM_S32_scaffold_0_chromo_pre_term	YM_S32_scaffold_0_chromo_pre_term.fasta	YM_S32_scaffold_0_chromo_pre_term.fasta_920	831475	833406	+	644	K07386		Cytoplasmic	7.5	1	putative endopeptidase [EC:3.4.24.-]	pepO	reliable	3.8e-237	788.3	218.7	644	678.2	48.5
YM_S32_scaffold_0_chromo_pre_term	YM_S32_scaffold_0_chromo_pre_term.fasta	YM_S32_scaffold_0_chromo_pre_term.fasta_921	833526	835349	+	608	-		Cytoplasmic	7.5	-	-	-	no hit	-	-	-	608	-	-
YM_S32_scaffold_0_chromo_pre_term	YM_S32_scaffold_0_chromo_pre_term.fasta	YM_S32_scaffold_0_chromo_pre_term.fasta_922	835383	836045	-	221	-		Cytoplasmic	10	-	-	-	no hit	-	-	-	221	-	-
YM_S32_scaffold_0_chromo_pre_term	YM_S32_scaffold_0_chromo_pre_term.fasta	YM_S32_scaffold_0_chromo_pre_term.fasta_923	836174	837586	+	471	-		CytoplasmicMembrane	10	-	fusaric acid resistance protein	-	no hit	-	-	-	471	-	-
YM_S32_scaffold_0_chromo_pre_term	YM_S32_scaffold_0_chromo_pre_term.fasta	YM_S32_scaffold_0_chromo_pre_term.fasta_924	837622	837999	-	126	-		CytoplasmicMembrane	8.16	-	-	-	no hit	-	-	-	126	-	-
YM_S32_scaffold_0_chromo_pre_term	YM_S32_scaffold_0_chromo_pre_term.fasta	YM_S32_scaffold_0_chromo_pre_term.fasta_925	838025	838633	-	203	K09017		CytoplasmicMembrane	9.87	5	TetR/AcrR family transcriptional regulator	rutR	questionable	6.4e-15	54	100.3	203	215.5	13.6
YM_S32_scaffold_0_chromo_pre_term	YM_S32_scaffold_0_chromo_pre_term.fasta	YM_S32_scaffold_0_chromo_pre_term.fasta_926	838696	839367	+	224	K07118		CytoplasmicMembrane	7.5	2	Putative NADH-flavin reductase	K07118	reliable	3.8e-35	119.9	38.8	224	208.4	19
YM_S32_scaffold_0_chromo_pre_term	YM_S32_scaffold_0_chromo_pre_term.fasta	YM_S32_scaffold_0_chromo_pre_term.fasta_927	839443	842391	-	983	-		Cytoplasmic	7.5	-	-	-	no hit	-	-	-	983	-	-
YM_S32_scaffold_0_chromo_pre_term	YM_S32_scaffold_0_chromo_pre_term.fasta	YM_S32_scaffold_0_chromo_pre_term.fasta_928	842622	843206	-	195			Cytoplasmic	10	1	Cytokinin riboside 5'-monophosphate phosphoribohydrolase LONELY GUY		Manually annotated
YM_S32_scaffold_0_chromo_pre_term	YM_S32_scaffold_0_chromo_pre_term.fasta	YM_S32_scaffold_0_chromo_pre_term.fasta_929	843451	844143	-	231	-		CytoplasmicMembrane	2.5	-	-	-	no hit	-	-	-	231	-	-
YM_S32_scaffold_0_chromo_pre_term	YM_S32_scaffold_0_chromo_pre_term.fasta	YM_S32_scaffold_0_chromo_pre_term.fasta_930	844203	844805	+	201	K09017		Unknown	7.5	3	TetR/AcrR family transcriptional regulator	rutR	questionable	6.1e-18	63.9	100.3	201	215.5	13.6
YM_S32_scaffold_0_chromo_pre_term	YM_S32_scaffold_0_chromo_pre_term.fasta	YM_S32_scaffold_0_chromo_pre_term.fasta_931	844867	845442	-	192	K00860		Cytoplasmic	7.5	1	adenylylsulfate kinase [EC:2.7.1.25]	cysC	reliable	3.9e-70	235.8	45.3	192	213.5	53.5
YM_S32_scaffold_0_chromo_pre_term	YM_S32_scaffold_0_chromo_pre_term.fasta	YM_S32_scaffold_0_chromo_pre_term.fasta_932	845705	846469	+	255	K01014		Cytoplasmic	7.5	1	aryl sulfotransferase [EC:2.8.2.1]	SULT1A	questionable	1.1e-13	49.6	96.6	255	287.7	48.4
YM_S32_scaffold_0_chromo_pre_term	YM_S32_scaffold_0_chromo_pre_term.fasta	YM_S32_scaffold_0_chromo_pre_term.fasta_933	846609	847346	-	246	K00568		Cytoplasmic	7.5	7	2-polyprenyl-6-hydroxyphenyl methylase / 3-demethylubiquinone-9 3-methyltransferase [EC:2.1.1.222 2.1.1.64]	ubiG	questionable	3.2e-12	44.8	52.8	246	246.1	28.8
YM_S32_scaffold_0_chromo_pre_term	YM_S32_scaffold_0_chromo_pre_term.fasta	YM_S32_scaffold_0_chromo_pre_term.fasta_934	847393	848457	-	355	K02204		Cytoplasmic	7.5	4	homoserine kinase type II [EC:2.7.1.39]	thrB2	questionable	1.4e-08	32.8	84.9	355	323.8	13
YM_S32_scaffold_0_chromo_pre_term	YM_S32_scaffold_0_chromo_pre_term.fasta	YM_S32_scaffold_0_chromo_pre_term.fasta_935	848545	849303	-	253	K03183		Cytoplasmic	7.5	1	demethylmenaquinone methyltransferase / 2-methoxy-6-polyprenyl-1,4-benzoquinol methylase [EC:2.1.1.163 2.1.1.201]	ubiE	reliable	3.1e-23	81.1	52	253	236.7	22.7
YM_S32_scaffold_0_chromo_pre_term	YM_S32_scaffold_0_chromo_pre_term.fasta	YM_S32_scaffold_0_chromo_pre_term.fasta_936	849454	849633	+	60	-		Cytoplasmic	8.16	-	-	-	no hit	-	-	-	60	-	-
YM_S32_scaffold_0_chromo_pre_term	YM_S32_scaffold_0_chromo_pre_term.fasta	YM_S32_scaffold_0_chromo_pre_term.fasta_937	849751	850269	-	173	K15634		CytoplasmicMembrane	2.5	11	probable phosphoglycerate mutase [EC:5.4.2.12]	gpmB	reliable	3.9e-07	28.3	16.5	173	230	61.2
YM_S32_scaffold_0_chromo_pre_term	YM_S32_scaffold_0_chromo_pre_term.fasta	YM_S32_scaffold_0_chromo_pre_term.fasta_938	850389	850607	+	73	-		Unknown	3.33	-	-	-	no hit	-	-	-	73	-	-
YM_S32_scaffold_0_chromo_pre_term	YM_S32_scaffold_0_chromo_pre_term.fasta	YM_S32_scaffold_0_chromo_pre_term.fasta_939	850785	852389	+	535	-		Unknown	7.5	-	-	-	no hit	-	-	-	535	-	-
YM_S32_scaffold_0_chromo_pre_term	YM_S32_scaffold_0_chromo_pre_term.fasta	YM_S32_scaffold_0_chromo_pre_term.fasta_940	852514	852888	-	125	K13638		Cytoplasmic	9.97	1	MerR family transcriptional regulator, Zn(II)-responsive regulator of zntA	zntR	questionable	1.4e-15	55.9	72.3	125	142.1	10
YM_S32_scaffold_0_chromo_pre_term	YM_S32_scaffold_0_chromo_pre_term.fasta	YM_S32_scaffold_0_chromo_pre_term.fasta_941	852937	853782	+	282	K00540		Cytoplasmic	7.5	4	Enzymes [BR:ko01000]	E1.-.-.-	reliable	7.8e-57	191	176.5	282	263.1	32.1
YM_S32_scaffold_0_chromo_pre_term	YM_S32_scaffold_0_chromo_pre_term.fasta	YM_S32_scaffold_0_chromo_pre_term.fasta_942	853865	854344	-	160	K12152		Cytoplasmic	9.55	1	phosphatase NudJ [EC:3.6.1.-]	nudJ	reliable	9.7e-22	76	70.2	160	152.1	7.7
YM_S32_scaffold_0_chromo_pre_term	YM_S32_scaffold_0_chromo_pre_term.fasta	YM_S32_scaffold_0_chromo_pre_term.fasta_943	854344	854613	-	90	-		CytoplasmicMembrane	7.5	-	-	-	no hit	-	-	-	90	-	-
YM_S32_scaffold_0_chromo_pre_term	YM_S32_scaffold_0_chromo_pre_term.fasta	YM_S32_scaffold_0_chromo_pre_term.fasta_944	854750	855277	-	176	K00851		Cytoplasmic	7.5	1	gluconokinase [EC:2.7.1.12]	E2.7.1.12, gntK, idnK	questionable	3.4e-06	25	37	176	179.1	30.5
YM_S32_scaffold_0_chromo_pre_term	YM_S32_scaffold_0_chromo_pre_term.fasta	YM_S32_scaffold_0_chromo_pre_term.fasta_945	855277	856017	-	247	K06896		Cytoplasmic	7.5	2	maltose 6'-phosphate phosphatase [EC:3.1.3.90]	mapP	questionable	8.7e-12	43.6	54.7	247	271.1	25.7
YM_S32_scaffold_0_chromo_pre_term	YM_S32_scaffold_0_chromo_pre_term.fasta	YM_S32_scaffold_0_chromo_pre_term.fasta_946	856014	856580	-	189	K07025		Cytoplasmic	7.5	5	putative hydrolase of the HAD superfamily	K07025	reliable	7.4e-33	112.6	58	189	206.9	15
YM_S32_scaffold_0_chromo_pre_term	YM_S32_scaffold_0_chromo_pre_term.fasta	YM_S32_scaffold_0_chromo_pre_term.fasta_947	856577	856891	-	105	-		Cytoplasmic	7.5	-	-	-	no hit	-	-	-	105	-	-
YM_S32_scaffold_0_chromo_pre_term	YM_S32_scaffold_0_chromo_pre_term.fasta	YM_S32_scaffold_0_chromo_pre_term.fasta_948	856888	857568	-	227	K10804	CE3	Cytoplasmic	9.97	4	acyl-CoA thioesterase I [EC:3.1.2.- 3.1.1.5]	tesA	questionable	8.1e-11	40	70.2	227	223.2	31.5
YM_S32_scaffold_0_chromo_pre_term	YM_S32_scaffold_0_chromo_pre_term.fasta	YM_S32_scaffold_0_chromo_pre_term.fasta_949	857565	858026	-	154	K01487		Cytoplasmic	7.5	1	guanine deaminase [EC:3.5.4.3]	E3.5.4.3, guaD	questionable	2.6e-22	77.6	146.7	154	159.9	9.3
YM_S32_scaffold_0_chromo_pre_term	YM_S32_scaffold_0_chromo_pre_term.fasta	YM_S32_scaffold_0_chromo_pre_term.fasta_950	858023	858586	-	188	K07002		Cytoplasmic	7.5	4	abhydrolase	K07002	reliable	8.5e-32	108.9	46.7	188	190.5	10.8
YM_S32_scaffold_0_chromo_pre_term	YM_S32_scaffold_0_chromo_pre_term.fasta	YM_S32_scaffold_0_chromo_pre_term.fasta_951	858583	859191	-	203	K07028		Cytoplasmic	7.5	1	Predicted kinase	K07028	check_length	1.1e-19	68.9	54.7	203	477.6	87.1
YM_S32_scaffold_0_chromo_pre_term	YM_S32_scaffold_0_chromo_pre_term.fasta	YM_S32_scaffold_0_chromo_pre_term.fasta_952	859188	859895	-	236	-		Cytoplasmic	2.5	-	-	-	no hit	-	-	-	236	-	-
YM_S32_scaffold_0_chromo_pre_term	YM_S32_scaffold_0_chromo_pre_term.fasta	YM_S32_scaffold_0_chromo_pre_term.fasta_953	859892	860338	-	149	K07117		Unknown	7.5	1	Proteins containing SET domain	K07117	reliable	1.2e-40	137	75.9	149	138	17.2
YM_S32_scaffold_0_chromo_pre_term	YM_S32_scaffold_0_chromo_pre_term.fasta	YM_S32_scaffold_0_chromo_pre_term.fasta_954	860567	860881	-	105	-		Cytoplasmic	9.95	-	-	-	no hit	-	-	-	105	-	-
YM_S32_scaffold_0_chromo_pre_term	YM_S32_scaffold_0_chromo_pre_term.fasta	YM_S32_scaffold_0_chromo_pre_term.fasta_955	861280	862761	+	494	K06158		Cytoplasmic	9.67	6	ATP-binding cassette, subfamily F, member 3	ABCF3	reliable	6.4e-131	436.4	193.3	494	599.8	55.4
YM_S32_scaffold_0_chromo_pre_term	YM_S32_scaffold_0_chromo_pre_term.fasta	YM_S32_scaffold_0_chromo_pre_term.fasta_956	862961	864175	-	405	K00480		Cytoplasmic	7.5	1	salicylate hydroxylase [EC:1.14.13.1]	E1.14.13.1	reliable	1.8e-48	164	89.3	405	418.7	62.4
YM_S32_scaffold_0_chromo_pre_term	YM_S32_scaffold_0_chromo_pre_term.fasta	YM_S32_scaffold_0_chromo_pre_term.fasta_957	864180	864785	-	202	K09017		Cytoplasmic	8.91	1	TetR/AcrR family transcriptional regulator	rutR	questionable	7.2e-24	83.3	100.3	202	215.5	13.6
YM_S32_scaffold_0_chromo_pre_term	YM_S32_scaffold_0_chromo_pre_term.fasta	YM_S32_scaffold_0_chromo_pre_term.fasta_958	865165	865584	-	140	K04750		Extracellular	7.5	3	PhnB protein	phnB	reliable	2.2e-26	91.5	32.1	140	144.1	20.3
YM_S32_scaffold_0_chromo_pre_term	YM_S32_scaffold_0_chromo_pre_term.fasta	YM_S32_scaffold_0_chromo_pre_term.fasta_959	865651	866490	-	280	K02855		Cytoplasmic	7.5	1	AraC family transcriptional regulator, L-rhamnose operon regulatory protein RhaS	rhaS	questionable	1e-11	43.3	251.5	280	277.6	7.1
YM_S32_scaffold_0_chromo_pre_term	YM_S32_scaffold_0_chromo_pre_term.fasta	YM_S32_scaffold_0_chromo_pre_term.fasta_960	866715	867881	-	389	K01439		Cytoplasmic	9.55	2	succinyl-diaminopimelate desuccinylase [EC:3.5.1.18]	dapE	reliable	1.2e-67	227.4	38	389	399.8	41.2
YM_S32_scaffold_0_chromo_pre_term	YM_S32_scaffold_0_chromo_pre_term.fasta	YM_S32_scaffold_0_chromo_pre_term.fasta_961	868099	868497	-	133	-		CytoplasmicMembrane	2.5	-	-	-	no hit	-	-	-	133	-	-
YM_S32_scaffold_0_chromo_pre_term	YM_S32_scaffold_0_chromo_pre_term.fasta	YM_S32_scaffold_0_chromo_pre_term.fasta_962	868503	869072	-	190	-		Unknown	9.97	-	-	-	no hit	-	-	-	190	-	-
YM_S32_scaffold_0_chromo_pre_term	YM_S32_scaffold_0_chromo_pre_term.fasta	YM_S32_scaffold_0_chromo_pre_term.fasta_963	869278	870021	-	248	K07050		Cytoplasmic	8.78	1	misacylated tRNA(Ala) deacylase [EC:3.1.1.-]	AARSD1, ALAX	questionable	1.7e-41	141	170.1	248	253.6	64.2
YM_S32_scaffold_0_chromo_pre_term	YM_S32_scaffold_0_chromo_pre_term.fasta	YM_S32_scaffold_0_chromo_pre_term.fasta_964	870407	871405	-	333	K01990		CytoplasmicMembrane	10	11	ABC-2 type transport system ATP-binding protein	ABC-2.A	reliable	1.5e-81	273.2	14.9	333	299.7	73.5
YM_S32_scaffold_0_chromo_pre_term	YM_S32_scaffold_0_chromo_pre_term.fasta	YM_S32_scaffold_0_chromo_pre_term.fasta_965	871416	872087	-	224	K01992		CytoplasmicMembrane	10	21	ABC-2 type transport system permease protein	ABC-2.P	reliable	1.1e-45	154.6	21.5	224	262	13.4
YM_S32_scaffold_0_chromo_pre_term	YM_S32_scaffold_0_chromo_pre_term.fasta	YM_S32_scaffold_0_chromo_pre_term.fasta_966	872211	873005	-	265	K01992		CytoplasmicMembrane	7.5	22	ABC-2 type transport system permease protein	ABC-2.P	reliable	2.9e-38	130.8	92.8	265	263.6	4.4
YM_S32_scaffold_0_chromo_pre_term	YM_S32_scaffold_0_chromo_pre_term.fasta	YM_S32_scaffold_0_chromo_pre_term.fasta_967	873088	873927	+	280	-		Cytoplasmic	2.5	-	-	-	no hit	-	-	-	280	-	-
YM_S32_scaffold_0_chromo_pre_term	YM_S32_scaffold_0_chromo_pre_term.fasta	YM_S32_scaffold_0_chromo_pre_term.fasta_968	874245	874529	-	95	-		Unknown	9.55	-	-	-	no hit	-	-	-	95	-	-
YM_S32_scaffold_0_chromo_pre_term	YM_S32_scaffold_0_chromo_pre_term.fasta	YM_S32_scaffold_0_chromo_pre_term.fasta_969	874513	874812	-	100	K09803		CytoplasmicMembrane	9.55	1	hypothetical protein	K09803	reliable	2.2e-23	81.5	16.4	100	92.5	12.5
YM_S32_scaffold_0_chromo_pre_term	YM_S32_scaffold_0_chromo_pre_term.fasta	YM_S32_scaffold_0_chromo_pre_term.fasta_970	875054	875299	+	82	-		CytoplasmicMembrane	7.5	-	-	-	no hit	-	-	-	82	-	-
YM_S32_scaffold_0_chromo_pre_term	YM_S32_scaffold_0_chromo_pre_term.fasta	YM_S32_scaffold_0_chromo_pre_term.fasta_971	875187	875627	-	147	K06075		Cytoplasmic	8.16	1	MarR family transcriptional regulator, transcriptional regulator for hemolysin	slyA	reliable	3.2e-20	70.9	30.6	147	153.3	13.8
YM_S32_scaffold_0_chromo_pre_term	YM_S32_scaffold_0_chromo_pre_term.fasta	YM_S32_scaffold_0_chromo_pre_term.fasta_972	875695	876600	+	302	K01055		CytoplasmicMembrane	7.5	1	3-oxoadipate enol-lactonase [EC:3.1.1.24]	pcaD	reliable	1.2e-31	108.5	83.3	302	263.5	21.3
YM_S32_scaffold_0_chromo_pre_term	YM_S32_scaffold_0_chromo_pre_term.fasta	YM_S32_scaffold_0_chromo_pre_term.fasta_973	876967	877851	-	295	-		Cytoplasmic	7.5	-	-	-	no hit	-	-	-	295	-	-
YM_S32_scaffold_0_chromo_pre_term	YM_S32_scaffold_0_chromo_pre_term.fasta	YM_S32_scaffold_0_chromo_pre_term.fasta_974	877874	878053	+	60	-		Cytoplasmic	7.5	-	-	-	no hit	-	-	-	60	-	-
YM_S32_scaffold_0_chromo_pre_term	YM_S32_scaffold_0_chromo_pre_term.fasta	YM_S32_scaffold_0_chromo_pre_term.fasta_975	878118	879494	+	459	-		Cytoplasmic	7.5	-	-	-	no hit	-	-	-	459	-	-
YM_S32_scaffold_0_chromo_pre_term	YM_S32_scaffold_0_chromo_pre_term.fasta	YM_S32_scaffold_0_chromo_pre_term.fasta_976	879565	880962	+	466	-		Cytoplasmic	7.5	-	-	-	no hit	-	-	-	466	-	-
YM_S32_scaffold_0_chromo_pre_term	YM_S32_scaffold_0_chromo_pre_term.fasta	YM_S32_scaffold_0_chromo_pre_term.fasta_977	881271	881939	+	223	K07028		Cytoplasmic	7.5	4	Predicted kinase	K07028	check_length	5.5e-16	56.6	54.7	223	477.6	87.1
YM_S32_scaffold_0_chromo_pre_term	YM_S32_scaffold_0_chromo_pre_term.fasta	YM_S32_scaffold_0_chromo_pre_term.fasta_978	881950	882651	+	234	K07043		Cytoplasmic	8.78	6	Predicted metal-dependent hydrolase	K07043	reliable	2.5e-49	167.2	21.9	234	233	38.2
YM_S32_scaffold_0_chromo_pre_term	YM_S32_scaffold_0_chromo_pre_term.fasta	YM_S32_scaffold_0_chromo_pre_term.fasta_979	882673	883785	+	371	K07636		CytoplasmicMembrane	10	19	two-component system, OmpR family, phosphate regulon sensor histidine kinase PhoR [EC:2.7.13.3]	phoR	reliable	3.7e-75	252.3	44.9	371	466.6	77.4
YM_S32_scaffold_0_chromo_pre_term	YM_S32_scaffold_0_chromo_pre_term.fasta	YM_S32_scaffold_0_chromo_pre_term.fasta_980	883789	885297	-	503	-	GT2	CytoplasmicMembrane	8.16	-	-	-	no hit	-	-	-	503	-	-
YM_S32_scaffold_0_chromo_pre_term	YM_S32_scaffold_0_chromo_pre_term.fasta	YM_S32_scaffold_0_chromo_pre_term.fasta_981	885320	886141	-	274	-		CytoplasmicMembrane	3.33	-	-	-	no hit	-	-	-	274	-	-
YM_S32_scaffold_0_chromo_pre_term	YM_S32_scaffold_0_chromo_pre_term.fasta	YM_S32_scaffold_0_chromo_pre_term.fasta_982	886575	887693	+	373	-		Unknown	9.55	-	-	-	no hit	-	-	-	373	-	-
YM_S32_scaffold_0_chromo_pre_term	YM_S32_scaffold_0_chromo_pre_term.fasta	YM_S32_scaffold_0_chromo_pre_term.fasta_983	887853	888257	+	135	K03073		CytoplasmicMembrane	7.5	6	preprotein translocase subunit SecE	secE	check_length	1.7e-18	65.3	18.6	135	70.1	20.5
YM_S32_scaffold_0_chromo_pre_term	YM_S32_scaffold_0_chromo_pre_term.fasta	YM_S32_scaffold_0_chromo_pre_term.fasta_984	888259	888801	+	181	K02601		Cytoplasmic	2.5	1	transcriptional antiterminator NusG	nusG	reliable	3.6e-78	260.8	34.3	181	211.4	48.3
YM_S32_scaffold_0_chromo_pre_term	YM_S32_scaffold_0_chromo_pre_term.fasta	YM_S32_scaffold_0_chromo_pre_term.fasta_985	888804	889028	+	75	-		Unknown	9.97	-	-	-	no hit	-	-	-	75	-	-
YM_S32_scaffold_0_chromo_pre_term	YM_S32_scaffold_0_chromo_pre_term.fasta	YM_S32_scaffold_0_chromo_pre_term.fasta_986	889115	889543	+	143	K02867		Cytoplasmic	7.5	6	large subunit ribosomal protein L11	RP-L11, MRPL11, rplK	questionable	1.6e-27	94.9	118.2	143	162.5	10.6
YM_S32_scaffold_0_chromo_pre_term	YM_S32_scaffold_0_chromo_pre_term.fasta	YM_S32_scaffold_0_chromo_pre_term.fasta_987	889553	889852	+	100	-		Cytoplasmic	9.97	-	-	-	no hit	-	-	-	100	-	-
YM_S32_scaffold_0_chromo_pre_term	YM_S32_scaffold_0_chromo_pre_term.fasta	YM_S32_scaffold_0_chromo_pre_term.fasta_988	889885	890784	+	300	K02863		Cytoplasmic	10	6	large subunit ribosomal protein L1	RP-L1, MRPL1, rplA	check_length	4.5e-98	327.7	82.1	300	234	19
YM_S32_scaffold_0_chromo_pre_term	YM_S32_scaffold_0_chromo_pre_term.fasta	YM_S32_scaffold_0_chromo_pre_term.fasta_989	890970	892652	-	561	K14205		Tat signal	2.5	1	phosphatidylglycerol lysyltransferase [EC:2.3.2.3]	mprF, fmtC	reliable	9.2e-105	349.8	282.8	561	556.6	2.7
YM_S32_scaffold_0_chromo_pre_term	YM_S32_scaffold_0_chromo_pre_term.fasta	YM_S32_scaffold_0_chromo_pre_term.fasta_990	892764	892871	+	36	-		Unknown	7.5	-	-	-	no hit	-	-	-	36	-	-
YM_S32_scaffold_0_chromo_pre_term	YM_S32_scaffold_0_chromo_pre_term.fasta	YM_S32_scaffold_0_chromo_pre_term.fasta_991	892899	894050	+	384	K03867	GT4	Cytoplasmic	2.5	2	UDP-glucose:tetrahydrobiopterin glucosyltransferase [EC:2.4.1.-]	BGLUT	questionable	1e-30	105.4	139.3	384	359.8	11.3
YM_S32_scaffold_0_chromo_pre_term	YM_S32_scaffold_0_chromo_pre_term.fasta	YM_S32_scaffold_0_chromo_pre_term.fasta_992	894108	894410	+	101	-		Unknown	7.5	-	-	-	no hit	-	-	-	101	-	-
YM_S32_scaffold_0_chromo_pre_term	YM_S32_scaffold_0_chromo_pre_term.fasta	YM_S32_scaffold_0_chromo_pre_term.fasta_993	894464	895138	+	225	K17462		Cytoplasmic	9.97	1	putative AdoMet-dependent methyltransferase [EC:2.1.1.-]	yrrT	questionable	1.1e-11	43.2	88.2	225	214.3	18.6
YM_S32_scaffold_0_chromo_pre_term	YM_S32_scaffold_0_chromo_pre_term.fasta	YM_S32_scaffold_0_chromo_pre_term.fasta_994	895174	895989	-	272	K00560		Cytoplasmic	2.5	4	thymidylate synthase [EC:2.1.1.45]	thyA, TYMS	reliable	8.6e-123	409.3	40.6	272	281.9	35.2
YM_S32_scaffold_0_chromo_pre_term	YM_S32_scaffold_0_chromo_pre_term.fasta	YM_S32_scaffold_0_chromo_pre_term.fasta_995	896042	896560	-	173	K00680		Unknown	7.5	3	ko00350 Tyrosine metabolism	E2.3.1.-	questionable	1.5e-06	26.6	167.9	173	156	0
YM_S32_scaffold_0_chromo_pre_term	YM_S32_scaffold_0_chromo_pre_term.fasta	YM_S32_scaffold_0_chromo_pre_term.fasta_996	896638	897618	+	327	K02204		Cytoplasmic	7.5	1	homoserine kinase type II [EC:2.7.1.39]	thrB2	reliable	6.1e-25	86.5	84.9	327	323.8	13
YM_S32_scaffold_0_chromo_pre_term	YM_S32_scaffold_0_chromo_pre_term.fasta	YM_S32_scaffold_0_chromo_pre_term.fasta_997	897652	898209	+	186	K14656		Cytoplasmic	7.5	1	FAD synthetase	ribL	questionable	8.5e-22	76.3	141.1	186	173.2	38.3
YM_S32_scaffold_0_chromo_pre_term	YM_S32_scaffold_0_chromo_pre_term.fasta	YM_S32_scaffold_0_chromo_pre_term.fasta_998	898211	899188	+	326	K03574		Cytoplasmic	2.5	51	8-oxo-dGTP diphosphatase [EC:3.6.1.55]	mutT, NUDT15, MTH2	check_length	5.5e-12	43.7	14.6	326	172.1	64.8
YM_S32_scaffold_0_chromo_pre_term	YM_S32_scaffold_0_chromo_pre_term.fasta	YM_S32_scaffold_0_chromo_pre_term.fasta_999	899185	900153	+	323	K01493		Unknown	7.5	3	dCMP deaminase [EC:3.5.4.12]	comEB	check_length	2e-14	52.3	47.3	323	178.2	53.2
YM_S32_scaffold_0_chromo_pre_term	YM_S32_scaffold_0_chromo_pre_term.fasta	YM_S32_scaffold_0_chromo_pre_term.fasta_1000	900153	900686	+	178	K00287		Cytoplasmic	7.5	7	dihydrofolate reductase [EC:1.5.1.3]	folA	questionable	2.9e-17	61.5	70.5	178	155	32.4
YM_S32_scaffold_0_chromo_pre_term	YM_S32_scaffold_0_chromo_pre_term.fasta	YM_S32_scaffold_0_chromo_pre_term.fasta_1001	901050	902843	+	598	K00943		Cytoplasmic	2.5	3	dTMP kinase [EC:2.7.4.9]	tmk, DTYMK	check_length	1.3e-35	121.1	37.1	598	226.6	104.7
YM_S32_scaffold_0_chromo_pre_term	YM_S32_scaffold_0_chromo_pre_term.fasta	YM_S32_scaffold_0_chromo_pre_term.fasta_1002	902782	903585	-	268	-		Unknown	7.5	-	-	-	no hit	-	-	-	268	-	-
YM_S32_scaffold_0_chromo_pre_term	YM_S32_scaffold_0_chromo_pre_term.fasta	YM_S32_scaffold_0_chromo_pre_term.fasta_1003	903950	905749	+	600	-		Cytoplasmic	7.5	-	-	-	no hit	-	-	-	600	-	-
YM_S32_scaffold_0_chromo_pre_term	YM_S32_scaffold_0_chromo_pre_term.fasta	YM_S32_scaffold_0_chromo_pre_term.fasta_1004	905974	908910	+	979	K01439		Cytoplasmic	9.97	1	succinyl-diaminopimelate desuccinylase [EC:3.5.1.18]	dapE	check_length	6.7e-134	446.1	38	979	399.8	41.2
YM_S32_scaffold_0_chromo_pre_term	YM_S32_scaffold_0_chromo_pre_term.fasta	YM_S32_scaffold_0_chromo_pre_term.fasta_1005	909171	909692	+	174	K02864		Cytoplasmic	9.97	6	large subunit ribosomal protein L10	RP-L10, MRPL10, rplJ	reliable	8.5e-38	128.3	77.5	174	169.3	8.7
YM_S32_scaffold_0_chromo_pre_term	YM_S32_scaffold_0_chromo_pre_term.fasta	YM_S32_scaffold_0_chromo_pre_term.fasta_1006	909714	910091	+	126	K02935		Cytoplasmic	7.5	6	large subunit ribosomal protein L7/L12	RP-L7, MRPL12, rplL	reliable	4.7e-39	133.1	21.4	126	131.6	23.4
YM_S32_scaffold_0_chromo_pre_term	YM_S32_scaffold_0_chromo_pre_term.fasta	YM_S32_scaffold_0_chromo_pre_term.fasta_1007	910246	910755	+	170	-		Cytoplasmic	9.97	-	-	-	no hit	-	-	-	170	-	-
YM_S32_scaffold_0_chromo_pre_term	YM_S32_scaffold_0_chromo_pre_term.fasta	YM_S32_scaffold_0_chromo_pre_term.fasta_1008	910915	912492	+	526	K02343		Cytoplasmic	7.5	1	DNA polymerase III subunit gamma/tau [EC:2.7.7.7]	DPO3G, dnaX	reliable	2.7e-131	437.8	15.8	526	614.5	135.9
YM_S32_scaffold_0_chromo_pre_term	YM_S32_scaffold_0_chromo_pre_term.fasta	YM_S32_scaffold_0_chromo_pre_term.fasta_1009	912502	913860	+	453	K02314		Cytoplasmic	9.97	6	replicative DNA helicase [EC:3.6.4.12]	dnaB	reliable	3.7e-176	585.3	36.4	453	479.5	103.6
YM_S32_scaffold_0_chromo_pre_term	YM_S32_scaffold_0_chromo_pre_term.fasta	YM_S32_scaffold_0_chromo_pre_term.fasta_1010	914082	915380	+	433	K01925		Cytoplasmic	9.67	1	UDP-N-acetylmuramoylalanine--D-glutamate ligase [EC:6.3.2.9]	murD	reliable	8.6e-121	402.7	92.8	433	459.9	32.7
YM_S32_scaffold_0_chromo_pre_term	YM_S32_scaffold_0_chromo_pre_term.fasta	YM_S32_scaffold_0_chromo_pre_term.fasta_1011	915545	916249	-	235			Cytoplasmic	7.5	3	Ferredoxin--NADP reductase		Manually annotated
YM_S32_scaffold_0_chromo_pre_term	YM_S32_scaffold_0_chromo_pre_term.fasta	YM_S32_scaffold_0_chromo_pre_term.fasta_1012	916249	916995	-	249	K01126		Cytoplasmic	9.67	3	glycerophosphoryl diester phosphodiesterase [EC:3.1.4.46]	E3.1.4.46, glpQ, ugpQ	reliable	1.8e-44	150.7	19.8	249	316.6	124
YM_S32_scaffold_0_chromo_pre_term	YM_S32_scaffold_0_chromo_pre_term.fasta	YM_S32_scaffold_0_chromo_pre_term.fasta_1013	917086	917616	+	177	K01507		Cytoplasmic	7.5	6	inorganic pyrophosphatase [EC:3.6.1.1]	ppa	reliable	3.8e-52	175.7	21.9	177	178.1	21.5
YM_S32_scaffold_0_chromo_pre_term	YM_S32_scaffold_0_chromo_pre_term.fasta	YM_S32_scaffold_0_chromo_pre_term.fasta_1014	917624	918034	+	137	K03574		Cytoplasmic	7.5	4	8-oxo-dGTP diphosphatase [EC:3.6.1.55]	mutT, NUDT15, MTH2	reliable	1.7e-23	81.5	14.6	137	172.1	64.8
YM_S32_scaffold_0_chromo_pre_term	YM_S32_scaffold_0_chromo_pre_term.fasta	YM_S32_scaffold_0_chromo_pre_term.fasta_1015	918024	919010	-	329	-		Cytoplasmic	9.97	-	-	-	no hit	-	-	-	329	-	-
YM_S32_scaffold_0_chromo_pre_term	YM_S32_scaffold_0_chromo_pre_term.fasta	YM_S32_scaffold_0_chromo_pre_term.fasta_1016	919268	920284	+	339	K00150		Cytoplasmic	10	3	glyceraldehyde-3-phosphate dehydrogenase (NAD(P)) [EC:1.2.1.59]	gap2	questionable	1.7e-130	433.5	458.6	339	339.4	8.1
YM_S32_scaffold_0_chromo_pre_term	YM_S32_scaffold_0_chromo_pre_term.fasta	YM_S32_scaffold_0_chromo_pre_term.fasta_1017	920447	921232	+	262	-		CytoplasmicMembrane	7.5	-	-	-	no hit	-	-	-	262	-	-
YM_S32_scaffold_0_chromo_pre_term	YM_S32_scaffold_0_chromo_pre_term.fasta	YM_S32_scaffold_0_chromo_pre_term.fasta_1018	921292	921744	+	151	K01808		Cytoplasmic	2.5	7	ribose 5-phosphate isomerase B [EC:5.3.1.6]	rpiB	reliable	1.2e-43	147.2	33.7	151	150.4	15.8
YM_S32_scaffold_0_chromo_pre_term	YM_S32_scaffold_0_chromo_pre_term.fasta	YM_S32_scaffold_0_chromo_pre_term.fasta_1019	921741	921854	-	38	-		Unknown	10	-	-	-	no hit	-	-	-	38	-	-
YM_S32_scaffold_0_chromo_pre_term	YM_S32_scaffold_0_chromo_pre_term.fasta	YM_S32_scaffold_0_chromo_pre_term.fasta_1020	921851	922300	-	150	-		CytoplasmicMembrane	7.5	-	-	-	no hit	-	-	-	150	-	-
YM_S32_scaffold_0_chromo_pre_term	YM_S32_scaffold_0_chromo_pre_term.fasta	YM_S32_scaffold_0_chromo_pre_term.fasta_1021	922345	923031	+	229	K01783		Cytoplasmic	7.5	6	ribulose-phosphate 3-epimerase [EC:5.1.3.1]	rpe, RPE	reliable	1.8e-31	108.1	39.6	229	224.5	17.4
YM_S32_scaffold_0_chromo_pre_term	YM_S32_scaffold_0_chromo_pre_term.fasta	YM_S32_scaffold_0_chromo_pre_term.fasta_1022	923105	923962	+	286	K00615		Cytoplasmic	7.5	4	transketolase [EC:2.2.1.1]	E2.2.1.1, tktA, tktB	reliable	1.6e-115	385.3	53.6	286	353.8	148.5
YM_S32_scaffold_0_chromo_pre_term	YM_S32_scaffold_0_chromo_pre_term.fasta	YM_S32_scaffold_0_chromo_pre_term.fasta_1023	923963	924943	+	327	K00615		Cytoplasmic	7.5	10	transketolase [EC:2.2.1.1]	E2.2.1.1, tktA, tktB	reliable	4.6e-90	300.4	42.3	327	335.3	43.3
YM_S32_scaffold_0_chromo_pre_term	YM_S32_scaffold_0_chromo_pre_term.fasta	YM_S32_scaffold_0_chromo_pre_term.fasta_1024	924977	926035	+	353	K01623		Cytoplasmic	2.5	1	fructose-bisphosphate aldolase, class I [EC:4.1.2.13]	ALDO	reliable	7.7e-129	429.5	38.1	353	358.8	60.3
YM_S32_scaffold_0_chromo_pre_term	YM_S32_scaffold_0_chromo_pre_term.fasta	YM_S32_scaffold_0_chromo_pre_term.fasta_1025	926065	926667	-	201	-		Unknown	7.5	-	-	-	no hit	-	-	-	201	-	-
YM_S32_scaffold_0_chromo_pre_term	YM_S32_scaffold_0_chromo_pre_term.fasta	YM_S32_scaffold_0_chromo_pre_term.fasta_1026	926771	927772	+	334	K00852		Cytoplasmic	7.5	6	ribokinase [EC:2.7.1.15]	rbsK, RBKS	reliable	5.3e-42	142.7	44	334	308	29.4
YM_S32_scaffold_0_chromo_pre_term	YM_S32_scaffold_0_chromo_pre_term.fasta	YM_S32_scaffold_0_chromo_pre_term.fasta_1027	927868	928434	+	189	-		Cytoplasmic	10	-	-	-	no hit	-	-	-	189	-	-
YM_S32_scaffold_0_chromo_pre_term	YM_S32_scaffold_0_chromo_pre_term.fasta	YM_S32_scaffold_0_chromo_pre_term.fasta_1028	928467	929678	+	404			CytoplasmicMembrane	7.5	-	Dolichyl-phosphate-mannose-protein mannosyltransferase		Manually annotated
YM_S32_scaffold_0_chromo_pre_term	YM_S32_scaffold_0_chromo_pre_term.fasta	YM_S32_scaffold_0_chromo_pre_term.fasta_1029	929692	929985	+	98	K09747		Cytoplasmic	7.5	6	hypothetical protein	K09747	reliable	6.8e-18	63.2	53.7	98	105.5	6.7
YM_S32_scaffold_0_chromo_pre_term	YM_S32_scaffold_0_chromo_pre_term.fasta	YM_S32_scaffold_0_chromo_pre_term.fasta_1030	930004	930609	+	202	K06187		Cytoplasmic	7.5	5	recombination protein RecR	recR	reliable	6.2e-81	271.4	48.5	202	200	11.5
YM_S32_scaffold_0_chromo_pre_term	YM_S32_scaffold_0_chromo_pre_term.fasta	YM_S32_scaffold_0_chromo_pre_term.fasta_1031	930666	933911	+	1082	K01153		Cytoplasmic	7.5	5	type I restriction enzyme, R subunit [EC:3.1.21.3]	hsdR	questionable	3.9e-11	40.4	63	1082	918.2	205.1
YM_S32_scaffold_0_chromo_pre_term	YM_S32_scaffold_0_chromo_pre_term.fasta	YM_S32_scaffold_0_chromo_pre_term.fasta_1032	934013	935056	+	348	K06881		Cytoplasmic	9.97	6	phosphoesterase RecJ domain-containing protein	K06881	reliable	4.2e-64	215.4	34.3	348	328.6	29.4
YM_S32_scaffold_0_chromo_pre_term	YM_S32_scaffold_0_chromo_pre_term.fasta	YM_S32_scaffold_0_chromo_pre_term.fasta_1033	935022	936428	+	469	K01883		Cytoplasmic	9.55	1	cysteinyl-tRNA synthetase [EC:6.1.1.16]	CARS, cysS	reliable	2.5e-145	484.4	45.3	469	491.9	89.1
YM_S32_scaffold_0_chromo_pre_term	YM_S32_scaffold_0_chromo_pre_term.fasta	YM_S32_scaffold_0_chromo_pre_term.fasta_1034	936470	936652	+	61	-		CytoplasmicMembrane	10	-	-	-	no hit	-	-	-	61	-	-
YM_S32_scaffold_0_chromo_pre_term	YM_S32_scaffold_0_chromo_pre_term.fasta	YM_S32_scaffold_0_chromo_pre_term.fasta_1035	936657	937544	-	296	K08978		CytoplasmicMembrane	10	1	bacterial/archaeal transporter family protein	TC.BAT1	check_length	2e-22	78.6	73.6	296	137.7	9.8
YM_S32_scaffold_0_chromo_pre_term	YM_S32_scaffold_0_chromo_pre_term.fasta	YM_S32_scaffold_0_chromo_pre_term.fasta_1036	937566	938714	-	383	K03548		CytoplasmicMembrane	7.5	1	putative permease	perM	questionable	8.1e-28	96.5	153.2	383	355.6	7.9
YM_S32_scaffold_0_chromo_pre_term	YM_S32_scaffold_0_chromo_pre_term.fasta	YM_S32_scaffold_0_chromo_pre_term.fasta_1037	938761	939903	-	381	K08256	GT4	Cytoplasmic	7.5	2	phosphatidylinositol alpha-mannosyltransferase [EC:2.4.1.57]	pimA	reliable	1e-75	253.7	197.9	381	380.6	27.5
YM_S32_scaffold_0_chromo_pre_term	YM_S32_scaffold_0_chromo_pre_term.fasta	YM_S32_scaffold_0_chromo_pre_term.fasta_1038	939896	941026	-	377	K08256	GT4	Cytoplasmic	7.5	1	phosphatidylinositol alpha-mannosyltransferase [EC:2.4.1.57]	pimA	reliable	1.1e-89	299.7	197.9	377	380.6	27.5
YM_S32_scaffold_0_chromo_pre_term	YM_S32_scaffold_0_chromo_pre_term.fasta	YM_S32_scaffold_0_chromo_pre_term.fasta_1039	941048	941998	-	317	K14727		Cytoplasmic	9.97	1	3-oxoadipate enol-lactonase / 4-carboxymuconolactone decarboxylase [EC:3.1.1.24 4.1.1.44]	pcaL	questionable	1e-05	23.1	228.8	317	387	74.3
YM_S32_scaffold_0_chromo_pre_term	YM_S32_scaffold_0_chromo_pre_term.fasta	YM_S32_scaffold_0_chromo_pre_term.fasta_1040	942782	943468	+	229	K00100		Cytoplasmic	7.5	1	ko00051 Fructose and mannose metabolism	E1.1.1.-	reliable	2.8e-57	192.7	87.2	229	273.6	32.3
YM_S32_scaffold_0_chromo_pre_term	YM_S32_scaffold_0_chromo_pre_term.fasta	YM_S32_scaffold_0_chromo_pre_term.fasta_1041	943703	944950	+	416	-		Cytoplasmic	9.95	-	-	-	no hit	-	-	-	416	-	-
YM_S32_scaffold_0_chromo_pre_term	YM_S32_scaffold_0_chromo_pre_term.fasta	YM_S32_scaffold_0_chromo_pre_term.fasta_1042	945361	946440	+	360	K06949		Cytoplasmic	7.5	2	ribosome biogenesis GTPase [EC:3.6.1.-]	rsgA, engC	reliable	5.6e-92	307.2	43.7	360	337.4	39.8
YM_S32_scaffold_0_chromo_pre_term	YM_S32_scaffold_0_chromo_pre_term.fasta	YM_S32_scaffold_0_chromo_pre_term.fasta_1043	946763	947449	-	229	-		Cytoplasmic	10	-	-	-	no hit	-	-	-	229	-	-
YM_S32_scaffold_0_chromo_pre_term	YM_S32_scaffold_0_chromo_pre_term.fasta	YM_S32_scaffold_0_chromo_pre_term.fasta_1044	947818	948921	-	368	-		CytoplasmicMembrane	9.97	-	-	-	no hit	-	-	-	368	-	-
YM_S32_scaffold_0_chromo_pre_term	YM_S32_scaffold_0_chromo_pre_term.fasta	YM_S32_scaffold_0_chromo_pre_term.fasta_1045	949153	950535	+	461	-		Cytoplasmic	7.5	-	-	-	no hit	-	-	-	461	-	-
YM_S32_scaffold_0_chromo_pre_term	YM_S32_scaffold_0_chromo_pre_term.fasta	YM_S32_scaffold_0_chromo_pre_term.fasta_1046	950580	952163	-	528	-		Cytoplasmic	10	-	-	-	no hit	-	-	-	528	-	-
YM_S32_scaffold_0_chromo_pre_term	YM_S32_scaffold_0_chromo_pre_term.fasta	YM_S32_scaffold_0_chromo_pre_term.fasta_1047	952393	952803	+	137	-		CytoplasmicMembrane	10	-	-	-	no hit	-	-	-	137	-	-
YM_S32_scaffold_0_chromo_pre_term	YM_S32_scaffold_0_chromo_pre_term.fasta	YM_S32_scaffold_0_chromo_pre_term.fasta_1048	952967	954037	-	357	-		CytoplasmicMembrane	9.55	-	-	-	no hit	-	-	-	357	-	-
YM_S32_scaffold_0_chromo_pre_term	YM_S32_scaffold_0_chromo_pre_term.fasta	YM_S32_scaffold_0_chromo_pre_term.fasta_1049	954028	954333	-	102	-		CytoplasmicMembrane	7.5	-	-	-	no hit	-	-	-	102	-	-
YM_S32_scaffold_0_chromo_pre_term	YM_S32_scaffold_0_chromo_pre_term.fasta	YM_S32_scaffold_0_chromo_pre_term.fasta_1050	954383	955033	+	217	K03088		Cytoplasmic	7.5	6	RNA polymerase sigma-70 factor, ECF subfamily	SIG3.2, rpoE	reliable	8e-22	76.6	52.1	217	188	18.9
YM_S32_scaffold_0_chromo_pre_term	YM_S32_scaffold_0_chromo_pre_term.fasta	YM_S32_scaffold_0_chromo_pre_term.fasta_1051	955277	955789	-	171	-		Cytoplasmic	7.5	-	-	-	no hit	-	-	-	171	-	-
YM_S32_scaffold_0_chromo_pre_term	YM_S32_scaffold_0_chromo_pre_term.fasta	YM_S32_scaffold_0_chromo_pre_term.fasta_1052	955959	956552	+	198	-		Cytoplasmic	10	-	-	-	no hit	-	-	-	198	-	-
YM_S32_scaffold_0_chromo_pre_term	YM_S32_scaffold_0_chromo_pre_term.fasta	YM_S32_scaffold_0_chromo_pre_term.fasta_1053	957102	958802	-	567	K08166		CytoplasmicMembrane	7.5	7	MFS transporter, DHA2 family, methylenomycin A resistance protein	mmr	check_length	4.5e-95	317.3	149.9	567	474.9	32.6
YM_S32_scaffold_0_chromo_pre_term	YM_S32_scaffold_0_chromo_pre_term.fasta	YM_S32_scaffold_0_chromo_pre_term.fasta_1054	958833	960170	-	446	K00279	AA7	Cytoplasmic	7.5	1	cytokinin dehydrogenase [EC:1.5.99.12]	CKX	questionable	3.8e-23	80.2	83.3	446	519.9	49.7
YM_S32_scaffold_0_chromo_pre_term	YM_S32_scaffold_0_chromo_pre_term.fasta	YM_S32_scaffold_0_chromo_pre_term.fasta_1055	960180	960707	-	176	K06075		Cytoplasmic	7.5	2	MarR family transcriptional regulator, transcriptional regulator for hemolysin	slyA	reliable	2e-18	65	30.6	176	153.3	13.8
YM_S32_scaffold_0_chromo_pre_term	YM_S32_scaffold_0_chromo_pre_term.fasta	YM_S32_scaffold_0_chromo_pre_term.fasta_1056	960738	961226	+	163	-		Cytoplasmic	9.95	-	-	-	no hit	-	-	-	163	-	-
YM_S32_scaffold_0_chromo_pre_term	YM_S32_scaffold_0_chromo_pre_term.fasta	YM_S32_scaffold_0_chromo_pre_term.fasta_1057	961243	962547	-	435	K01810		Cytoplasmic	7.5	1	glucose-6-phosphate isomerase [EC:5.3.1.9]	GPI, pgi	reliable	7.2e-97	323.7	56.9	435	483.5	71.5
YM_S32_scaffold_0_chromo_pre_term	YM_S32_scaffold_0_chromo_pre_term.fasta	YM_S32_scaffold_0_chromo_pre_term.fasta_1058	962576	964066	-	497	K00036		Cytoplasmic	7.5	1	glucose-6-phosphate 1-dehydrogenase [EC:1.1.1.49]	G6PD, zwf	reliable	3.1e-163	543.2	15.5	497	501.3	52
YM_S32_scaffold_0_chromo_pre_term	YM_S32_scaffold_0_chromo_pre_term.fasta	YM_S32_scaffold_0_chromo_pre_term.fasta_1059	964068	964967	-	300	K00033		Cytoplasmic	7.5	2	6-phosphogluconate dehydrogenase [EC:1.1.1.44 1.1.1.343]	PGD, gnd, gntZ	reliable	4.3e-112	373.8	49.9	300	321	52
YM_S32_scaffold_0_chromo_pre_term	YM_S32_scaffold_0_chromo_pre_term.fasta	YM_S32_scaffold_0_chromo_pre_term.fasta_1060	964964	965647	-	228	K01057		Cytoplasmic	7.5	3	6-phosphogluconolactonase [EC:3.1.1.31]	PGLS, pgl, devB	reliable	1.6e-27	94.9	45.7	228	249.1	34.4
YM_S32_scaffold_0_chromo_pre_term	YM_S32_scaffold_0_chromo_pre_term.fasta	YM_S32_scaffold_0_chromo_pre_term.fasta_1061	965883	966656	+	258	-		Cytoplasmic	3.33	-	-	-	no hit	-	-	-	258	-	-
YM_S32_scaffold_0_chromo_pre_term	YM_S32_scaffold_0_chromo_pre_term.fasta	YM_S32_scaffold_0_chromo_pre_term.fasta_1062	966779	969727	+	983	-		Unknown	10	-	-	-	no hit	-	-	-	983	-	-
YM_S32_scaffold_0_chromo_pre_term	YM_S32_scaffold_0_chromo_pre_term.fasta	YM_S32_scaffold_0_chromo_pre_term.fasta_1063	970251	971060	-	270	K18233		CytoplasmicMembrane	8.78	2	oleandomycin transport system permease protein	oleC5	questionable	2.2e-71	238.6	351.4	270	270	8.3
YM_S32_scaffold_0_chromo_pre_term	YM_S32_scaffold_0_chromo_pre_term.fasta	YM_S32_scaffold_0_chromo_pre_term.fasta_1064	971060	972022	-	321	K18232		CytoplasmicMembrane	9.92	1	oleandomycin transport system ATP-binding protein	oleC4	questionable	2.2e-124	413.5	475.8	321	332.3	11.7
YM_S32_scaffold_0_chromo_pre_term	YM_S32_scaffold_0_chromo_pre_term.fasta	YM_S32_scaffold_0_chromo_pre_term.fasta_1065	972171	973016	+	282	-		CytoplasmicMembrane	2.5	-	-	-	no hit	-	-	-	282	-	-
YM_S32_scaffold_0_chromo_pre_term	YM_S32_scaffold_0_chromo_pre_term.fasta	YM_S32_scaffold_0_chromo_pre_term.fasta_1066	973030	974070	-	347	K07190	GH15	Unknown	7.5	1	phosphorylase kinase alpha/beta subunit	PHKA_B	check_length	7.5e-41	138.8	18.4	347	439	8.1
YM_S32_scaffold_0_chromo_pre_term	YM_S32_scaffold_0_chromo_pre_term.fasta	YM_S32_scaffold_0_chromo_pre_term.fasta_1067	974074	974571	-	166	-		Cytoplasmic	2.5	-	-	-	no hit	-	-	-	166	-	-
YM_S32_scaffold_0_chromo_pre_term	YM_S32_scaffold_0_chromo_pre_term.fasta	YM_S32_scaffold_0_chromo_pre_term.fasta_1068	974637	975452	+	272	-		Unknown	2.5	-	-	-	no hit	-	-	-	272	-	-
YM_S32_scaffold_0_chromo_pre_term	YM_S32_scaffold_0_chromo_pre_term.fasta	YM_S32_scaffold_0_chromo_pre_term.fasta_1069	975453	976046	-	198	-		Unknown	2.5	-	-	-	no hit	-	-	-	198	-	-
YM_S32_scaffold_0_chromo_pre_term	YM_S32_scaffold_0_chromo_pre_term.fasta	YM_S32_scaffold_0_chromo_pre_term.fasta_1070	976213	976461	-	83	-		Unknown	9.55	-	-	-	no hit	-	-	-	83	-	-
YM_S32_scaffold_0_chromo_pre_term	YM_S32_scaffold_0_chromo_pre_term.fasta	YM_S32_scaffold_0_chromo_pre_term.fasta_1071	976526	977497	-	324	-		CytoplasmicMembrane	2.5	-	-	-	no hit	-	-	-	324	-	-
YM_S32_scaffold_0_chromo_pre_term	YM_S32_scaffold_0_chromo_pre_term.fasta	YM_S32_scaffold_0_chromo_pre_term.fasta_1072	977735	978040	+	102	K13195		Unknown	10	5	cold-inducible RNA-binding protein	CIRBP	reliable	1.6e-33	115.1	108.9	102	161.6	41
YM_S32_scaffold_0_chromo_pre_term	YM_S32_scaffold_0_chromo_pre_term.fasta	YM_S32_scaffold_0_chromo_pre_term.fasta_1073	978173	979558	+	462	K02004		CytoplasmicMembrane	9.99	12	putative ABC transport system permease protein	ABC.CD.P	reliable	2.4e-32	111	21.8	462	455.8	159
YM_S32_scaffold_0_chromo_pre_term	YM_S32_scaffold_0_chromo_pre_term.fasta	YM_S32_scaffold_0_chromo_pre_term.fasta_1074	979558	980268	+	237	K09810		CytoplasmicMembrane	10	3	lipoprotein-releasing system ATP-binding protein [EC:3.6.3.-]	ABC.LPT.A, lolD	reliable	3.7e-88	294.1	167.5	237	230.3	11.7
YM_S32_scaffold_0_chromo_pre_term	YM_S32_scaffold_0_chromo_pre_term.fasta	YM_S32_scaffold_0_chromo_pre_term.fasta_1075	980311	980895	-	195	-		CytoplasmicMembrane	3.33	-	-	-	no hit	-	-	-	195	-	-
YM_S32_scaffold_0_chromo_pre_term	YM_S32_scaffold_0_chromo_pre_term.fasta	YM_S32_scaffold_0_chromo_pre_term.fasta_1076	981057	981689	+	211	-		Unknown	7.5	-	-	-	no hit	-	-	-	211	-	-
YM_S32_scaffold_0_chromo_pre_term	YM_S32_scaffold_0_chromo_pre_term.fasta	YM_S32_scaffold_0_chromo_pre_term.fasta_1077	981686	983350	-	555	K00104		Cytoplasmic	7.5	3	glycolate oxidase [EC:1.1.3.15]	glcD	reliable	5.2e-83	277.8	116.9	555	464.6	47.6
YM_S32_scaffold_0_chromo_pre_term	YM_S32_scaffold_0_chromo_pre_term.fasta	YM_S32_scaffold_0_chromo_pre_term.fasta_1078	983404	983808	-	135	-		Cytoplasmic	9.55	-	-	-	no hit	-	-	-	135	-	-
YM_S32_scaffold_0_chromo_pre_term	YM_S32_scaffold_0_chromo_pre_term.fasta	YM_S32_scaffold_0_chromo_pre_term.fasta_1079	983805	984197	-	131	-		CytoplasmicMembrane	10	-	-	-	no hit	-	-	-	131	-	-
YM_S32_scaffold_0_chromo_pre_term	YM_S32_scaffold_0_chromo_pre_term.fasta	YM_S32_scaffold_0_chromo_pre_term.fasta_1080	984216	985127	-	304	K03298		CytoplasmicMembrane	7.5	1	drug/metabolite transporter, DME family	TC.DME	reliable	3.1e-24	84.4	72.6	304	302.4	20.8
YM_S32_scaffold_0_chromo_pre_term	YM_S32_scaffold_0_chromo_pre_term.fasta	YM_S32_scaffold_0_chromo_pre_term.fasta_1081	985137	985889	-	251	-		Cytoplasmic	7.5	-	-	-	no hit	-	-	-	251	-	-
YM_S32_scaffold_0_chromo_pre_term	YM_S32_scaffold_0_chromo_pre_term.fasta	YM_S32_scaffold_0_chromo_pre_term.fasta_1082	985973	986758	+	262	-		Cytoplasmic	10	-	-	-	no hit	-	-	-	262	-	-
YM_S32_scaffold_0_chromo_pre_term	YM_S32_scaffold_0_chromo_pre_term.fasta	YM_S32_scaffold_0_chromo_pre_term.fasta_1083	986822	987772	+	317	K07058		CytoplasmicMembrane	2.5	1		K07058	reliable	1e-45	155	31.4	317	324.5	40.7
YM_S32_scaffold_0_chromo_pre_term	YM_S32_scaffold_0_chromo_pre_term.fasta	YM_S32_scaffold_0_chromo_pre_term.fasta_1084	987785	988390	-	202	-		Unknown	2.5	-	-	-	no hit	-	-	-	202	-	-
YM_S32_scaffold_0_chromo_pre_term	YM_S32_scaffold_0_chromo_pre_term.fasta	YM_S32_scaffold_0_chromo_pre_term.fasta_1085	988416	989309	+	298	K00973		Unknown	8.78	4	glucose-1-phosphate thymidylyltransferase [EC:2.7.7.24]	E2.7.7.24, rfbA, rffH	reliable	1.5e-43	147.4	18.9	298	340.1	47.8
YM_S32_scaffold_0_chromo_pre_term	YM_S32_scaffold_0_chromo_pre_term.fasta	YM_S32_scaffold_0_chromo_pre_term.fasta_1086	989398	990606	+	403	K03885		CytoplasmicMembrane	9.97	1	NADH dehydrogenase [EC:1.6.99.3]	ndh	reliable	6.3e-94	314	80	403	451.2	60
YM_S32_scaffold_0_chromo_pre_term	YM_S32_scaffold_0_chromo_pre_term.fasta	YM_S32_scaffold_0_chromo_pre_term.fasta_1087	990681	994019	+	1113	K03657		Cytoplasmic	2.5	10	DNA helicase II / ATP-dependent DNA helicase PcrA [EC:3.6.4.12]	uvrD, pcrA	reliable	9.7e-131	436.4	29.2	1113	858.1	241.6
YM_S32_scaffold_0_chromo_pre_term	YM_S32_scaffold_0_chromo_pre_term.fasta	YM_S32_scaffold_0_chromo_pre_term.fasta_1088	993994	995244	-	417	K12454	GH39	Unknown	9.55	1	CDP-paratose 2-epimerase [EC:5.1.3.10]	rfbE	questionable	2.8e-12	44	169	417	383	98.6
YM_S32_scaffold_0_chromo_pre_term	YM_S32_scaffold_0_chromo_pre_term.fasta	YM_S32_scaffold_0_chromo_pre_term.fasta_1089	995918	996559	+	214	-		Tat signal	10	-	-	-	no hit	-	-	-	214	-	-
YM_S32_scaffold_0_chromo_pre_term	YM_S32_scaffold_0_chromo_pre_term.fasta	YM_S32_scaffold_0_chromo_pre_term.fasta_1090	996556	997857	+	434	K11936	GT2	CytoplasmicMembrane	9.55	1	biofilm PGA synthesis N-glycosyltransferase PgaC [EC:2.4.-.-]	pgaC	reliable	7.4e-55	184.8	179.5	434	425.1	24.7
YM_S32_scaffold_0_chromo_pre_term	YM_S32_scaffold_0_chromo_pre_term.fasta	YM_S32_scaffold_0_chromo_pre_term.fasta_1091	997854	999026	+	391	-		CytoplasmicMembrane	10	-	-	-	no hit	-	-	-	391	-	-
YM_S32_scaffold_0_chromo_pre_term	YM_S32_scaffold_0_chromo_pre_term.fasta	YM_S32_scaffold_0_chromo_pre_term.fasta_1092	999406	1000071	-	222	K06188		CytoplasmicMembrane	3.33	6	aquaporin Z	aqpZ	reliable	3.3e-30	103.9	39	222	235.9	23.8
YM_S32_scaffold_0_chromo_pre_term	YM_S32_scaffold_0_chromo_pre_term.fasta	YM_S32_scaffold_0_chromo_pre_term.fasta_1093	1000319	1002346	+	676	K01225		Unknown	7.5	1	cellulose 1,4-beta-cellobiosidase [EC:3.2.1.91]	E3.2.1.91	reliable	2.3e-20	68.2	45.1	676	2881.7	2832.4
YM_S32_scaffold_0_chromo_pre_term	YM_S32_scaffold_0_chromo_pre_term.fasta	YM_S32_scaffold_0_chromo_pre_term.fasta_1094	1002614	1005169	+	852	-		Cytoplasmic	10	-	DUF2309 domain-containing protein	-	no hit	-	-	-	852	-	-
YM_S32_scaffold_0_chromo_pre_term	YM_S32_scaffold_0_chromo_pre_term.fasta	YM_S32_scaffold_0_chromo_pre_term.fasta_1095	1005173	1007023	+	617	K00341		CytoplasmicMembrane	2.5	1	NADH-quinone oxidoreductase subunit L [EC:1.6.5.3]	nuoL	reliable	1.3e-68	230.7	210.1	617	644.1	42.6
YM_S32_scaffold_0_chromo_pre_term	YM_S32_scaffold_0_chromo_pre_term.fasta	YM_S32_scaffold_0_chromo_pre_term.fasta_1096	1007038	1007628	+	197	K07566		Unknown	7.5	4	L-threonylcarbamoyladenylate synthase [EC:2.7.7.87]	tsaC, rimN, SUA5	reliable	9.3e-36	121.5	78.6	197	185.2	26.1
YM_S32_scaffold_0_chromo_pre_term	YM_S32_scaffold_0_chromo_pre_term.fasta	YM_S32_scaffold_0_chromo_pre_term.fasta_1097	1007716	1008531	+	272	-		Cytoplasmic	7.5	-	-	-	no hit	-	-	-	272	-	-
YM_S32_scaffold_0_chromo_pre_term	YM_S32_scaffold_0_chromo_pre_term.fasta	YM_S32_scaffold_0_chromo_pre_term.fasta_1098	1008673	1009101	-	143	K02114		Cytoplasmic	8.78	1	F-type H+-transporting ATPase subunit epsilon	ATPF1E, atpC	reliable	1.5e-34	117.8	48.3	143	129.8	14.3
YM_S32_scaffold_0_chromo_pre_term	YM_S32_scaffold_0_chromo_pre_term.fasta	YM_S32_scaffold_0_chromo_pre_term.fasta_1099	1009106	1010500	-	465	K02112		CytoplasmicMembrane	7.5	1	F-type H+-transporting ATPase subunit beta [EC:3.6.3.14]	ATPF1B, atpD	reliable	2.4e-263	874.6	74.7	465	470	39.8
YM_S32_scaffold_0_chromo_pre_term	YM_S32_scaffold_0_chromo_pre_term.fasta	YM_S32_scaffold_0_chromo_pre_term.fasta_1100	1010559	1011428	-	290	K02115		Cytoplasmic	7.5	4	F-type H+-transporting ATPase subunit gamma	ATPF1G, atpG	reliable	2e-95	318.4	61.7	290	295.5	20
YM_S32_scaffold_0_chromo_pre_term	YM_S32_scaffold_0_chromo_pre_term.fasta	YM_S32_scaffold_0_chromo_pre_term.fasta_1101	1011431	1011763	-	111	-		Cytoplasmic	9.97	-	Glycoside hydrolase superfamily	-	no hit	-	-	-	111	-	-
YM_S32_scaffold_0_chromo_pre_term	YM_S32_scaffold_0_chromo_pre_term.fasta	YM_S32_scaffold_0_chromo_pre_term.fasta_1102	1011767	1013317	-	517	K02111		Cytoplasmic	8.16	2	F-type H+-transporting ATPase subunit alpha [EC:3.6.3.14]	ATPF1A, atpA	reliable	2e-233	775.3	67.3	517	513.1	38.3
YM_S32_scaffold_0_chromo_pre_term	YM_S32_scaffold_0_chromo_pre_term.fasta	YM_S32_scaffold_0_chromo_pre_term.fasta_1103	1013342	1013737	-	132	K02113		CytoplasmicMembrane	8.78	3	F-type H+-transporting ATPase subunit delta	ATPF1D, atpH	reliable	4.3e-22	77.4	23.3	132	191	30.9
YM_S32_scaffold_0_chromo_pre_term	YM_S32_scaffold_0_chromo_pre_term.fasta	YM_S32_scaffold_0_chromo_pre_term.fasta_1104	1013742	1014275	-	178	K02109		CytoplasmicMembrane	9.55	6	F-type H+-transporting ATPase subunit b	ATPF0B, atpF	reliable	3.3e-25	87.3	76	178	183.4	7.1
YM_S32_scaffold_0_chromo_pre_term	YM_S32_scaffold_0_chromo_pre_term.fasta	YM_S32_scaffold_0_chromo_pre_term.fasta_1105	1014296	1014511	-	72	K02110		CytoplasmicMembrane	10	1	F-type H+-transporting ATPase subunit c	ATPF0C, atpE	reliable	1.2e-21	76	44.4	72	82.7	11
YM_S32_scaffold_0_chromo_pre_term	YM_S32_scaffold_0_chromo_pre_term.fasta	YM_S32_scaffold_0_chromo_pre_term.fasta_1106	1014536	1015327	-	264	K02108		CytoplasmicMembrane	9.55	5	F-type H+-transporting ATPase subunit a	ATPF0A, atpB	reliable	3.7e-48	162.9	74.5	264	259.2	26.4
YM_S32_scaffold_0_chromo_pre_term	YM_S32_scaffold_0_chromo_pre_term.fasta	YM_S32_scaffold_0_chromo_pre_term.fasta_1107	1015327	1015596	-	90	-		CytoplasmicMembrane	2.5	-	-	-	no hit	-	-	-	90	-	-
YM_S32_scaffold_0_chromo_pre_term	YM_S32_scaffold_0_chromo_pre_term.fasta	YM_S32_scaffold_0_chromo_pre_term.fasta_1108	1015940	1016197	+	86	K06191		Unknown	7.5	6	glutaredoxin-like protein NrdH	nrdH	questionable	1.9e-11	42.1	45	86	80.4	6.9
YM_S32_scaffold_0_chromo_pre_term	YM_S32_scaffold_0_chromo_pre_term.fasta	YM_S32_scaffold_0_chromo_pre_term.fasta_1109	1016258	1016752	+	165	-		Cytoplasmic	9.97	-	-	-	no hit	-	-	-	165	-	-
YM_S32_scaffold_0_chromo_pre_term	YM_S32_scaffold_0_chromo_pre_term.fasta	YM_S32_scaffold_0_chromo_pre_term.fasta_1110	1016764	1017333	+	190	K19221		Cytoplasmic	7.5	1	cob(I)alamin adenosyltransferase [EC:2.5.1.17]	cobA, btuR	reliable	8.9e-49	165.1	27.9	190	196.5	19.7
YM_S32_scaffold_0_chromo_pre_term	YM_S32_scaffold_0_chromo_pre_term.fasta	YM_S32_scaffold_0_chromo_pre_term.fasta_1111	1017380	1018837	+	486	K13571		Cytoplasmic	7.5	1	proteasome accessory factor A [EC:6.3.2.-]	pafA	reliable	1.4e-10	39.1	17.1	486	488.7	45.2
YM_S32_scaffold_0_chromo_pre_term	YM_S32_scaffold_0_chromo_pre_term.fasta	YM_S32_scaffold_0_chromo_pre_term.fasta_1112	1018906	1019439	+	178	K07028		Cytoplasmic	10	2	COG: COG0645	K07028	check_length	6.3e-17	59.6	44.6	178	560.2	47.6
YM_S32_scaffold_0_chromo_pre_term	YM_S32_scaffold_0_chromo_pre_term.fasta	YM_S32_scaffold_0_chromo_pre_term.fasta_1113	1019442	1020017	+	192	K01174		Extracellular	9.99	1	micrococcal nuclease [EC:3.1.31.1]	E3.1.31.1, nuc	reliable	7.3e-46	155	23.5	192	218.5	64.6
YM_S32_scaffold_0_chromo_pre_term	YM_S32_scaffold_0_chromo_pre_term.fasta	YM_S32_scaffold_0_chromo_pre_term.fasta_1114	1020023	1020889	-	289	K00754	GT2	CytoplasmicMembrane	9.55	9	ko00051 Fructose and mannose metabolism	E2.4.1.-	questionable	5.3e-26	90.6	161.2	289	423.2	144.1
YM_S32_scaffold_0_chromo_pre_term	YM_S32_scaffold_0_chromo_pre_term.fasta	YM_S32_scaffold_0_chromo_pre_term.fasta_1115	1020924	1021982	+	353	-	GH42	CytoplasmicMembrane	7.5	-	-	-	no hit	-	-	-	353	-	-
YM_S32_scaffold_0_chromo_pre_term	YM_S32_scaffold_0_chromo_pre_term.fasta	YM_S32_scaffold_0_chromo_pre_term.fasta_1116	1021998	1022738	+	247	K07011	GT2	Cytoplasmic	7.5	4	Glycosyltransferase	K07011	reliable	3.6e-15	54.2	33.4	247	318	81.6
YM_S32_scaffold_0_chromo_pre_term	YM_S32_scaffold_0_chromo_pre_term.fasta	YM_S32_scaffold_0_chromo_pre_term.fasta_1117	1022843	1023307	+	155	K03664		Cytoplasmic	2.5	3	SsrA-binding protein	smpB	reliable	2.6e-48	163	18.5	155	156.4	8.5
YM_S32_scaffold_0_chromo_pre_term	YM_S32_scaffold_0_chromo_pre_term.fasta	YM_S32_scaffold_0_chromo_pre_term.fasta_1118	1023667	1024971	+	435	-		Unknown	7.5	-	-	-	no hit	-	-	-	435	-	-
YM_S32_scaffold_0_chromo_pre_term	YM_S32_scaffold_0_chromo_pre_term.fasta	YM_S32_scaffold_0_chromo_pre_term.fasta_1119	1025106	1026035	+	310	-		Cytoplasmic	10	-	-	-	no hit	-	-	-	310	-	-
YM_S32_scaffold_0_chromo_pre_term	YM_S32_scaffold_0_chromo_pre_term.fasta	YM_S32_scaffold_0_chromo_pre_term.fasta_1120	1026155	1026454	+	100	-		CytoplasmicMembrane	2.5	-	-	-	no hit	-	-	-	100	-	-
YM_S32_scaffold_0_chromo_pre_term	YM_S32_scaffold_0_chromo_pre_term.fasta	YM_S32_scaffold_0_chromo_pre_term.fasta_1121	1026998	1027159	+	54	-		Unknown	9.67	-	-	-	no hit	-	-	-	54	-	-
YM_S32_scaffold_0_chromo_pre_term	YM_S32_scaffold_0_chromo_pre_term.fasta	YM_S32_scaffold_0_chromo_pre_term.fasta_1122	1027218	1029569	+	784	-		Cytoplasmic	7.5	-	-	-	no hit	-	-	-	784	-	-
YM_S32_scaffold_0_chromo_pre_term	YM_S32_scaffold_0_chromo_pre_term.fasta	YM_S32_scaffold_0_chromo_pre_term.fasta_1123	1029664	1030260	+	199	-		Cytoplasmic	2.5	-	-	-	no hit	-	-	-	199	-	-
YM_S32_scaffold_0_chromo_pre_term	YM_S32_scaffold_0_chromo_pre_term.fasta	YM_S32_scaffold_0_chromo_pre_term.fasta_1124	1030485	1031489	+	335	-		Unknown	7.5	-	-	-	no hit	-	-	-	335	-	-
YM_S32_scaffold_0_chromo_pre_term	YM_S32_scaffold_0_chromo_pre_term.fasta	YM_S32_scaffold_0_chromo_pre_term.fasta_1125	1031737	1032780	+	348	-		Cytoplasmic	2.5	-	-	-	no hit	-	-	-	348	-	-
YM_S32_scaffold_0_chromo_pre_term	YM_S32_scaffold_0_chromo_pre_term.fasta	YM_S32_scaffold_0_chromo_pre_term.fasta_1126	1032837	1032983	+	49	-		Unknown	9.55	-	-	-	no hit	-	-	-	49	-	-
YM_S32_scaffold_0_chromo_pre_term	YM_S32_scaffold_0_chromo_pre_term.fasta	YM_S32_scaffold_0_chromo_pre_term.fasta_1127	1033260	1036448	+	1063	-		CytoplasmicMembrane	7.5	-	SGNH hydrolase	-	manually annotated
YM_S32_scaffold_0_chromo_pre_term	YM_S32_scaffold_0_chromo_pre_term.fasta	YM_S32_scaffold_0_chromo_pre_term.fasta_1128	1036493	1037056	+	188	K00945		Cytoplasmic	9.97	3	cytidylate kinase [EC:2.7.4.14]	cmk	questionable	1e-06	27	104.3	188	183.6	9
YM_S32_scaffold_0_chromo_pre_term	YM_S32_scaffold_0_chromo_pre_term.fasta	YM_S32_scaffold_0_chromo_pre_term.fasta_1129	1037155	1037826	+	224	K07124		Cytoplasmic	7.5	1	Short-chain dehydrogenase	K07124	reliable	8.4e-54	181.1	81.4	224	256.7	15.2
YM_S32_scaffold_0_chromo_pre_term	YM_S32_scaffold_0_chromo_pre_term.fasta	YM_S32_scaffold_0_chromo_pre_term.fasta_1130	1037823	1038155	+	111	K11022		Cytoplasmic	8.91	2	structural toxin protein (hemagglutinin/hemolysin) RtxA	rtxA1, rtxA	reliable	7.4e-17	60	26.3	111	108.5	7
YM_S32_scaffold_0_chromo_pre_term	YM_S32_scaffold_0_chromo_pre_term.fasta	YM_S32_scaffold_0_chromo_pre_term.fasta_1131	1038152	1038535	+	128	-		Extracellular	7.5	-	-	-	no hit	-	-	-	128	-	-
YM_S32_scaffold_0_chromo_pre_term	YM_S32_scaffold_0_chromo_pre_term.fasta	YM_S32_scaffold_0_chromo_pre_term.fasta_1132	1038532	1039086	+	185	K13995		Cytoplasmic	2.5	2	maleamate amidohydrolase [EC:3.5.1.107]	nicF	questionable	6.2e-14	50.4	185.1	185	211.4	9.2
YM_S32_scaffold_0_chromo_pre_term	YM_S32_scaffold_0_chromo_pre_term.fasta	YM_S32_scaffold_0_chromo_pre_term.fasta_1133	1039079	1039750	+	224	-		Unknown	7.5	-	-	-	no hit	-	-	-	224	-	-
YM_S32_scaffold_0_chromo_pre_term	YM_S32_scaffold_0_chromo_pre_term.fasta	YM_S32_scaffold_0_chromo_pre_term.fasta_1134	1039992	1040339	+	116	-		Cytoplasmic	7.5	-	-	-	no hit	-	-	-	116	-	-
YM_S32_scaffold_0_chromo_pre_term	YM_S32_scaffold_0_chromo_pre_term.fasta	YM_S32_scaffold_0_chromo_pre_term.fasta_1135	1040555	1041439	+	295	-		Cytoplasmic	7.5	-	-	-	no hit	-	-	-	295	-	-
YM_S32_scaffold_0_chromo_pre_term	YM_S32_scaffold_0_chromo_pre_term.fasta	YM_S32_scaffold_0_chromo_pre_term.fasta_1136	1042100	1042753	-	218	-		Cytoplasmic	9.97	-	-	-	no hit	-	-	-	218	-	-
YM_S32_scaffold_0_chromo_pre_term	YM_S32_scaffold_0_chromo_pre_term.fasta	YM_S32_scaffold_0_chromo_pre_term.fasta_1137	1042852	1043586	+	245	K00059		Cytoplasmic	7.5	3	3-oxoacyl-[acyl-carrier protein] reductase [EC:1.1.1.100]	fabG	reliable	3.3e-65	219	28.7	245	257.6	40.3
YM_S32_scaffold_0_chromo_pre_term	YM_S32_scaffold_0_chromo_pre_term.fasta	YM_S32_scaffold_0_chromo_pre_term.fasta_1138	1043598	1044446	-	283	-		Cytoplasmic	7.5	-	-	-	no hit	-	-	-	283	-	-
YM_S32_scaffold_0_chromo_pre_term	YM_S32_scaffold_0_chromo_pre_term.fasta	YM_S32_scaffold_0_chromo_pre_term.fasta_1139	1044632	1045627	+	332	-		Cytoplasmic	3.33	-	-	-	no hit	-	-	-	332	-	-
YM_S32_scaffold_0_chromo_pre_term	YM_S32_scaffold_0_chromo_pre_term.fasta	YM_S32_scaffold_0_chromo_pre_term.fasta_1140	1045581	1046852	-	424	K00486		Unknown	9.64	1	kynurenine 3-monooxygenase [EC:1.14.13.9]	KMO	reliable	1.5e-42	144.3	116.3	424	473.5	118.7
YM_S32_scaffold_0_chromo_pre_term	YM_S32_scaffold_0_chromo_pre_term.fasta	YM_S32_scaffold_0_chromo_pre_term.fasta_1141	1047042	1048091	-	350	K01066	CE10	Cytoplasmic	7.5	1	acetyl esterase [EC:3.1.1.-]	aes	reliable	1.7e-33	114.7	54.4	350	318.5	31.9
YM_S32_scaffold_0_chromo_pre_term	YM_S32_scaffold_0_chromo_pre_term.fasta	YM_S32_scaffold_0_chromo_pre_term.fasta_1142	1048359	1048892	+	178	K01494		Cytoplasmic	2.5	5	dCTP deaminase [EC:3.5.4.13]	dcd	reliable	9.6e-39	131.3	40.4	178	190.5	20.3
YM_S32_scaffold_0_chromo_pre_term	YM_S32_scaffold_0_chromo_pre_term.fasta	YM_S32_scaffold_0_chromo_pre_term.fasta_1143	1048897	1049421	+	175	K01494		Unknown	7.5	1	dCTP deaminase [EC:3.5.4.13]	dcd	reliable	1e-47	160.6	40.4	175	190.5	20.3
YM_S32_scaffold_0_chromo_pre_term	YM_S32_scaffold_0_chromo_pre_term.fasta	YM_S32_scaffold_0_chromo_pre_term.fasta_1144	1049418	1050524	+	369	K16150	GT4	Cytoplasmic	7.5	7	glycogen(starch) synthase [EC:2.4.1.11]	K16150	questionable	3.8e-26	90.3	221.2	369	416.4	13
YM_S32_scaffold_0_chromo_pre_term	YM_S32_scaffold_0_chromo_pre_term.fasta	YM_S32_scaffold_0_chromo_pre_term.fasta_1145	1050521	1051222	-	234	-		Cytoplasmic	7.5	-	-	-	no hit	-	-	-	234	-	-
YM_S32_scaffold_0_chromo_pre_term	YM_S32_scaffold_0_chromo_pre_term.fasta	YM_S32_scaffold_0_chromo_pre_term.fasta_1146	1051227	1051967	-	247	K00973		Cytoplasmic	7.5	2	glucose-1-phosphate thymidylyltransferase [EC:2.7.7.24]	E2.7.7.24, rfbA, rffH	reliable	1.2e-73	246.5	18.7	247	289.1	23.3
YM_S32_scaffold_0_chromo_pre_term	YM_S32_scaffold_0_chromo_pre_term.fasta	YM_S32_scaffold_0_chromo_pre_term.fasta_1147	1052124	1052987	+	288	-		Cytoplasmic	7.5	-	-	-	no hit	-	-	-	288	-	-
YM_S32_scaffold_0_chromo_pre_term	YM_S32_scaffold_0_chromo_pre_term.fasta	YM_S32_scaffold_0_chromo_pre_term.fasta_1148	1053095	1053547	+	151	K00568		Cytoplasmic	9.55	2	2-polyprenyl-6-hydroxyphenyl methylase / 3-demethylubiquinone-9 3-methyltransferase [EC:2.1.1.222 2.1.1.64]	ubiG	reliable	3.3e-33	113.3	32.4	151	162.1	5.4
YM_S32_scaffold_0_chromo_pre_term	YM_S32_scaffold_0_chromo_pre_term.fasta	YM_S32_scaffold_0_chromo_pre_term.fasta_1149	1054106	1057819	+	1238	K03546		CytoplasmicMembrane	9.55	1	exonuclease SbcC	sbcC	questionable	4.4e-16	56.6	68.5	1238	1011.9	182.8
YM_S32_scaffold_0_chromo_pre_term	YM_S32_scaffold_0_chromo_pre_term.fasta	YM_S32_scaffold_0_chromo_pre_term.fasta_1150	1057857	1058078	+	74	-		CytoplasmicMembrane	7.5	-	-	-	no hit	-	-	-	74	-	-
YM_S32_scaffold_0_chromo_pre_term	YM_S32_scaffold_0_chromo_pre_term.fasta	YM_S32_scaffold_0_chromo_pre_term.fasta_1151	1058088	1058768	-	227	K15634		Cytoplasmic	9.67	3	probable phosphoglycerate mutase [EC:5.4.2.12]	gpmB	reliable	4.7e-40	136.3	16.5	227	230	61.2
YM_S32_scaffold_0_chromo_pre_term	YM_S32_scaffold_0_chromo_pre_term.fasta	YM_S32_scaffold_0_chromo_pre_term.fasta_1152	1058795	1060078	+	428	K01689		Cytoplasmic	7.5	2	enolase [EC:4.2.1.11]	ENO, eno	reliable	1.6e-197	656	44.2	428	426.8	42.9
YM_S32_scaffold_0_chromo_pre_term	YM_S32_scaffold_0_chromo_pre_term.fasta	YM_S32_scaffold_0_chromo_pre_term.fasta_1153	1060103	1060747	+	215	K01420		Cytoplasmic	7.5	2	CRP/FNR family transcriptional regulator, anaerobic regulatory protein	fnr	reliable	8.9e-30	101.9	70.1	215	223.7	17.2
YM_S32_scaffold_0_chromo_pre_term	YM_S32_scaffold_0_chromo_pre_term.fasta	YM_S32_scaffold_0_chromo_pre_term.fasta_1154	1060824	1061228	+	135	K03624		Cytoplasmic	10	12	transcription elongation factor GreA	greA	questionable	1e-10	39.9	54	135	160.4	9.4
YM_S32_scaffold_0_chromo_pre_term	YM_S32_scaffold_0_chromo_pre_term.fasta	YM_S32_scaffold_0_chromo_pre_term.fasta_1155	1061221	1061811	-	197	-		CytoplasmicMembrane	9.97	-	-	-	no hit	-	-	-	197	-	-
YM_S32_scaffold_0_chromo_pre_term	YM_S32_scaffold_0_chromo_pre_term.fasta	YM_S32_scaffold_0_chromo_pre_term.fasta_1156	1061910	1063085	+	392	K00925		Cytoplasmic	7.5	1	acetate kinase [EC:2.7.2.1]	ackA	reliable	2.7e-140	467.2	21.3	392	394.7	39.6
YM_S32_scaffold_0_chromo_pre_term	YM_S32_scaffold_0_chromo_pre_term.fasta	YM_S32_scaffold_0_chromo_pre_term.fasta_1157	1063096	1065471	+	792	K01621		Cytoplasmic	7.5	2	xylulose-5-phosphate/fructose-6-phosphate phosphoketolase [EC:4.1.2.9 4.1.2.22]	xfp, xpk	reliable	0	1348	47.6	792	789.2	82
YM_S32_scaffold_0_chromo_pre_term	YM_S32_scaffold_0_chromo_pre_term.fasta	YM_S32_scaffold_0_chromo_pre_term.fasta_1158	1065461	1066108	-	216	K01783		Cytoplasmic	7.5	7	ribulose-phosphate 3-epimerase [EC:5.1.3.1]	rpe, RPE	reliable	2.7e-29	101	39.6	216	224.5	17.4
YM_S32_scaffold_0_chromo_pre_term	YM_S32_scaffold_0_chromo_pre_term.fasta	YM_S32_scaffold_0_chromo_pre_term.fasta_1159	1066114	1066617	-	168	K01808		Cytoplasmic	9.97	6	ribose 5-phosphate isomerase B [EC:5.3.1.6]	rpiB	reliable	5.5e-44	148	100.2	168	157.8	7.9
YM_S32_scaffold_0_chromo_pre_term	YM_S32_scaffold_0_chromo_pre_term.fasta	YM_S32_scaffold_0_chromo_pre_term.fasta_1160	1066756	1067412	+	219	K00616		Cytoplasmic	7.5	1	transaldolase [EC:2.2.1.2]	E2.2.1.2, talA, talB	reliable	4.8e-59	198.8	167.1	219	236.4	55.3
YM_S32_scaffold_0_chromo_pre_term	YM_S32_scaffold_0_chromo_pre_term.fasta	YM_S32_scaffold_0_chromo_pre_term.fasta_1161	1067430	1069451	+	674	K00615		Cytoplasmic	9.96	1	transketolase [EC:2.2.1.1]	E2.2.1.1, tktA, tktB	reliable	1.1e-200	667	29	674	608.7	138.9
YM_S32_scaffold_0_chromo_pre_term	YM_S32_scaffold_0_chromo_pre_term.fasta	YM_S32_scaffold_0_chromo_pre_term.fasta_1162	1069633	1070322	+	230	K05685		CytoplasmicMembrane	10	1	macrolide transport system ATP-binding/permease protein [EC:3.6.3.-]	macB	check_length	1.3e-96	323	150	230	635.8	78.8
YM_S32_scaffold_0_chromo_pre_term	YM_S32_scaffold_0_chromo_pre_term.fasta	YM_S32_scaffold_0_chromo_pre_term.fasta_1163	1070324	1071763	+	480	K02004		CytoplasmicMembrane	7.5	4	putative ABC transport system permease protein	ABC.CD.P	reliable	1.2e-64	217.5	21.8	480	455.8	159
YM_S32_scaffold_0_chromo_pre_term	YM_S32_scaffold_0_chromo_pre_term.fasta	YM_S32_scaffold_0_chromo_pre_term.fasta_1164	1071880	1075401	-	1174	-		Cytoplasmic	10	-	-	-	no hit	-	-	-	1174	-	-
YM_S32_scaffold_0_chromo_pre_term	YM_S32_scaffold_0_chromo_pre_term.fasta	YM_S32_scaffold_0_chromo_pre_term.fasta_1165	1075612	1076169	-	186	K00981		CytoplasmicMembrane	7.5	2	phosphatidate cytidylyltransferase [EC:2.7.7.41]	E2.7.7.41, CDS1, CDS2, cdsA	reliable	3.1e-08	31.7	17.6	186	297.9	63.1
YM_S32_scaffold_0_chromo_pre_term	YM_S32_scaffold_0_chromo_pre_term.fasta	YM_S32_scaffold_0_chromo_pre_term.fasta_1166	1076159	1076803	-	215	K07053		Cytoplasmic	9.55	1	COG: COG0613	K07053	reliable	9.2e-34	115.7	17.8	215	281.5	46.1
YM_S32_scaffold_0_chromo_pre_term	YM_S32_scaffold_0_chromo_pre_term.fasta	YM_S32_scaffold_0_chromo_pre_term.fasta_1167	1076800	1077429	-	210	K17884		CytoplasmicMembrane	7.5	1	CDP-diacylglycerol-inositol 3-phosphatidyltransferase		manually annotated
YM_S32_scaffold_0_chromo_pre_term	YM_S32_scaffold_0_chromo_pre_term.fasta	YM_S32_scaffold_0_chromo_pre_term.fasta_1168	1077544	1078023	-	160	K12152		Cytoplasmic	9.97	2	phosphatase NudJ [EC:3.6.1.-]	nudJ	questionable	8.1e-12	43.8	70.2	160	152.1	7.7
YM_S32_scaffold_0_chromo_pre_term	YM_S32_scaffold_0_chromo_pre_term.fasta	YM_S32_scaffold_0_chromo_pre_term.fasta_1169	1078093	1079007	+	305	K00018		Cytoplasmic	9.97	1	glycerate dehydrogenase [EC:1.1.1.29]	hprA	reliable	1.1e-40	137.9	134.4	305	318.1	19.2
YM_S32_scaffold_0_chromo_pre_term	YM_S32_scaffold_0_chromo_pre_term.fasta	YM_S32_scaffold_0_chromo_pre_term.fasta_1170	1079076	1079588	+	171	K03088		Cytoplasmic	2.5	1	RNA polymerase sigma-70 factor, ECF subfamily	SIG3.2, rpoE	reliable	1e-49	168.5	16.5	171	207.1	48.7
YM_S32_scaffold_0_chromo_pre_term	YM_S32_scaffold_0_chromo_pre_term.fasta	YM_S32_scaffold_0_chromo_pre_term.fasta_1171	1079585	1080523	+	313	-		Unknown	2.5	-	-	-	no hit	-	-	-	313	-	-
YM_S32_scaffold_0_chromo_pre_term	YM_S32_scaffold_0_chromo_pre_term.fasta	YM_S32_scaffold_0_chromo_pre_term.fasta_1172	1080610	1080972	+	121	-		Unknown	7.5	-	-	-	no hit	-	-	-	121	-	-
YM_S32_scaffold_0_chromo_pre_term	YM_S32_scaffold_0_chromo_pre_term.fasta	YM_S32_scaffold_0_chromo_pre_term.fasta_1173	1081120	1082463	+	448	-		Cytoplasmic	10	-	-	-	no hit	-	-	-	448	-	-
YM_S32_scaffold_0_chromo_pre_term	YM_S32_scaffold_0_chromo_pre_term.fasta	YM_S32_scaffold_0_chromo_pre_term.fasta_1174	1082503	1082913	-	137	K15977		CytoplasmicMembrane	10	4	putative oxidoreductase	K15977	reliable	1.4e-06	26.6	24.8	137	139	17.5
YM_S32_scaffold_0_chromo_pre_term	YM_S32_scaffold_0_chromo_pre_term.fasta	YM_S32_scaffold_0_chromo_pre_term.fasta_1175	1083195	1084016	+	274	-		CytoplasmicMembrane	9.55	-	-	-	no hit	-	-	-	274	-	-
YM_S32_scaffold_0_chromo_pre_term	YM_S32_scaffold_0_chromo_pre_term.fasta	YM_S32_scaffold_0_chromo_pre_term.fasta_1176	1084180	1084584	+	135	-		CytoplasmicMembrane	7.5	-	-	-	no hit	-	-	-	135	-	-
YM_S32_scaffold_0_chromo_pre_term	YM_S32_scaffold_0_chromo_pre_term.fasta	YM_S32_scaffold_0_chromo_pre_term.fasta_1177	1084652	1085068	+	139	K03574		Cytoplasmic	10	54	8-oxo-dGTP diphosphatase [EC:3.6.1.55]	mutT, NUDT15, MTH2	reliable	3.6e-08	31.2	14.6	139	172.1	64.8
YM_S32_scaffold_0_chromo_pre_term	YM_S32_scaffold_0_chromo_pre_term.fasta	YM_S32_scaffold_0_chromo_pre_term.fasta_1178	1085079	1085753	+	225	-		CytoplasmicMembrane	2.5	-	-	-	no hit	-	-	-	225	-	-
YM_S32_scaffold_0_chromo_pre_term	YM_S32_scaffold_0_chromo_pre_term.fasta	YM_S32_scaffold_0_chromo_pre_term.fasta_1179	1085764	1086249	+	162	-		Unknown	7.5	-	-	-	no hit	-	-	-	162	-	-
YM_S32_scaffold_0_chromo_pre_term	YM_S32_scaffold_0_chromo_pre_term.fasta	YM_S32_scaffold_0_chromo_pre_term.fasta_1180	1086279	1087034	-	252	K07024		Cytoplasmic	7.5	2	COG: COG0561	K07024	reliable	1.2e-93	312	96.5	252	261.4	16.7
YM_S32_scaffold_0_chromo_pre_term	YM_S32_scaffold_0_chromo_pre_term.fasta	YM_S32_scaffold_0_chromo_pre_term.fasta_1181	1087191	1087811	+	207	K09017		Cytoplasmic	10	2	TetR/AcrR family transcriptional regulator	rutR	questionable	1.5e-23	82.3	100.3	207	215.5	13.6
YM_S32_scaffold_0_chromo_pre_term	YM_S32_scaffold_0_chromo_pre_term.fasta	YM_S32_scaffold_0_chromo_pre_term.fasta_1182	1087868	1088290	+	141	-	GT87	CytoplasmicMembrane	10	c	polyprenol-P-mannose α-1,2-mannosyltransferase	-	manually annotated	-	-	-	141	-	-
YM_S32_scaffold_0_chromo_pre_term	YM_S32_scaffold_0_chromo_pre_term.fasta	YM_S32_scaffold_0_chromo_pre_term.fasta_1183	1088309	1088764	+	152	-		CytoplasmicMembrane	2.5	-	-	-	no hit	-	-	-	152	-	-
YM_S32_scaffold_0_chromo_pre_term	YM_S32_scaffold_0_chromo_pre_term.fasta	YM_S32_scaffold_0_chromo_pre_term.fasta_1184	1088868	1089302	+	145	K02503		Unknown	2.5	8	histidine triad (HIT) family protein	HINT1, hinT, hit	reliable	6.8e-16	57	25	145	127.4	15.5
YM_S32_scaffold_0_chromo_pre_term	YM_S32_scaffold_0_chromo_pre_term.fasta	YM_S32_scaffold_0_chromo_pre_term.fasta_1185	1089318	1090175	-	286	K00826		Unknown	2.5	1	branched-chain amino acid aminotransferase [EC:2.6.1.42]	E2.6.1.42, ilvE	questionable	7.4e-55	184.5	212.3	286	298.1	13.2
YM_S32_scaffold_0_chromo_pre_term	YM_S32_scaffold_0_chromo_pre_term.fasta	YM_S32_scaffold_0_chromo_pre_term.fasta_1186	1090185	1090949	-	255	-		Unknown	7.5	-	-	-	no hit	-	-	-	255	-	-
YM_S32_scaffold_0_chromo_pre_term	YM_S32_scaffold_0_chromo_pre_term.fasta	YM_S32_scaffold_0_chromo_pre_term.fasta_1187	1091137	1093383	+	749	-		Cytoplasmic	2.5	-	-	-	no hit	-	-	-	749	-	-
YM_S32_scaffold_0_chromo_pre_term	YM_S32_scaffold_0_chromo_pre_term.fasta	YM_S32_scaffold_0_chromo_pre_term.fasta_1188	1093373	1094773	+	467	-		Unknown	7.5	-	-	-	no hit	-	-	-	467	-	-
YM_S32_scaffold_0_chromo_pre_term	YM_S32_scaffold_0_chromo_pre_term.fasta	YM_S32_scaffold_0_chromo_pre_term.fasta_1189	1094954	1095400	+	149	-		Cytoplasmic	7.5	-	-	-	no hit	-	-	-	149	-	-
YM_S32_scaffold_0_chromo_pre_term	YM_S32_scaffold_0_chromo_pre_term.fasta	YM_S32_scaffold_0_chromo_pre_term.fasta_1190	1095655	1097598	+	648	K12574		Cytoplasmic	7.5	7	ribonuclease J [EC:3.1.-.-]	rnj	check_length	2.2e-162	539.9	82.7	648	564.3	35
YM_S32_scaffold_0_chromo_pre_term	YM_S32_scaffold_0_chromo_pre_term.fasta	YM_S32_scaffold_0_chromo_pre_term.fasta_1191	1097622	1098266	+	215	K09022		Cytoplasmic	10	2	2-iminobutanoate/2-iminopropanoate deaminase [EC:3.5.99.10]	ridA, tdcF	check_length	2.5e-13	48.7	27.1	215	128.5	16.7
YM_S32_scaffold_0_chromo_pre_term	YM_S32_scaffold_0_chromo_pre_term.fasta	YM_S32_scaffold_0_chromo_pre_term.fasta_1192	1098271	1099905	-	545	-		CytoplasmicMembrane	9.55	-	-	-	no hit	-	-	-	545	-	-
YM_S32_scaffold_0_chromo_pre_term	YM_S32_scaffold_0_chromo_pre_term.fasta	YM_S32_scaffold_0_chromo_pre_term.fasta_1193	1100004	1100402	+	133	-		CytoplasmicMembrane	8.16	-	-	-	no hit	-	-	-	133	-	-
YM_S32_scaffold_0_chromo_pre_term	YM_S32_scaffold_0_chromo_pre_term.fasta	YM_S32_scaffold_0_chromo_pre_term.fasta_1194	1100399	1102012	+	538		AA3	CytoplasmicMembrane	8.16	1	pyranose 2-oxidase		Manually annotated
YM_S32_scaffold_0_chromo_pre_term	YM_S32_scaffold_0_chromo_pre_term.fasta	YM_S32_scaffold_0_chromo_pre_term.fasta_1195	1102002	1102907	+	302	K00356		CytoplasmicMembrane	7.5	1	NAD dependent epimerase		manually annotated
YM_S32_scaffold_0_chromo_pre_term	YM_S32_scaffold_0_chromo_pre_term.fasta	YM_S32_scaffold_0_chromo_pre_term.fasta_1196	1102934	1103689	+	252	-	GT2	Cytoplasmic	10	-	-	-	no hit	-	-	-	252	-	-
YM_S32_scaffold_0_chromo_pre_term	YM_S32_scaffold_0_chromo_pre_term.fasta	YM_S32_scaffold_0_chromo_pre_term.fasta_1197	1103698	1104213	+	172	-		CytoplasmicMembrane	2.5	-	-	-	no hit	-	-	-	172	-	-
YM_S32_scaffold_0_chromo_pre_term	YM_S32_scaffold_0_chromo_pre_term.fasta	YM_S32_scaffold_0_chromo_pre_term.fasta_1198	1104447	1104707	-	87	-		Unknown	9.99	-	-	-	no hit	-	-	-	87	-	-
YM_S32_scaffold_0_chromo_pre_term	YM_S32_scaffold_0_chromo_pre_term.fasta	YM_S32_scaffold_0_chromo_pre_term.fasta_1199	1105249	1106475	+	409	-		CytoplasmicMembrane	10	-	-	-	no hit	-	-	-	409	-	-
YM_S32_scaffold_0_chromo_pre_term	YM_S32_scaffold_0_chromo_pre_term.fasta	YM_S32_scaffold_0_chromo_pre_term.fasta_1200	1106523	1107191	+	223	K00995		CytoplasmicMembrane	10	3	CDP-diacylglycerol--glycerol-3-phosphate 3-phosphatidyltransferase [EC:2.7.8.5]	pgsA, PGS1	reliable	3.6e-16	57.8	27.1	223	195.3	27.1
YM_S32_scaffold_0_chromo_pre_term	YM_S32_scaffold_0_chromo_pre_term.fasta	YM_S32_scaffold_0_chromo_pre_term.fasta_1201	1107201	1108031	-	277	-		CytoplasmicMembrane	6.46	-	-	-	no hit	-	-	-	277	-	-
YM_S32_scaffold_0_chromo_pre_term	YM_S32_scaffold_0_chromo_pre_term.fasta	YM_S32_scaffold_0_chromo_pre_term.fasta_1202	1108112	1109143	+	344	-		Unknown	9.13	-	-	-	no hit	-	-	-	344	-	-
YM_S32_scaffold_0_chromo_pre_term	YM_S32_scaffold_0_chromo_pre_term.fasta	YM_S32_scaffold_0_chromo_pre_term.fasta_1203	1109229	1110287	+	353	-		Extracellular	9.55	-	-	-	no hit	-	-	-	353	-	-
YM_S32_scaffold_0_chromo_pre_term	YM_S32_scaffold_0_chromo_pre_term.fasta	YM_S32_scaffold_0_chromo_pre_term.fasta_1204	1110330	1111382	+	351	-		CytoplasmicMembrane	9.87	-	-	-	no hit	-	-	-	351	-	-
YM_S32_scaffold_0_chromo_pre_term	YM_S32_scaffold_0_chromo_pre_term.fasta	YM_S32_scaffold_0_chromo_pre_term.fasta_1205	1111369	1112307	+	313	-		CytoplasmicMembrane	9.87	-	-	-	no hit	-	-	-	313	-	-
YM_S32_scaffold_0_chromo_pre_term	YM_S32_scaffold_0_chromo_pre_term.fasta	YM_S32_scaffold_0_chromo_pre_term.fasta_1206	1112304	1114553	+	750	-		CytoplasmicMembrane	2.5	-	-	-	no hit	-	-	-	750	-	-
YM_S32_scaffold_0_chromo_pre_term	YM_S32_scaffold_0_chromo_pre_term.fasta	YM_S32_scaffold_0_chromo_pre_term.fasta_1207	1114714	1115652	-	313	K17836		Unknown	2.5	5	beta-lactamase class A [EC:3.5.2.6]	penP	reliable	6.8e-28	96.5	80	313	300.5	25.7
YM_S32_scaffold_0_chromo_pre_term	YM_S32_scaffold_0_chromo_pre_term.fasta	YM_S32_scaffold_0_chromo_pre_term.fasta_1208	1115694	1116341	-	216	K09017		Unknown	7.5	6	TetR/AcrR family transcriptional regulator	rutR	questionable	4.6e-13	48	100.3	216	215.5	13.6
YM_S32_scaffold_0_chromo_pre_term	YM_S32_scaffold_0_chromo_pre_term.fasta	YM_S32_scaffold_0_chromo_pre_term.fasta_1209	1116441	1116911	+	157	-		Cytoplasmic	8.16	-	-	-	no hit	-	-	-	157	-	-
YM_S32_scaffold_0_chromo_pre_term	YM_S32_scaffold_0_chromo_pre_term.fasta	YM_S32_scaffold_0_chromo_pre_term.fasta_1210	1116961	1117959	+	333			CytoplasmicMembrane	9.55	-	cardiolipin synthase		Manually annotated
YM_S32_scaffold_0_chromo_pre_term	YM_S32_scaffold_0_chromo_pre_term.fasta	YM_S32_scaffold_0_chromo_pre_term.fasta_1211	1117967	1118317	-	117	-		CytoplasmicMembrane	2.5	-	-	-	no hit	-	-	-	117	-	-
YM_S32_scaffold_0_chromo_pre_term	YM_S32_scaffold_0_chromo_pre_term.fasta	YM_S32_scaffold_0_chromo_pre_term.fasta_1212	1118337	1118510	-	58	-		Unknown	2.5	-	-	-	no hit	-	-	-	58	-	-
YM_S32_scaffold_0_chromo_pre_term	YM_S32_scaffold_0_chromo_pre_term.fasta	YM_S32_scaffold_0_chromo_pre_term.fasta_1213	1118705	1119169	-	155	K02456		Unknown	7.5	91	general secretion pathway protein G	gspG	questionable	4.5e-11	42.3	68.8	155	154.1	28.7
YM_S32_scaffold_0_chromo_pre_term	YM_S32_scaffold_0_chromo_pre_term.fasta	YM_S32_scaffold_0_chromo_pre_term.fasta_1214	1119216	1119755	+	180	K01768		Cytoplasmic	7.5	1	adenylate cyclase [EC:4.6.1.1]	E4.6.1.1	questionable	2e-10	39.4	53.1	180	162.6	5.4
YM_S32_scaffold_0_chromo_pre_term	YM_S32_scaffold_0_chromo_pre_term.fasta	YM_S32_scaffold_0_chromo_pre_term.fasta_1215	1119849	1120799	+	317	K00721	GT2	Cytoplasmic	10	12	dolichol-phosphate mannosyltransferase [EC:2.4.1.83]	DPM1	questionable	1.6e-31	108.1	158.9	317	315.9	30.1
YM_S32_scaffold_0_chromo_pre_term	YM_S32_scaffold_0_chromo_pre_term.fasta	YM_S32_scaffold_0_chromo_pre_term.fasta_1216	1120833	1122341	-	503			CytoplasmicMembrane	10	-	dolichol-phosphate mannosyltransferase [EC:2.4.1.83]		Manually annotated
YM_S32_scaffold_0_chromo_pre_term	YM_S32_scaffold_0_chromo_pre_term.fasta	YM_S32_scaffold_0_chromo_pre_term.fasta_1217	1122540	1123436	+	299	K07027		CytoplasmicMembrane	10	7	COG: COG0392	K07027	questionable	6.6e-10	37.4	137.9	299	322.7	27.8
YM_S32_scaffold_0_chromo_pre_term	YM_S32_scaffold_0_chromo_pre_term.fasta	YM_S32_scaffold_0_chromo_pre_term.fasta_1218	1123597	1124772	+	392	K04771		CytoplasmicMembrane	10	6	serine protease Do [EC:3.4.21.107]	degP, htrA	reliable	3.4e-23	81.2	24.3	392	469.5	56.9
YM_S32_scaffold_0_chromo_pre_term	YM_S32_scaffold_0_chromo_pre_term.fasta	YM_S32_scaffold_0_chromo_pre_term.fasta_1219	1124822	1126195	+	458	K03322		CytoplasmicMembrane	10	4	manganese transport protein	mntH	reliable	5.2e-40	135.9	129.5	458	403	54.9
YM_S32_scaffold_0_chromo_pre_term	YM_S32_scaffold_0_chromo_pre_term.fasta	YM_S32_scaffold_0_chromo_pre_term.fasta_1220	1126206	1127444	-	413	K05685		CytoplasmicMembrane	9.96	10	macrolide transport system ATP-binding/permease protein [EC:3.6.3.-]	macB	check_length	9e-84	280.6	150	413	635.8	78.8
YM_S32_scaffold_0_chromo_pre_term	YM_S32_scaffold_0_chromo_pre_term.fasta	YM_S32_scaffold_0_chromo_pre_term.fasta_1221	1127441	1128328	-	296	K05685		CytoplasmicMembrane	7.5	6	macrolide transport system ATP-binding/permease protein [EC:3.6.3.-]	macB	check_length	3.8e-93	311.5	150	296	635.8	78.8
YM_S32_scaffold_0_chromo_pre_term	YM_S32_scaffold_0_chromo_pre_term.fasta	YM_S32_scaffold_0_chromo_pre_term.fasta_1222	1128732	1129106	-	125	-		Cytoplasmic	7.5	-	-	-	no hit	-	-	-	125	-	-
YM_S32_scaffold_0_chromo_pre_term	YM_S32_scaffold_0_chromo_pre_term.fasta	YM_S32_scaffold_0_chromo_pre_term.fasta_1223	1129216	1129677	+	154	-		Cytoplasmic	2.5	-	-	-	no hit	-	-	-	154	-	-
YM_S32_scaffold_0_chromo_pre_term	YM_S32_scaffold_0_chromo_pre_term.fasta	YM_S32_scaffold_0_chromo_pre_term.fasta_1224	1129680	1130600	+	307	-		Unknown	8.16	-	-	-	no hit	-	-	-	307	-	-
YM_S32_scaffold_0_chromo_pre_term	YM_S32_scaffold_0_chromo_pre_term.fasta	YM_S32_scaffold_0_chromo_pre_term.fasta_1225	1130619	1131323	-	235	K09903		CytoplasmicMembrane	9.97	3	uridylate kinase [EC:2.7.4.22]	pyrH	reliable	9.5e-90	300.3	66.2	235	243.6	24.6
YM_S32_scaffold_0_chromo_pre_term	YM_S32_scaffold_0_chromo_pre_term.fasta	YM_S32_scaffold_0_chromo_pre_term.fasta_1226	1131404	1132204	+	267	K01142		Cytoplasmic	7.5	3	exodeoxyribonuclease III [EC:3.1.11.2]	E3.1.11.2, xthA	reliable	1e-112	376.4	85.3	267	269.9	44.7
YM_S32_scaffold_0_chromo_pre_term	YM_S32_scaffold_0_chromo_pre_term.fasta	YM_S32_scaffold_0_chromo_pre_term.fasta_1227	1132206	1132625	+	140	K16904		Cytoplasmic	7.5	1	dCTP diphosphatase [EC:3.6.1.12]	DCTPP1	reliable	1.1e-19	69.3	32.2	140	150.7	28.1
YM_S32_scaffold_0_chromo_pre_term	YM_S32_scaffold_0_chromo_pre_term.fasta	YM_S32_scaffold_0_chromo_pre_term.fasta_1228	1132618	1133112	+	165	K03574		Cytoplasmic	9.55	3	8-oxo-dGTP diphosphatase [EC:3.6.1.55]	mutT, NUDT15, MTH2	reliable	1.1e-24	85.5	14.6	165	172.1	64.8
YM_S32_scaffold_0_chromo_pre_term	YM_S32_scaffold_0_chromo_pre_term.fasta	YM_S32_scaffold_0_chromo_pre_term.fasta_1229	1133109	1133666	+	186	-		CytoplasmicMembrane	9.55	-	-	-	no hit	-	-	-	186	-	-
YM_S32_scaffold_0_chromo_pre_term	YM_S32_scaffold_0_chromo_pre_term.fasta	YM_S32_scaffold_0_chromo_pre_term.fasta_1230	1133669	1134454	+	262	-		CytoplasmicMembrane	7.5	-	-	-	no hit	-	-	-	262	-	-
YM_S32_scaffold_0_chromo_pre_term	YM_S32_scaffold_0_chromo_pre_term.fasta	YM_S32_scaffold_0_chromo_pre_term.fasta_1231	1134510	1135451	+	314	-		Cytoplasmic	9.55	-	-	-	no hit	-	-	-	314	-	-
YM_S32_scaffold_0_chromo_pre_term	YM_S32_scaffold_0_chromo_pre_term.fasta	YM_S32_scaffold_0_chromo_pre_term.fasta_1232	1135786	1137108	+	441	K07284		CytoplasmicMembrane	3.33	5	sortase A [EC:3.4.22.70]	srtA	check_length	7.9e-34	115.6	20.5	441	271.6	69.1
YM_S32_scaffold_0_chromo_pre_term	YM_S32_scaffold_0_chromo_pre_term.fasta	YM_S32_scaffold_0_chromo_pre_term.fasta_1233	1137231	1138694	-	488	-		Unknown	2.5	-	-	-	no hit	-	-	-	488	-	-
YM_S32_scaffold_0_chromo_pre_term	YM_S32_scaffold_0_chromo_pre_term.fasta	YM_S32_scaffold_0_chromo_pre_term.fasta_1234	1138906	1140066	+	387	-		Unknown	9.97	-	-	-	no hit	-	-	-	387	-	-
YM_S32_scaffold_0_chromo_pre_term	YM_S32_scaffold_0_chromo_pre_term.fasta	YM_S32_scaffold_0_chromo_pre_term.fasta_1235	1140134	1141561	+	476	K01885		Cytoplasmic	2.5	5	glutamyl-tRNA synthetase [EC:6.1.1.17]	EARS, gltX	reliable	6.8e-151	503.2	64.1	476	471.8	63.5
YM_S32_scaffold_0_chromo_pre_term	YM_S32_scaffold_0_chromo_pre_term.fasta	YM_S32_scaffold_0_chromo_pre_term.fasta_1236	1141770	1143023	+	476	-		Unknown	8.78	-	-	-	no hit	-	-	-	418	-	-
YM_S32_scaffold_0_chromo_pre_term	YM_S32_scaffold_0_chromo_pre_term.fasta	YM_S32_scaffold_0_chromo_pre_term.fasta_1237	1143027	1144568	+	514	K07636		CytoplasmicMembrane	9.97	16	two-component system, OmpR family, phosphate regulon sensor histidine kinase PhoR [EC:2.7.13.3]	phoR	reliable	3.6e-78	262.2	44.9	514	466.6	77.4
YM_S32_scaffold_0_chromo_pre_term	YM_S32_scaffold_0_chromo_pre_term.fasta	YM_S32_scaffold_0_chromo_pre_term.fasta_1238	1144576	1144965	+	130	K03413		Cytoplasmic	2.5	8	two-component system, chemotaxis family, response regulator CheY	cheY	reliable	1.8e-23	81.8	34.1	130	132	35.1
YM_S32_scaffold_0_chromo_pre_term	YM_S32_scaffold_0_chromo_pre_term.fasta	YM_S32_scaffold_0_chromo_pre_term.fasta_1239	1145140	1145493	+	118	-		Unknown	7.5	-	-	-	no hit	-	-	-	118	-	-
YM_S32_scaffold_0_chromo_pre_term	YM_S32_scaffold_0_chromo_pre_term.fasta	YM_S32_scaffold_0_chromo_pre_term.fasta_1240	1145490	1146791	+	434	K03502		Cytoplasmic	7.5	1	DNA polymerase V	DPO5C, umuC	reliable	1.1e-150	500.6	43.6	434	394.2	86.2
YM_S32_scaffold_0_chromo_pre_term	YM_S32_scaffold_0_chromo_pre_term.fasta	YM_S32_scaffold_0_chromo_pre_term.fasta_1241	1146797	1147426	+	210	K05303		Cytoplasmic	2.5	1	O-methyltransferase [EC:2.1.1.-]	K05303	reliable	7.1e-39	131.8	93.9	210	276.1	42.3
YM_S32_scaffold_0_chromo_pre_term	YM_S32_scaffold_0_chromo_pre_term.fasta	YM_S32_scaffold_0_chromo_pre_term.fasta_1242	1147482	1147913	+	144	K00783		Unknown	2.5	5	23S rRNA (pseudouridine1915-N3)-methyltransferase [EC:2.1.1.177]	rlmH	reliable	8.3e-41	138	23.5	144	156.2	8.1
YM_S32_scaffold_0_chromo_pre_term	YM_S32_scaffold_0_chromo_pre_term.fasta	YM_S32_scaffold_0_chromo_pre_term.fasta_1243	1147967	1148425	+	153	-		Unknown	7.5	-	-	-	no hit	-	-	-	153	-	-
YM_S32_scaffold_0_chromo_pre_term	YM_S32_scaffold_0_chromo_pre_term.fasta	YM_S32_scaffold_0_chromo_pre_term.fasta_1244	1148422	1149162	+	247	K03734		Cytoplasmic	10	1	Flavin transferase ApbE (IPR024932)	apbE	reliable	5.4e-59	198.6	30.5	247	320.7	42.6
YM_S32_scaffold_0_chromo_pre_term	YM_S32_scaffold_0_chromo_pre_term.fasta	YM_S32_scaffold_0_chromo_pre_term.fasta_1245	1149159	1150673	+	505			CytoplasmicMembrane	2.5	1	novel Na+-translocating NADH-quinone reductase like protein Ferredoxin--NADP reductase and NqrB domain		Manually annotated
YM_S32_scaffold_0_chromo_pre_term	YM_S32_scaffold_0_chromo_pre_term.fasta	YM_S32_scaffold_0_chromo_pre_term.fasta_1246	1150692	1151192	+	167	-		Unknown	7.5	-	-	-	no hit	-	-	-	167	-	-
YM_S32_scaffold_0_chromo_pre_term	YM_S32_scaffold_0_chromo_pre_term.fasta	YM_S32_scaffold_0_chromo_pre_term.fasta_1247	1151401	1152009	+	203	-		Cytoplasmic	7.5	-	-	-	no hit	-	-	-	203	-	-
YM_S32_scaffold_0_chromo_pre_term	YM_S32_scaffold_0_chromo_pre_term.fasta	YM_S32_scaffold_0_chromo_pre_term.fasta_1248	1152030	1152848	-	273	K01092		Cytoplasmic	2.5	3	myo-inositol-1(or 4)-monophosphatase [EC:3.1.3.25]	E3.1.3.25, IMPA, suhB	reliable	1.2e-41	141.3	113.7	273	267.8	12.6
YM_S32_scaffold_0_chromo_pre_term	YM_S32_scaffold_0_chromo_pre_term.fasta	YM_S32_scaffold_0_chromo_pre_term.fasta_1249	1152905	1153162	+	86	-		Unknown	10	-	-	-	no hit	-	-	-	86	-	-
YM_S32_scaffold_0_chromo_pre_term	YM_S32_scaffold_0_chromo_pre_term.fasta	YM_S32_scaffold_0_chromo_pre_term.fasta_1250	1153319	1154464	+	382	-		CytoplasmicMembrane	7.5	-	-	-	no hit	-	-	-	382	-	-
YM_S32_scaffold_0_chromo_pre_term	YM_S32_scaffold_0_chromo_pre_term.fasta	YM_S32_scaffold_0_chromo_pre_term.fasta_1251	1154442	1154711	+	90	-		Cytoplasmic	2.5	-	-	-	no hit	-	-	-	90	-	-
YM_S32_scaffold_0_chromo_pre_term	YM_S32_scaffold_0_chromo_pre_term.fasta	YM_S32_scaffold_0_chromo_pre_term.fasta_1252	1154785	1155438	+	218	-		Unknown	2.5	-	-	-	no hit	-	-	-	218	-	-
YM_S32_scaffold_0_chromo_pre_term	YM_S32_scaffold_0_chromo_pre_term.fasta	YM_S32_scaffold_0_chromo_pre_term.fasta_1253	1155948	1156367	-	140	-		Unknown	8.16	-	-	-	no hit	-	-	-	140	-	-
YM_S32_scaffold_0_chromo_pre_term	YM_S32_scaffold_0_chromo_pre_term.fasta	YM_S32_scaffold_0_chromo_pre_term.fasta_1254	1156396	1157577	+	394	-		CytoplasmicMembrane	2.5	-	-	-	no hit	-	-	-	394	-	-
YM_S32_scaffold_0_chromo_pre_term	YM_S32_scaffold_0_chromo_pre_term.fasta	YM_S32_scaffold_0_chromo_pre_term.fasta_1255	1157811	1158110	-	100	-		Unknown	7.5	-	-	-	no hit	-	-	-	100	-	-
YM_S32_scaffold_0_chromo_pre_term	YM_S32_scaffold_0_chromo_pre_term.fasta	YM_S32_scaffold_0_chromo_pre_term.fasta_1256	1158257	1158613	-	119	-		Cytoplasmic	9.67	-	-	-	no hit	-	-	-	119	-	-
YM_S32_scaffold_0_chromo_pre_term	YM_S32_scaffold_0_chromo_pre_term.fasta	YM_S32_scaffold_0_chromo_pre_term.fasta_1257	1158889	1159839	+	317	K01297		Cytoplasmic	8.16	1	muramoyltetrapeptide carboxypeptidase [EC:3.4.17.13]	ldcA	reliable	3e-78	261.8	24.6	317	312.7	27.6
YM_S32_scaffold_0_chromo_pre_term	YM_S32_scaffold_0_chromo_pre_term.fasta	YM_S32_scaffold_0_chromo_pre_term.fasta_1258	1160094	1160648	+	185	K10947		CytoplasmicMembrane	9.96	11	PadR family transcriptional regulator, regulatory protein PadR	padR	check_length	8.1e-11	40.2	27.3	185	110.8	8.6
YM_S32_scaffold_0_chromo_pre_term	YM_S32_scaffold_0_chromo_pre_term.fasta	YM_S32_scaffold_0_chromo_pre_term.fasta_1259	1160617	1161318	+	234	K09810		CytoplasmicMembrane	10	4	lipoprotein-releasing system ATP-binding protein [EC:3.6.3.-]	ABC.LPT.A, lolD	reliable	1.2e-86	289.1	167.5	234	230.3	11.7
YM_S32_scaffold_0_chromo_pre_term	YM_S32_scaffold_0_chromo_pre_term.fasta	YM_S32_scaffold_0_chromo_pre_term.fasta_1260	1161318	1163639	+	774	K02004		CytoplasmicMembrane	10	13	putative ABC transport system permease protein	ABC.CD.P	reliable	7.1e-24	82.8	54.5	774	701	212.1
YM_S32_scaffold_0_chromo_pre_term	YM_S32_scaffold_0_chromo_pre_term.fasta	YM_S32_scaffold_0_chromo_pre_term.fasta_1261	1163790	1164728	-	313	K03298		CytoplasmicMembrane	9.67	3	drug/metabolite transporter, DME family	TC.DME	questionable	5.6e-12	44.1	72.6	313	302.4	20.8
YM_S32_scaffold_0_chromo_pre_term	YM_S32_scaffold_0_chromo_pre_term.fasta	YM_S32_scaffold_0_chromo_pre_term.fasta_1262	1164859	1165614	-	252	K00059		Cytoplasmic	7.5	4	3-oxoacyl-[acyl-carrier protein] reductase [EC:1.1.1.100]	fabG	reliable	2.1e-64	216.3	28.7	252	257.6	40.3
YM_S32_scaffold_0_chromo_pre_term	YM_S32_scaffold_0_chromo_pre_term.fasta	YM_S32_scaffold_0_chromo_pre_term.fasta_1263	1165629	1166177	-	183	K15634		Cytoplasmic	2.5	8	probable phosphoglycerate mutase [EC:5.4.2.12]	gpmB	reliable	7.2e-12	43.8	16.5	183	230	61.2
YM_S32_scaffold_0_chromo_pre_term	YM_S32_scaffold_0_chromo_pre_term.fasta	YM_S32_scaffold_0_chromo_pre_term.fasta_1264	1166363	1167094	-	244	-		Unknown	10	-	-	-	no hit	-	-	-	244	-	-
YM_S32_scaffold_0_chromo_pre_term	YM_S32_scaffold_0_chromo_pre_term.fasta	YM_S32_scaffold_0_chromo_pre_term.fasta_1265	1167418	1169166	+	583	K07636		CytoplasmicMembrane	9.67	6	two-component system, OmpR family, phosphate regulon sensor histidine kinase PhoR [EC:2.7.13.3]	phoR	reliable	2.2e-88	295.9	44.9	583	466.6	77.4
YM_S32_scaffold_0_chromo_pre_term	YM_S32_scaffold_0_chromo_pre_term.fasta	YM_S32_scaffold_0_chromo_pre_term.fasta_1266	1169236	1170687	+	484	K02488		Cytoplasmic	9.67	3	two-component system, cell cycle response regulator [EC:2.7.7.65]	pleD	questionable	6.5e-32	109.5	111.2	484	445.2	56.7
YM_S32_scaffold_0_chromo_pre_term	YM_S32_scaffold_0_chromo_pre_term.fasta	YM_S32_scaffold_0_chromo_pre_term.fasta_1267	1170697	1171368	+	224	K06178		Cytoplasmic	9.95	2	23S rRNA pseudouridine2605 synthase [EC:5.4.99.22]	rluB	reliable	1.1e-71	240.1	52.8	224	315	113.7
YM_S32_scaffold_0_chromo_pre_term	YM_S32_scaffold_0_chromo_pre_term.fasta	YM_S32_scaffold_0_chromo_pre_term.fasta_1268	1171440	1172807	+	456	K03977		Cytoplasmic	9.64	6	GTP-binding protein	engA	reliable	5.4e-154	512.5	58.7	456	463.2	67.5
YM_S32_scaffold_0_chromo_pre_term	YM_S32_scaffold_0_chromo_pre_term.fasta	YM_S32_scaffold_0_chromo_pre_term.fasta_1269	1172968	1173609	+	214	K01056		Cytoplasmic	7.5	1	peptidyl-tRNA hydrolase, PTH1 family [EC:3.1.1.29]	PTH1, pth, spoVC	reliable	1.4e-69	233.2	30.5	214	198.1	23.2
YM_S32_scaffold_0_chromo_pre_term	YM_S32_scaffold_0_chromo_pre_term.fasta	YM_S32_scaffold_0_chromo_pre_term.fasta_1270	1173619	1174518	-	300	-		Cytoplasmic	2.5	-	-	-	no hit	-	-	-	300	-	-
YM_S32_scaffold_0_chromo_pre_term	YM_S32_scaffold_0_chromo_pre_term.fasta	YM_S32_scaffold_0_chromo_pre_term.fasta_1271	1175012	1175875	+	288	K04096		Unknown	9.55	3	DNA processing protein	smf	reliable	5.5e-95	317.6	18	288	351.3	62.8
YM_S32_scaffold_0_chromo_pre_term	YM_S32_scaffold_0_chromo_pre_term.fasta	YM_S32_scaffold_0_chromo_pre_term.fasta_1272	1175880	1176053	+	58	-		CytoplasmicMembrane	9.67	-	-	-	no hit	-	-	-	58	-	-
YM_S32_scaffold_0_chromo_pre_term	YM_S32_scaffold_0_chromo_pre_term.fasta	YM_S32_scaffold_0_chromo_pre_term.fasta_1273	1176110	1178434	+	775	K03168		Cytoplasmic	7.5	1	DNA topoisomerase I [EC:5.99.1.2]	topA	reliable	1.2e-264	880	34	775	797	124
YM_S32_scaffold_0_chromo_pre_term	YM_S32_scaffold_0_chromo_pre_term.fasta	YM_S32_scaffold_0_chromo_pre_term.fasta_1274	1178625	1179674	+	350	K03087		Cytoplasmic	7.5	3	RNA polymerase nonessential primary-like sigma factor	SIG2, rpoS	questionable	2.7e-15	54.8	63.2	350	332.7	30.8
YM_S32_scaffold_0_chromo_pre_term	YM_S32_scaffold_0_chromo_pre_term.fasta	YM_S32_scaffold_0_chromo_pre_term.fasta_1275	1179680	1180255	+	192	-		Cytoplasmic	8.16	-	-	-	no hit	-	-	-	192	-	-
YM_S32_scaffold_0_chromo_pre_term	YM_S32_scaffold_0_chromo_pre_term.fasta	YM_S32_scaffold_0_chromo_pre_term.fasta_1276	1180885	1181838	-	318	-		CytoplasmicMembrane	8.78	-	-	-	no hit	-	-	-	318	-	-
YM_S32_scaffold_0_chromo_pre_term	YM_S32_scaffold_0_chromo_pre_term.fasta	YM_S32_scaffold_0_chromo_pre_term.fasta_1277	1181843	1183027	-	395	K02563	GT28	CytoplasmicMembrane	10	6	UDP-N-acetylglucosamine--N-acetylmuramyl-(pentapeptide) pyrophosphoryl-undecaprenol N-acetylglucosamine transferase [EC:2.4.1.227]	murG	reliable	1.7e-84	282.9	58.9	395	365.9	24.5
YM_S32_scaffold_0_chromo_pre_term	YM_S32_scaffold_0_chromo_pre_term.fasta	YM_S32_scaffold_0_chromo_pre_term.fasta_1278	1182972	1184240	-	423	K03588		CytoplasmicMembrane	10	4	cell division protein FtsW	ftsW, spoVE	reliable	3.5e-107	357.3	66.6	423	388.3	33
YM_S32_scaffold_0_chromo_pre_term	YM_S32_scaffold_0_chromo_pre_term.fasta	YM_S32_scaffold_0_chromo_pre_term.fasta_1279	1184330	1185376	-	349	K01000		CytoplasmicMembrane	9.51	6	phospho-N-acetylmuramoyl-pentapeptide-transferase [EC:2.7.8.13]	mraY	reliable	2.6e-85	286	68.7	349	353.8	32.4
YM_S32_scaffold_0_chromo_pre_term	YM_S32_scaffold_0_chromo_pre_term.fasta	YM_S32_scaffold_0_chromo_pre_term.fasta_1280	1185406	1187178	-	591	K03587		CytoplasmicMembrane	9.55	1	cell division protein FtsI (penicillin-binding protein 3)	ftsI	reliable	7e-139	462.5	140.7	591	607.8	60.3
YM_S32_scaffold_0_chromo_pre_term	YM_S32_scaffold_0_chromo_pre_term.fasta	YM_S32_scaffold_0_chromo_pre_term.fasta_1281	1187188	1187538	-	117	-		CytoplasmicMembrane	9.97	-	-	-	no hit	-	-	-	117	-	-
YM_S32_scaffold_0_chromo_pre_term	YM_S32_scaffold_0_chromo_pre_term.fasta	YM_S32_scaffold_0_chromo_pre_term.fasta_1282	1187713	1188606	-	298	K03438		Cytoplasmic	7.5	2	16S rRNA (cytosine1402-N4)-methyltransferase [EC:2.1.1.199]	mraW, rsmH	reliable	3.9e-108	361	33.6	298	318.3	28.5
YM_S32_scaffold_0_chromo_pre_term	YM_S32_scaffold_0_chromo_pre_term.fasta	YM_S32_scaffold_0_chromo_pre_term.fasta_1283	1188975	1189340	-	122	K03925		Cytoplasmic	9.55	3	MraZ protein	mraZ	reliable	1.8e-25	88	18.5	122	148.1	19.7
YM_S32_scaffold_0_chromo_pre_term	YM_S32_scaffold_0_chromo_pre_term.fasta	YM_S32_scaffold_0_chromo_pre_term.fasta_1284	1189578	1189853	-	92	-		CytoplasmicMembrane	7.5	-	-	-	no hit	-	-	-	92	-	-
YM_S32_scaffold_0_chromo_pre_term	YM_S32_scaffold_0_chromo_pre_term.fasta	YM_S32_scaffold_0_chromo_pre_term.fasta_1285	1189892	1190914	-	341	K11212		Cytoplasmic	7.5	4	LPPG:FO 2-phospho-L-lactate transferase [EC:2.7.8.28]	cofD	reliable	8.2e-13	46.6	17.9	341	328.4	19.5
YM_S32_scaffold_0_chromo_pre_term	YM_S32_scaffold_0_chromo_pre_term.fasta	YM_S32_scaffold_0_chromo_pre_term.fasta_1286	1190999	1191667	+	223	K03630		Cytoplasmic	7.5	3	DNA repair protein RadC	radC	reliable	1e-61	207.9	34.6	223	220.1	31
YM_S32_scaffold_0_chromo_pre_term	YM_S32_scaffold_0_chromo_pre_term.fasta	YM_S32_scaffold_0_chromo_pre_term.fasta_1287	1191738	1192727	+	330	-		Cytoplasmic	10	-	-	-	no hit	-	-	-	330	-	-
YM_S32_scaffold_0_chromo_pre_term	YM_S32_scaffold_0_chromo_pre_term.fasta	YM_S32_scaffold_0_chromo_pre_term.fasta_1288	1192740	1193378	-	213	-		CytoplasmicMembrane	7.5	-	-	-	no hit	-	-	-	213	-	-
YM_S32_scaffold_0_chromo_pre_term	YM_S32_scaffold_0_chromo_pre_term.fasta	YM_S32_scaffold_0_chromo_pre_term.fasta_1289	1193429	1194211	+	261	-		Cytoplasmic	7.5	-	-	-	no hit	-	-	-	261	-	-
YM_S32_scaffold_0_chromo_pre_term	YM_S32_scaffold_0_chromo_pre_term.fasta	YM_S32_scaffold_0_chromo_pre_term.fasta_1290	1194215	1195780	-	522	K15255		Cytoplasmic	7.5	1	ATP-dependent DNA helicase PIF1 [EC:3.6.4.12]	PIF1	reliable	3.7e-122	407.9	53.2	522	550.7	226.1
YM_S32_scaffold_0_chromo_pre_term	YM_S32_scaffold_0_chromo_pre_term.fasta	YM_S32_scaffold_0_chromo_pre_term.fasta_1291	1195834	1196574	-	247	-		Cytoplasmic	10	-	-	-	no hit	-	-	-	247	-	-
YM_S32_scaffold_0_chromo_pre_term	YM_S32_scaffold_0_chromo_pre_term.fasta	YM_S32_scaffold_0_chromo_pre_term.fasta_1292	1196580	1196999	-	140	-		CytoplasmicMembrane	7.5	-	-	-	no hit	-	-	-	140	-	-
YM_S32_scaffold_0_chromo_pre_term	YM_S32_scaffold_0_chromo_pre_term.fasta	YM_S32_scaffold_0_chromo_pre_term.fasta_1293	1197071	1198150	-	360	-		Cytoplasmic	2.5	-	-	-	no hit	-	-	-	360	-	-
YM_S32_scaffold_0_chromo_pre_term	YM_S32_scaffold_0_chromo_pre_term.fasta	YM_S32_scaffold_0_chromo_pre_term.fasta_1294	1198196	1198624	-	143	K03469		Unknown	10	5	ribonuclease HI [EC:3.1.26.4]	rnhA, RNASEH1	reliable	2.6e-13	48.4	46.6	143	189.3	66.9
YM_S32_scaffold_0_chromo_pre_term	YM_S32_scaffold_0_chromo_pre_term.fasta	YM_S32_scaffold_0_chromo_pre_term.fasta_1295	1198665	1200011	-	449	K01880		Cytoplasmic	7.5	5	glycyl-tRNA synthetase [EC:6.1.1.14]	GARS, glyS1	reliable	2.6e-172	574.2	71	449	527.5	112.9
YM_S32_scaffold_0_chromo_pre_term	YM_S32_scaffold_0_chromo_pre_term.fasta	YM_S32_scaffold_0_chromo_pre_term.fasta_1296	1200140	1200832	-	231	K03584		Cytoplasmic	7.5	1	DNA repair protein RecO (recombination protein O)	recO	reliable	5.2e-38	129.4	20.5	231	256.9	23.9
YM_S32_scaffold_0_chromo_pre_term	YM_S32_scaffold_0_chromo_pre_term.fasta	YM_S32_scaffold_0_chromo_pre_term.fasta_1297	1200829	1201212	-	128	K11443		Cytoplasmic	9.55	1	two-component system, cell cycle response regulator DivK	divK	questionable	4.2e-13	47.7	102.2	128	125.3	8.4
YM_S32_scaffold_0_chromo_pre_term	YM_S32_scaffold_0_chromo_pre_term.fasta	YM_S32_scaffold_0_chromo_pre_term.fasta_1298	1201224	1201949	-	242	-		CytoplasmicMembrane	9.55	-	-	-	no hit	-	-	-	242	-	-
YM_S32_scaffold_0_chromo_pre_term	YM_S32_scaffold_0_chromo_pre_term.fasta	YM_S32_scaffold_0_chromo_pre_term.fasta_1299	1202056	1202751	-	232	-		CytoplasmicMembrane	9.55	-	-	-	no hit	-	-	-	232	-	-
YM_S32_scaffold_0_chromo_pre_term	YM_S32_scaffold_0_chromo_pre_term.fasta	YM_S32_scaffold_0_chromo_pre_term.fasta_1300	1202767	1203255	-	163	K00561		CytoplasmicMembrane	2.5	5	23S rRNA (adenine-N6)-dimethyltransferase [EC:2.1.1.184]	ermC, ermA	questionable	6.3e-07	27.2	156	163	234.4	58.9
YM_S32_scaffold_0_chromo_pre_term	YM_S32_scaffold_0_chromo_pre_term.fasta	YM_S32_scaffold_0_chromo_pre_term.fasta_1301	1203260	1203466	-	69	K03602		Unknown	9.97	1	exodeoxyribonuclease VII small subunit [EC:3.1.11.6]	xseB	reliable	5.5e-12	43.9	22	69	70.5	6.5
YM_S32_scaffold_0_chromo_pre_term	YM_S32_scaffold_0_chromo_pre_term.fasta	YM_S32_scaffold_0_chromo_pre_term.fasta_1302	1203479	1204597	-	373	K03601		Cytoplasmic	10	2	exodeoxyribonuclease VII large subunit [EC:3.1.11.6]	xseA	reliable	1.2e-105	353.4	31.7	373	453.1	43.5
YM_S32_scaffold_0_chromo_pre_term	YM_S32_scaffold_0_chromo_pre_term.fasta	YM_S32_scaffold_0_chromo_pre_term.fasta_1303	1204594	1205643	-	350	K07027		CytoplasmicMembrane	7.5	1	COG: COG0392	K07027	reliable	6.8e-32	109.3	87	350	380.4	133.4
YM_S32_scaffold_0_chromo_pre_term	YM_S32_scaffold_0_chromo_pre_term.fasta	YM_S32_scaffold_0_chromo_pre_term.fasta_1304	1205840	1207027	+	396	K07446		Cytoplasmic	9.97	6	tRNA (guanine10-N2)-dimethyltransferase [EC:2.1.1.213]	trm-G10	questionable	8.6e-33	112.5	133.8	396	334.5	35.5
YM_S32_scaffold_0_chromo_pre_term	YM_S32_scaffold_0_chromo_pre_term.fasta	YM_S32_scaffold_0_chromo_pre_term.fasta_1305	1207029	1207301	+	91	K02899		Cytoplasmic	7.5	1	large subunit ribosomal protein L27	RP-L27, MRPL27, rpmA	reliable	5.5e-25	87	20.7	91	93.5	21.2
YM_S32_scaffold_0_chromo_pre_term	YM_S32_scaffold_0_chromo_pre_term.fasta	YM_S32_scaffold_0_chromo_pre_term.fasta_1306	1207353	1208567	-	405	-		Cytoplasmic	9.97	-	-	-	no hit	-	-	-	405	-	-
YM_S32_scaffold_0_chromo_pre_term	YM_S32_scaffold_0_chromo_pre_term.fasta	YM_S32_scaffold_0_chromo_pre_term.fasta_1307	1208642	1209052	-	137	K07657		Cytoplasmic	7.5	1	two-component system, OmpR family, phosphate regulon response regulator PhoB	phoB	check_length	4.7e-31	106.1	75.3	137	232	12.1
YM_S32_scaffold_0_chromo_pre_term	YM_S32_scaffold_0_chromo_pre_term.fasta	YM_S32_scaffold_0_chromo_pre_term.fasta_1308	1209076	1210677	-	534	K01937		Cytoplasmic	9.68	1	CTP synthase [EC:6.3.4.2]	pyrG, CTPS	reliable	2.7e-221	735.9	44.5	534	545.9	53.8
YM_S32_scaffold_0_chromo_pre_term	YM_S32_scaffold_0_chromo_pre_term.fasta	YM_S32_scaffold_0_chromo_pre_term.fasta_1309	1210775	1211992	-	406	K03797		CytoplasmicMembrane	2.5	3	carboxyl-terminal processing protease [EC:3.4.21.102]	E3.4.21.102, prc, ctpA	check_length	5.8e-84	281.1	201	406	491.6	37.3
YM_S32_scaffold_0_chromo_pre_term	YM_S32_scaffold_0_chromo_pre_term.fasta	YM_S32_scaffold_0_chromo_pre_term.fasta_1310	1212106	1213281	-	392	K01446		Unknown	10	4	N-acetylmuramoyl-L-alanine amidase [EC:3.5.1.28]	E3.5.1.28	questionable	8.3e-13	46.4	248	392	343.5	81.8
YM_S32_scaffold_0_chromo_pre_term	YM_S32_scaffold_0_chromo_pre_term.fasta	YM_S32_scaffold_0_chromo_pre_term.fasta_1311	1213371	1214309	-	313	K09811		CytoplasmicMembrane	9.96	6	cell division transport system permease protein	ftsX	reliable	3.3e-69	232	86.6	313	307.7	13.9
YM_S32_scaffold_0_chromo_pre_term	YM_S32_scaffold_0_chromo_pre_term.fasta	YM_S32_scaffold_0_chromo_pre_term.fasta_1312	1214306	1214989	-	228	K09812		CytoplasmicMembrane	2.5	5	cell division transport system ATP-binding protein	ftsE	reliable	1.3e-108	362.5	67.7	228	242.6	53.1
YM_S32_scaffold_0_chromo_pre_term	YM_S32_scaffold_0_chromo_pre_term.fasta	YM_S32_scaffold_0_chromo_pre_term.fasta_1313	1215075	1215479	-	135	-		Unknown	9.97	-	-	-	no hit	-	-	-	135	-	-
YM_S32_scaffold_0_chromo_pre_term	YM_S32_scaffold_0_chromo_pre_term.fasta	YM_S32_scaffold_0_chromo_pre_term.fasta_1314	1215945	1217033	-	363	K02836		Cytoplasmic	7.5	2	peptide chain release factor 2	prfB	reliable	9.8e-146	484.8	56.3	363	338	46.5
YM_S32_scaffold_0_chromo_pre_term	YM_S32_scaffold_0_chromo_pre_term.fasta	YM_S32_scaffold_0_chromo_pre_term.fasta_1315	1217037	1218341	-	435	K07263		Cytoplasmic	9.97	7	zinc protease [EC:3.4.24.-]	pqqL	reliable	1.7e-39	134.3	55.7	435	654.6	267.6
YM_S32_scaffold_0_chromo_pre_term	YM_S32_scaffold_0_chromo_pre_term.fasta	YM_S32_scaffold_0_chromo_pre_term.fasta_1316	1218351	1220957	-	869	K03070		Cytoplasmic	7.5	1	preprotein translocase subunit SecA	secA	reliable	0	1140.8	29	869	896.2	104.5
YM_S32_scaffold_0_chromo_pre_term	YM_S32_scaffold_0_chromo_pre_term.fasta	YM_S32_scaffold_0_chromo_pre_term.fasta_1317	1221067	1221429	-	121	K05808		Cytoplasmic	10	3	putative sigma-54 modulation protein	yhbH	reliable	1.6e-19	68.8	35.5	121	136.4	42.6
YM_S32_scaffold_0_chromo_pre_term	YM_S32_scaffold_0_chromo_pre_term.fasta	YM_S32_scaffold_0_chromo_pre_term.fasta_1318	1221449	1222747	-	433	K01875		Cytoplasmic	7.5	6	seryl-tRNA synthetase [EC:6.1.1.11]	SARS, serS	reliable	2.5e-124	414.6	54	433	434	41
YM_S32_scaffold_0_chromo_pre_term	YM_S32_scaffold_0_chromo_pre_term.fasta	YM_S32_scaffold_0_chromo_pre_term.fasta_1319	1222970	1223683	+	238	K03574		Cytoplasmic	7.5	44	8-oxo-dGTP diphosphatase [EC:3.6.1.55]	mutT, NUDT15, MTH2	reliable	7.1e-14	49.9	14.6	238	172.1	64.8
YM_S32_scaffold_0_chromo_pre_term	YM_S32_scaffold_0_chromo_pre_term.fasta	YM_S32_scaffold_0_chromo_pre_term.fasta_1320	1223680	1224444	-	255	-		Cytoplasmic	7.5	-	-	-	no hit	-	-	-	255	-	-
YM_S32_scaffold_0_chromo_pre_term	YM_S32_scaffold_0_chromo_pre_term.fasta	YM_S32_scaffold_0_chromo_pre_term.fasta_1321	1224489	1225742	-	418	K03215		Cytoplasmic	2.5	2	23S rRNA (uracil1939-C5)-methyltransferase [EC:2.1.1.190]	rumA	reliable	3.6e-89	298.8	56.5	418	449.1	37.8
YM_S32_scaffold_0_chromo_pre_term	YM_S32_scaffold_0_chromo_pre_term.fasta	YM_S32_scaffold_0_chromo_pre_term.fasta_1322	1225766	1226395	-	210	K01091		Unknown	10	1	phosphoglycolate phosphatase [EC:3.1.3.18]	gph	reliable	1.7e-50	170.5	30.7	210	221.8	14.3
YM_S32_scaffold_0_chromo_pre_term	YM_S32_scaffold_0_chromo_pre_term.fasta	YM_S32_scaffold_0_chromo_pre_term.fasta_1323	1226411	1227226	-	272	-		CytoplasmicMembrane	2.5	-	-	-	no hit	-	-	-	272	-	-
YM_S32_scaffold_0_chromo_pre_term	YM_S32_scaffold_0_chromo_pre_term.fasta	YM_S32_scaffold_0_chromo_pre_term.fasta_1324	1227322	1227807	-	162	K07304		Unknown	9.97	4	peptide-methionine (S)-S-oxide reductase [EC:1.8.4.11]	msrA	reliable	1.5e-68	230.1	39.9	162	200.3	33.1
YM_S32_scaffold_0_chromo_pre_term	YM_S32_scaffold_0_chromo_pre_term.fasta	YM_S32_scaffold_0_chromo_pre_term.fasta_1325	1227906	1229561	+	552	K06158		Cytoplasmic	7.5	5	ATP-binding cassette, subfamily F, member 3	ABCF3	reliable	2.5e-142	474.1	193.3	552	599.8	55.4
YM_S32_scaffold_0_chromo_pre_term	YM_S32_scaffold_0_chromo_pre_term.fasta	YM_S32_scaffold_0_chromo_pre_term.fasta_1326	1229766	1230599	+	278	-		Cytoplasmic	9.87	-	-	-	no hit	-	-	-	278	-	-
YM_S32_scaffold_0_chromo_pre_term	YM_S32_scaffold_0_chromo_pre_term.fasta	YM_S32_scaffold_0_chromo_pre_term.fasta_1327	1230832	1231512	+	227	-		CytoplasmicMembrane	9.55	-	-	-	no hit	-	-	-	227	-	-
YM_S32_scaffold_0_chromo_pre_term	YM_S32_scaffold_0_chromo_pre_term.fasta	YM_S32_scaffold_0_chromo_pre_term.fasta_1328	1231570	1231827	-	86	-		CytoplasmicMembrane	8.16	-	-	-	no hit	-	-	-	86	-	-
YM_S32_scaffold_0_chromo_pre_term	YM_S32_scaffold_0_chromo_pre_term.fasta	YM_S32_scaffold_0_chromo_pre_term.fasta_1329	1231896	1232696	-	267	K01519		CytoplasmicMembrane	10	11	inosine triphosphate pyrophosphatase [EC:3.6.1.19]	ITPA	questionable	7e-14	50.3	69.2	267	194.7	37
YM_S32_scaffold_0_chromo_pre_term	YM_S32_scaffold_0_chromo_pre_term.fasta	YM_S32_scaffold_0_chromo_pre_term.fasta_1330	1232703	1234241	-	513	K04567		Cytoplasmic	9.97	6	lysyl-tRNA synthetase, class II [EC:6.1.1.6]	KARS, lysS	reliable	1.2e-153	512	14.1	513	547.7	138.1
YM_S32_scaffold_0_chromo_pre_term	YM_S32_scaffold_0_chromo_pre_term.fasta	YM_S32_scaffold_0_chromo_pre_term.fasta_1331	1234329	1234790	-	154	K03624		Cytoplasmic	10	6	transcription elongation factor GreA	greA	reliable	4.1e-52	175.1	54	154	160.4	9.4
YM_S32_scaffold_0_chromo_pre_term	YM_S32_scaffold_0_chromo_pre_term.fasta	YM_S32_scaffold_0_chromo_pre_term.fasta_1332	1234862	1236592	-	577	K01881		Cytoplasmic	10	1	prolyl-tRNA synthetase [EC:6.1.1.15]	PARS, proS	reliable	2.1e-140	467.2	174.6	577	482	67.7
YM_S32_scaffold_0_chromo_pre_term	YM_S32_scaffold_0_chromo_pre_term.fasta	YM_S32_scaffold_0_chromo_pre_term.fasta_1333	1236736	1237521	-	262	K07052		CytoplasmicMembrane	10	6	COG: COG1266	K07052	reliable	1e-28	99.2	15.5	262	238.1	40.4
YM_S32_scaffold_0_chromo_pre_term	YM_S32_scaffold_0_chromo_pre_term.fasta	YM_S32_scaffold_0_chromo_pre_term.fasta_1334	1237502	1238593	-	364	K11749		CytoplasmicMembrane	9.97	6	regulator of sigma E protease [EC:3.4.24.-]	rseP	reliable	3.5e-78	261.7	79	364	405.9	41.7
YM_S32_scaffold_0_chromo_pre_term	YM_S32_scaffold_0_chromo_pre_term.fasta	YM_S32_scaffold_0_chromo_pre_term.fasta_1335	1238618	1239316	-	233	K00806		Cytoplasmic	9.97	3	undecaprenyl diphosphate synthase [EC:2.5.1.31]	uppS	reliable	5.9e-88	293.4	51.7	233	249.1	16.7
YM_S32_scaffold_0_chromo_pre_term	YM_S32_scaffold_0_chromo_pre_term.fasta	YM_S32_scaffold_0_chromo_pre_term.fasta_1336	1239349	1239900	-	184	K02838		Cytoplasmic	9.97	6	ribosome recycling factor	frr, MRRF, RRF	reliable	4e-68	228	20	184	186.5	14.1
YM_S32_scaffold_0_chromo_pre_term	YM_S32_scaffold_0_chromo_pre_term.fasta	YM_S32_scaffold_0_chromo_pre_term.fasta_1337	1239951	1240550	-	200	K02108		Cytoplasmic	9.97	12	F-type H+-transporting ATPase subunit a	ATPF0A, atpB	questionable	2.6e-08	31.7	74.5	200	259.2	26.4
YM_S32_scaffold_0_chromo_pre_term	YM_S32_scaffold_0_chromo_pre_term.fasta	YM_S32_scaffold_0_chromo_pre_term.fasta_1338	1240565	1241305	-	247	K02967		Cytoplasmic	9.67	1	small subunit ribosomal protein S2	RP-S2, MRPS2, rpsB	reliable	2e-103	344.6	93.4	247	261.2	26.4
YM_S32_scaffold_0_chromo_pre_term	YM_S32_scaffold_0_chromo_pre_term.fasta	YM_S32_scaffold_0_chromo_pre_term.fasta_1339	1241527	1241883	+	119	K02909		Cytoplasmic	9.67	2	large subunit ribosomal protein L31	RP-L31, rpmE	reliable	3.5e-28	96.8	16.5	119	80.3	16
YM_S32_scaffold_0_chromo_pre_term	YM_S32_scaffold_0_chromo_pre_term.fasta	YM_S32_scaffold_0_chromo_pre_term.fasta_1340	1242125	1243183	+	353	K02835		Cytoplasmic	7.5	6	peptide chain release factor 1	prfA, MTRF1, MRF1	reliable	9.4e-144	478.8	46.8	353	361.7	33.9
YM_S32_scaffold_0_chromo_pre_term	YM_S32_scaffold_0_chromo_pre_term.fasta	YM_S32_scaffold_0_chromo_pre_term.fasta_1341	1243183	1244025	+	281	K02493		Cytoplasmic	9.55	6	release factor glutamine methyltransferase [EC:2.1.1.297]	hemK, prmC, HEMK	reliable	6.9e-65	218.4	46.5	281	288	38
YM_S32_scaffold_0_chromo_pre_term	YM_S32_scaffold_0_chromo_pre_term.fasta	YM_S32_scaffold_0_chromo_pre_term.fasta_1342	1244018	1245256	-	413	K04771		CytoplasmicMembrane	10	3	serine protease Do [EC:3.4.21.107]	degP, htrA	reliable	9.7e-93	310.6	24.3	413	469.5	56.9
YM_S32_scaffold_0_chromo_pre_term	YM_S32_scaffold_0_chromo_pre_term.fasta	YM_S32_scaffold_0_chromo_pre_term.fasta_1343	1245275	1246042	-	256	-		CytoplasmicMembrane	9.99	-	-	-	no hit	-	-	-	256	-	-
YM_S32_scaffold_0_chromo_pre_term	YM_S32_scaffold_0_chromo_pre_term.fasta	YM_S32_scaffold_0_chromo_pre_term.fasta_1344	1246017	1247756	-	580	-		CytoplasmicMembrane	8.9	-	-	-	no hit	-	-	-	580	-	-
YM_S32_scaffold_0_chromo_pre_term	YM_S32_scaffold_0_chromo_pre_term.fasta	YM_S32_scaffold_0_chromo_pre_term.fasta_1345	1247810	1255132	-	2441	-		Cellwall	10	-	S-layer family protein		manually annotated	-	-	-	2441	-	-
YM_S32_scaffold_0_chromo_pre_term	YM_S32_scaffold_0_chromo_pre_term.fasta	YM_S32_scaffold_0_chromo_pre_term.fasta_1346	1255247	1256086	-	280	-		CytoplasmicMembrane	9.99	-	-	-	no hit	-	-	-	280	-	-
YM_S32_scaffold_0_chromo_pre_term	YM_S32_scaffold_0_chromo_pre_term.fasta	YM_S32_scaffold_0_chromo_pre_term.fasta_1347	1256209	1256871	+	221	K09647		CytoplasmicMembrane	9.97	1	mitochondrial inner membrane protease subunit 1 [EC:3.4.21.-]	IMP1	reliable	7.1e-30	102.4	75.2	221	173.3	30.9
YM_S32_scaffold_0_chromo_pre_term	YM_S32_scaffold_0_chromo_pre_term.fasta	YM_S32_scaffold_0_chromo_pre_term.fasta_1348	1256880	1257746	-	289	K03497		Cytoplasmic	9.99	5	chromosome partitioning protein, ParB family	parB, spo0J	reliable	9.7e-84	280.9	24.9	289	308.1	58.3
YM_S32_scaffold_0_chromo_pre_term	YM_S32_scaffold_0_chromo_pre_term.fasta	YM_S32_scaffold_0_chromo_pre_term.fasta_1349	1257733	1258566	-	278	K03496		CytoplasmicMembrane	9.55	1	chromosome partitioning protein	parA, soj	reliable	7.8e-105	349.9	18	278	266.2	54.3
YM_S32_scaffold_0_chromo_pre_term	YM_S32_scaffold_0_chromo_pre_term.fasta	YM_S32_scaffold_0_chromo_pre_term.fasta_1350	1258641	1259168	+	176	-		CytoplasmicMembrane	8.9	-	-	-	no hit	-	-	-	176	-	-
YM_S32_scaffold_0_chromo_pre_term	YM_S32_scaffold_0_chromo_pre_term.fasta	YM_S32_scaffold_0_chromo_pre_term.fasta_1351	1259183	1264021	-	1613	-		Cellwall	7.5	-	-	-	no hit	-	-	-	1613	-	-
YM_S32_scaffold_0_chromo_pre_term	YM_S32_scaffold_0_chromo_pre_term.fasta	YM_S32_scaffold_0_chromo_pre_term.fasta_1352	1264341	1264649	-	103	K02888		Cytoplasmic	9.97	3	large subunit ribosomal protein L21	RP-L21, MRPL21, rplU	questionable	1.4e-10	39.1	47.9	103	196.3	59.5
YM_S32_scaffold_0_chromo_pre_term	YM_S32_scaffold_0_chromo_pre_term.fasta	YM_S32_scaffold_0_chromo_pre_term.fasta_1353	1264735	1267596	-	954	K01870		Cytoplasmic	9.55	6	isoleucyl-tRNA synthetase [EC:6.1.1.5]	IARS, ileS	reliable	0	1132.1	79.4	954	1068	151.9
YM_S32_scaffold_0_chromo_pre_term	YM_S32_scaffold_0_chromo_pre_term.fasta	YM_S32_scaffold_0_chromo_pre_term.fasta_1354	1267874	1268035	-	54	-		CytoplasmicMembrane	7.5	-	-	-	no hit	-	-	-	54	-	-
YM_S32_scaffold_0_chromo_pre_term	YM_S32_scaffold_0_chromo_pre_term.fasta	YM_S32_scaffold_0_chromo_pre_term.fasta_1355	1268236	1271025	-	930	K00525		Cytoplasmic	7.5	1	ribonucleoside-diphosphate reductase alpha chain [EC:1.17.4.1]	E1.17.4.1A, nrdA, nrdE	reliable	0	1297.6	158.9	930	1105.6	200.4
YM_S32_scaffold_0_chromo_pre_term	YM_S32_scaffold_0_chromo_pre_term.fasta	YM_S32_scaffold_0_chromo_pre_term.fasta_1356	1271247	1271717	-	157	K07738		Cytoplasmic	7.5	1	transcriptional repressor NrdR	nrdR	reliable	2.6e-62	208.2	32.6	157	155	10.8
YM_S32_scaffold_0_chromo_pre_term	YM_S32_scaffold_0_chromo_pre_term.fasta	YM_S32_scaffold_0_chromo_pre_term.fasta_1357	1271832	1273157	-	442	K03531		Cytoplasmic	7.5	1	cell division protein FtsZ	ftsZ	check_length	5.4e-61	204.9	28.8	442	337.4	40
YM_S32_scaffold_0_chromo_pre_term	YM_S32_scaffold_0_chromo_pre_term.fasta	YM_S32_scaffold_0_chromo_pre_term.fasta_1358	1273270	1274505	-	412	K03590		Cytoplasmic	9.97	6	cell division protein FtsA	ftsA	reliable	4.6e-118	393	91.2	412	413.9	6.3
YM_S32_scaffold_0_chromo_pre_term	YM_S32_scaffold_0_chromo_pre_term.fasta	YM_S32_scaffold_0_chromo_pre_term.fasta_1359	1274552	1275301	-	250	K01265		Cytoplasmic	9.97	4	methionyl aminopeptidase [EC:3.4.11.18]	map	reliable	2.9e-83	278.9	25.3	250	278.5	50.5
YM_S32_scaffold_0_chromo_pre_term	YM_S32_scaffold_0_chromo_pre_term.fasta	YM_S32_scaffold_0_chromo_pre_term.fasta_1360	1275317	1275850	-	178	K00939		Cytoplasmic	7.5	4	adenylate kinase [EC:2.7.4.3]	adk, AK	questionable	1.6e-28	98.3	139.8	178	209.5	8
YM_S32_scaffold_0_chromo_pre_term	YM_S32_scaffold_0_chromo_pre_term.fasta	YM_S32_scaffold_0_chromo_pre_term.fasta_1361	1275850	1276299	-	150	K09117		Cytoplasmic	2.5	6	hypothetical protein	K09117	reliable	4.2e-42	143.1	42.2	150	150.3	8.8
YM_S32_scaffold_0_chromo_pre_term	YM_S32_scaffold_0_chromo_pre_term.fasta	YM_S32_scaffold_0_chromo_pre_term.fasta_1362	1276302	1276517	-	72	K02970		Unknown	2.5	1	small subunit ribosomal protein S21	RP-S21, MRPS21, rpsU	reliable	2e-13	48.5	20.3	72	65.4	6.8
YM_S32_scaffold_0_chromo_pre_term	YM_S32_scaffold_0_chromo_pre_term.fasta	YM_S32_scaffold_0_chromo_pre_term.fasta_1363	1276563	1276856	-	98	-		Unknown	7.5	-	-	-	no hit	-	-	-	98	-	-
YM_S32_scaffold_0_chromo_pre_term	YM_S32_scaffold_0_chromo_pre_term.fasta	YM_S32_scaffold_0_chromo_pre_term.fasta_1364	1276962	1278887	+	642	K04066		Cytoplasmic	2.5	6	primosomal protein N' (replication factor Y) (superfamily II helicase) [EC:3.6.4.-]	priA	check_length	2.2e-162	540.7	95.6	642	732.1	30.3
YM_S32_scaffold_0_chromo_pre_term	YM_S32_scaffold_0_chromo_pre_term.fasta	YM_S32_scaffold_0_chromo_pre_term.fasta_1365	1278917	1279489	+	191	K01462		Unknown	9.67	2	peptide deformylase [EC:3.5.1.88]	PDF, def	reliable	2.3e-47	160.6	156.7	191	178.4	23.5
YM_S32_scaffold_0_chromo_pre_term	YM_S32_scaffold_0_chromo_pre_term.fasta	YM_S32_scaffold_0_chromo_pre_term.fasta_1366	1279452	1280390	+	313	K00604		Cytoplasmic	7.5	6	methionyl-tRNA formyltransferase [EC:2.1.2.9]	MTFMT, fmt	reliable	3.6e-59	199.5	54.8	313	318.5	47.6
YM_S32_scaffold_0_chromo_pre_term	YM_S32_scaffold_0_chromo_pre_term.fasta	YM_S32_scaffold_0_chromo_pre_term.fasta_1367	1280372	1280863	-	164	-		Cytoplasmic	9.97	-	-	-	no hit	-	-	-	164	-	-
YM_S32_scaffold_0_chromo_pre_term	YM_S32_scaffold_0_chromo_pre_term.fasta	YM_S32_scaffold_0_chromo_pre_term.fasta_1368	1280911	1282674	-	588	K02519		Cytoplasmic	9.97	1	translation initiation factor IF-2	infB, MTIF2	reliable	6.9e-222	737.7	16.6	588	852.4	147.2
YM_S32_scaffold_0_chromo_pre_term	YM_S32_scaffold_0_chromo_pre_term.fasta	YM_S32_scaffold_0_chromo_pre_term.fasta_1369	1282728	1283792	-	355	K02945		Cytoplasmic	9.97	5	small subunit ribosomal protein S1	RP-S1, rpsA	check_length	6.8e-99	330.7	70.9	355	545.4	45.3
YM_S32_scaffold_0_chromo_pre_term	YM_S32_scaffold_0_chromo_pre_term.fasta	YM_S32_scaffold_0_chromo_pre_term.fasta_1370	1283938	1284759	+	274	K00845		Cytoplasmic	7.5	1	glucokinase [EC:2.7.1.2]	glk	reliable	6.2e-53	178.9	39.9	274	318.3	22.5
YM_S32_scaffold_0_chromo_pre_term	YM_S32_scaffold_0_chromo_pre_term.fasta	YM_S32_scaffold_0_chromo_pre_term.fasta_1371	1284740	1285201	+	154	-		Cytoplasmic	2.5	-	-	-	no hit	-	-	-	154	-	-
YM_S32_scaffold_0_chromo_pre_term	YM_S32_scaffold_0_chromo_pre_term.fasta	YM_S32_scaffold_0_chromo_pre_term.fasta_1372	1285239	1285472	-	78	-		Unknown	8.16	-	-	-	no hit	-	-	-	78	-	-
YM_S32_scaffold_0_chromo_pre_term	YM_S32_scaffold_0_chromo_pre_term.fasta	YM_S32_scaffold_0_chromo_pre_term.fasta_1373	1285597	1285881	-	95	-		CytoplasmicMembrane	2.5	-	-	-	no hit	-	-	-	95	-	-
YM_S32_scaffold_0_chromo_pre_term	YM_S32_scaffold_0_chromo_pre_term.fasta	YM_S32_scaffold_0_chromo_pre_term.fasta_1374	1290190	1290378	-	63	-		Unknown	9.97	-	-	-	no hit	-	-	-	63	-	-
YM_S32_scaffold_0_chromo_pre_term	YM_S32_scaffold_0_chromo_pre_term.fasta	YM_S32_scaffold_0_chromo_pre_term.fasta_1375	1291743	1294322	-	860	K02469		Cytoplasmic	9.97	4	DNA gyrase subunit A [EC:5.99.1.3]	gyrA	reliable	0	1280.8	78.3	860	847.7	98.1
YM_S32_scaffold_0_chromo_pre_term	YM_S32_scaffold_0_chromo_pre_term.fasta	YM_S32_scaffold_0_chromo_pre_term.fasta_1376	1294324	1296288	-	655	K02470		Cytoplasmic	9.55	1	DNA gyrase subunit B [EC:5.99.1.3]	gyrB	reliable	3.6e-295	979.1	69.4	655	727.8	94.3
YM_S32_scaffold_0_chromo_pre_term	YM_S32_scaffold_0_chromo_pre_term.fasta	YM_S32_scaffold_0_chromo_pre_term.fasta_1377	1296380	1299352	-	991	K06915		CytoplasmicMembrane	2.5	10	COG: COG0433	K06915	check_length	2e-24	84.8	67.6	991	546.3	92.2
YM_S32_scaffold_0_chromo_pre_term	YM_S32_scaffold_0_chromo_pre_term.fasta	YM_S32_scaffold_0_chromo_pre_term.fasta_1378	1299349	1299747	-	133	-		Unknown	2.5	-	-	-	no hit	-	-	-	133	-	-
YM_S32_scaffold_0_chromo_pre_term	YM_S32_scaffold_0_chromo_pre_term.fasta	YM_S32_scaffold_0_chromo_pre_term.fasta_1379	1299975	1300229	+	85	-		Unknown	7.5	-	-	-	no hit	-	-	-	85	-	-
YM_S32_scaffold_0_chromo_pre_term	YM_S32_scaffold_0_chromo_pre_term.fasta	YM_S32_scaffold_0_chromo_pre_term.fasta_1380	1300683	1302191	+	503	K07391		Cytoplasmic	9.97	6	magnesium chelatase family protein	comM	reliable	3.1e-189	629	53.7	503	483.4	88
YM_S32_scaffold_0_chromo_pre_term	YM_S32_scaffold_0_chromo_pre_term.fasta	YM_S32_scaffold_0_chromo_pre_term.fasta_1381	1302315	1302797	+	161	K02520		Cytoplasmic	2.5	2	translation initiation factor IF-3	infC, MTIF3	reliable	3.8e-61	206.1	26.8	161	174.5	44.7
YM_S32_scaffold_0_chromo_pre_term	YM_S32_scaffold_0_chromo_pre_term.fasta	YM_S32_scaffold_0_chromo_pre_term.fasta_1382	1302775	1302969	+	65	K02916		Unknown	9.67	6	large subunit ribosomal protein L35	RP-L35, MRPL35, rpmI	reliable	8.1e-15	53.8	20	65	67	11.6
YM_S32_scaffold_0_chromo_pre_term	YM_S32_scaffold_0_chromo_pre_term.fasta	YM_S32_scaffold_0_chromo_pre_term.fasta_1383	1302971	1303318	+	116	-		Cytoplasmic	7.5	-	-	-	no hit	-	-	-	116	-	-
YM_S32_scaffold_0_chromo_pre_term	YM_S32_scaffold_0_chromo_pre_term.fasta	YM_S32_scaffold_0_chromo_pre_term.fasta_1384	1303780	1304592	-	271	K03469		Cytoplasmic	10	4	ribonuclease HI [EC:3.1.26.4]	rnhA, RNASEH1	reliable	1e-48	164.2	46.6	271	189.3	66.9
YM_S32_scaffold_0_chromo_pre_term	YM_S32_scaffold_0_chromo_pre_term.fasta	YM_S32_scaffold_0_chromo_pre_term.fasta_1385	1305104	1305733	-	210	-		CytoplasmicMembrane	9.67	-	-	-	no hit	-	-	-	210	-	-
YM_S32_scaffold_0_chromo_pre_term	YM_S32_scaffold_0_chromo_pre_term.fasta	YM_S32_scaffold_0_chromo_pre_term.fasta_1386	1305819	1306031	+	71	-		Cytoplasmic	7.5	-	-	-	no hit	-	-	-	71	-	-
YM_S32_scaffold_0_chromo_pre_term	YM_S32_scaffold_0_chromo_pre_term.fasta	YM_S32_scaffold_0_chromo_pre_term.fasta_1387	1306098	1306727	-	210	-		Cytoplasmic	7.5	-	-	-	no hit	-	-	-	210	-	-
YM_S32_scaffold_0_chromo_pre_term	YM_S32_scaffold_0_chromo_pre_term.fasta	YM_S32_scaffold_0_chromo_pre_term.fasta_1388	1306754	1307359	-	202	-		Cytoplasmic	7.5	-	-	-	no hit	-	-	-	202	-	-
YM_S32_scaffold_0_chromo_pre_term	YM_S32_scaffold_0_chromo_pre_term.fasta	YM_S32_scaffold_0_chromo_pre_term.fasta_1389	1307391	1308266	-	292	K00791		Cytoplasmic	2.5	1	tRNA dimethylallyltransferase [EC:2.5.1.75]	miaA, TRIT1	reliable	1e-73	247.3	25.5	292	320	46.5
YM_S32_scaffold_0_chromo_pre_term	YM_S32_scaffold_0_chromo_pre_term.fasta	YM_S32_scaffold_0_chromo_pre_term.fasta_1390	1308236	1308568	-	111	K07443		Unknown	7.5	1	methylated-DNA-protein-cysteine methyltransferase related protein	ybaZ	reliable	1.8e-32	111	33.5	111	115.7	17.2
YM_S32_scaffold_0_chromo_pre_term	YM_S32_scaffold_0_chromo_pre_term.fasta	YM_S32_scaffold_0_chromo_pre_term.fasta_1391	1308555	1309169	-	205	K05967		Cytoplasmic	10	3	hypothetical protein	K05967	reliable	1.8e-18	65.6	46.9	205	191.8	3.9
YM_S32_scaffold_0_chromo_pre_term	YM_S32_scaffold_0_chromo_pre_term.fasta	YM_S32_scaffold_0_chromo_pre_term.fasta_1392	1309182	1310972	-	597	K01868		Cytoplasmic	2.5	6	threonyl-tRNA synthetase [EC:6.1.1.3]	TARS, thrS	reliable	2.5e-221	735.7	62.5	597	631.9	62.1
YM_S32_scaffold_0_chromo_pre_term	YM_S32_scaffold_0_chromo_pre_term.fasta	YM_S32_scaffold_0_chromo_pre_term.fasta_1393	1312159	1312419	+	87	-		Unknown	10	-	-	-	no hit	-	-	-	87	-	-
YM_S32_scaffold_0_chromo_pre_term	YM_S32_scaffold_0_chromo_pre_term.fasta	YM_S32_scaffold_0_chromo_pre_term.fasta_1394	1312462	1314051	-	530	-		CytoplasmicMembrane	10	-	-	-	no hit	-	-	-	530	-	-
YM_S32_scaffold_0_chromo_pre_term	YM_S32_scaffold_0_chromo_pre_term.fasta	YM_S32_scaffold_0_chromo_pre_term.fasta_1395	1314053	1314415	-	121	-		CytoplasmicMembrane	7.5	-	-	-	no hit	-	-	-	121	-	-
YM_S32_scaffold_0_chromo_pre_term	YM_S32_scaffold_0_chromo_pre_term.fasta	YM_S32_scaffold_0_chromo_pre_term.fasta_1396	1314527	1315156	-	210	K00556		Cytoplasmic	10	1	tRNA (guanosine-2'-O-)-methyltransferase [EC:2.1.1.34]	trmH	reliable	6.3e-48	162.1	108.5	210	227.7	38
YM_S32_scaffold_0_chromo_pre_term	YM_S32_scaffold_0_chromo_pre_term.fasta	YM_S32_scaffold_0_chromo_pre_term.fasta_1397	1315639	1317366	-	576	-	GT66	CytoplasmicMembrane	8.16	-	-	-	no hit	-	-	-	576	-	-
YM_S32_scaffold_0_chromo_pre_term	YM_S32_scaffold_0_chromo_pre_term.fasta	YM_S32_scaffold_0_chromo_pre_term.fasta_1398	1317492	1317995	-	168	K03789		CytoplasmicMembrane	7.5	2	ribosomal-protein-alanine N-acetyltransferase [EC:2.3.1.128]	rimI	questionable	1.4e-10	39.3	54.8	168	158.3	18.8
YM_S32_scaffold_0_chromo_pre_term	YM_S32_scaffold_0_chromo_pre_term.fasta	YM_S32_scaffold_0_chromo_pre_term.fasta_1399	1318163	1318426	-	88	-		Cytoplasmic	7.5	-	-	-	no hit	-	-	-	88	-	-
YM_S32_scaffold_0_chromo_pre_term	YM_S32_scaffold_0_chromo_pre_term.fasta	YM_S32_scaffold_0_chromo_pre_term.fasta_1400	1318656	1319555	-	300	-		Cytoplasmic	2.5	-	-	-	no hit	-	-	-	300	-	-
YM_S32_scaffold_0_chromo_pre_term	YM_S32_scaffold_0_chromo_pre_term.fasta	YM_S32_scaffold_0_chromo_pre_term.fasta_1401	1319636	1320052	-	139	-		Unknown	7.5	-	-	-	no hit	-	-	-	139	-	-
YM_S32_scaffold_0_chromo_pre_term	YM_S32_scaffold_0_chromo_pre_term.fasta	YM_S32_scaffold_0_chromo_pre_term.fasta_1402	1320295	1320969	+	225	K00568		Cytoplasmic	7.5	6	2-polyprenyl-6-hydroxyphenyl methylase / 3-demethylubiquinone-9 3-methyltransferase [EC:2.1.1.222 2.1.1.64]	ubiG	questionable	1.6e-13	49	52.8	225	246.1	28.8
YM_S32_scaffold_0_chromo_pre_term	YM_S32_scaffold_0_chromo_pre_term.fasta	YM_S32_scaffold_0_chromo_pre_term.fasta_1403	1321010	1321741	-	244	-		Cytoplasmic	7.5	-	-	-	no hit	-	-	-	244	-	-
YM_S32_scaffold_0_chromo_pre_term	YM_S32_scaffold_0_chromo_pre_term.fasta	YM_S32_scaffold_0_chromo_pre_term.fasta_1404	1322001	1323065	-	355	K03771		Cytoplasmic	8.16	1	peptidyl-prolyl cis-trans isomerase SurA [EC:5.2.1.8]	surA	reliable	8.9e-33	112.5	84.1	355	444.5	113.3
YM_S32_scaffold_0_chromo_pre_term	YM_S32_scaffold_0_chromo_pre_term.fasta	YM_S32_scaffold_0_chromo_pre_term.fasta_1405	1323055	1323603	-	183	-		CytoplasmicMembrane	9.97	-	-	-	no hit	-	-	-	183	-	-
YM_S32_scaffold_0_chromo_pre_term	YM_S32_scaffold_0_chromo_pre_term.fasta	YM_S32_scaffold_0_chromo_pre_term.fasta_1406	1323769	1324278	-	170	K00940		Cytoplasmic	9.97	5	nucleoside-diphosphate kinase [EC:2.7.4.6]	ndk, NME	reliable	7.1e-50	168.1	23.7	170	155.3	39.9
YM_S32_scaffold_0_chromo_pre_term	YM_S32_scaffold_0_chromo_pre_term.fasta	YM_S32_scaffold_0_chromo_pre_term.fasta_1407	1324367	1325284	+	306	K03733		Cytoplasmic	8.91	2	integrase/recombinase XerC	xerC	reliable	2.1e-83	279.2	48.7	306	306.7	20.8
YM_S32_scaffold_0_chromo_pre_term	YM_S32_scaffold_0_chromo_pre_term.fasta	YM_S32_scaffold_0_chromo_pre_term.fasta_1408	1325281	1326345	-	355	K02460		Extracellular	2.5	1	general secretion pathway protein K	gspK	questionable	1.7e-06	26	51	355	316.1	40.4
YM_S32_scaffold_0_chromo_pre_term	YM_S32_scaffold_0_chromo_pre_term.fasta	YM_S32_scaffold_0_chromo_pre_term.fasta_1409	1326363	1326977	-	205	K02459		Unknown	2.5	3	general secretion pathway protein J	gspJ	reliable	3.6e-06	25.2	19.7	205	219.6	21
YM_S32_scaffold_0_chromo_pre_term	YM_S32_scaffold_0_chromo_pre_term.fasta	YM_S32_scaffold_0_chromo_pre_term.fasta_1410	1326978	1327460	-	161	K02671		Unknown	9.55	1	type IV pilus assembly protein PilV	pilV	reliable	2.4e-10	39.4	29.8	161	165.3	33.6
YM_S32_scaffold_0_chromo_pre_term	YM_S32_scaffold_0_chromo_pre_term.fasta	YM_S32_scaffold_0_chromo_pre_term.fasta_1411	1327457	1328383	-	309	-		CytoplasmicMembrane	10	-	-	-	no hit	-	-	-	309	-	-
YM_S32_scaffold_0_chromo_pre_term	YM_S32_scaffold_0_chromo_pre_term.fasta	YM_S32_scaffold_0_chromo_pre_term.fasta_1412	1328429	1329217	-	263	K02654		CytoplasmicMembrane	9.87	2	leader peptidase (prepilin peptidase) / N-methyltransferase [EC:3.4.23.43 2.1.1.-]	pilD, pppA	reliable	2.4e-60	203.1	36.3	263	269.1	42.3
YM_S32_scaffold_0_chromo_pre_term	YM_S32_scaffold_0_chromo_pre_term.fasta	YM_S32_scaffold_0_chromo_pre_term.fasta_1413	1329303	1329803	-	167	K02456		CytoplasmicMembrane	10	77	general secretion pathway protein G	gspG	questionable	5.3e-14	51.8	68.8	167	154.1	28.7
YM_S32_scaffold_0_chromo_pre_term	YM_S32_scaffold_0_chromo_pre_term.fasta	YM_S32_scaffold_0_chromo_pre_term.fasta_1414	1329943	1331160	-	406	K02653		CytoplasmicMembrane	9.97	8	type IV pilus assembly protein PilC	pilC	reliable	1.8e-123	410.7	78.6	406	404.9	29.9
YM_S32_scaffold_0_chromo_pre_term	YM_S32_scaffold_0_chromo_pre_term.fasta	YM_S32_scaffold_0_chromo_pre_term.fasta_1415	1331173	1332240	-	356	K02669		Cytoplasmic	9.97	4	twitching motility protein PilT	pilT	reliable	1.2e-166	554.4	69.2	356	355.7	39.9
YM_S32_scaffold_0_chromo_pre_term	YM_S32_scaffold_0_chromo_pre_term.fasta	YM_S32_scaffold_0_chromo_pre_term.fasta_1416	1332265	1334079	-	605	K02652		Cytoplasmic	9.55	6	type IV pilus assembly protein PilB	pilB	reliable	5.5e-200	664.9	75.5	605	559.8	87.2
YM_S32_scaffold_0_chromo_pre_term	YM_S32_scaffold_0_chromo_pre_term.fasta	YM_S32_scaffold_0_chromo_pre_term.fasta_1417	1334096	1334347	-	84	-		CytoplasmicMembrane	2.5	-	-	-	no hit	-	-	-	84	-	-
YM_S32_scaffold_0_chromo_pre_term	YM_S32_scaffold_0_chromo_pre_term.fasta	YM_S32_scaffold_0_chromo_pre_term.fasta_1418	1334344	1335030	-	229	K02664		Unknown	9.55	2	type IV pilus assembly protein PilO	pilO	questionable	2.8e-06	25.5	66	229	212.5	20.3
YM_S32_scaffold_0_chromo_pre_term	YM_S32_scaffold_0_chromo_pre_term.fasta	YM_S32_scaffold_0_chromo_pre_term.fasta_1419	1335020	1335694	-	225	K02663		CytoplasmicMembrane	2.5	4	type IV pilus assembly protein PilN	pilN	questionable	6.9e-09	34.4	78.7	225	231.3	34.5
YM_S32_scaffold_0_chromo_pre_term	YM_S32_scaffold_0_chromo_pre_term.fasta	YM_S32_scaffold_0_chromo_pre_term.fasta_1420	1335691	1336731	-	347	K02662		Unknown	8.91	6	type IV pilus assembly protein PilM	pilM	reliable	3.3e-72	241.8	142	347	360.8	14.7
YM_S32_scaffold_0_chromo_pre_term	YM_S32_scaffold_0_chromo_pre_term.fasta	YM_S32_scaffold_0_chromo_pre_term.fasta_1421	1336779	1338977	-	733	-		Extracellular	2.5	-	-	-	no hit	-	-	-	733	-	-
YM_S32_scaffold_0_chromo_pre_term	YM_S32_scaffold_0_chromo_pre_term.fasta	YM_S32_scaffold_0_chromo_pre_term.fasta_1422	1338997	1339467	-	157	-		Unknown	9.13	-	-	-	no hit	-	-	-	157	-	-
YM_S32_scaffold_0_chromo_pre_term	YM_S32_scaffold_0_chromo_pre_term.fasta	YM_S32_scaffold_0_chromo_pre_term.fasta_1423	1339525	1341513	-	663	-		Extracellular	2.5	-	-	-	no hit	-	-	-	663	-	-
YM_S32_scaffold_0_chromo_pre_term	YM_S32_scaffold_0_chromo_pre_term.fasta	YM_S32_scaffold_0_chromo_pre_term.fasta_1424	1341510	1342049	-	180	-		Unknown	7.5	-	-	-	no hit	-	-	-	180	-	-
YM_S32_scaffold_0_chromo_pre_term	YM_S32_scaffold_0_chromo_pre_term.fasta	YM_S32_scaffold_0_chromo_pre_term.fasta_1425	1342198	1343289	+	364	-		Cytoplasmic	7.5	-	-	-	no hit	-	-	-	364	-	-
YM_S32_scaffold_0_chromo_pre_term	YM_S32_scaffold_0_chromo_pre_term.fasta	YM_S32_scaffold_0_chromo_pre_term.fasta_1426	1343300	1344988	+	563	-		Cytoplasmic	7.5	-	-	-	no hit	-	-	-	563	-	-
YM_S32_scaffold_0_chromo_pre_term	YM_S32_scaffold_0_chromo_pre_term.fasta	YM_S32_scaffold_0_chromo_pre_term.fasta_1427	1345029	1346114	+	362	K06942		Cytoplasmic	9.55	3	COG: COG0012	K06942	reliable	2.2e-139	464.2	25.3	362	371.2	49.4
YM_S32_scaffold_0_chromo_pre_term	YM_S32_scaffold_0_chromo_pre_term.fasta	YM_S32_scaffold_0_chromo_pre_term.fasta_1428	1346116	1346685	-	190	-		CytoplasmicMembrane	9.97	-	-	-	no hit	-	-	-	190	-	-
YM_S32_scaffold_0_chromo_pre_term	YM_S32_scaffold_0_chromo_pre_term.fasta	YM_S32_scaffold_0_chromo_pre_term.fasta_1429	1346826	1347476	+	217	K01420		Cytoplasmic	7.5	1	CRP/FNR family transcriptional regulator, anaerobic regulatory protein	fnr	reliable	9.5e-31	105	70.1	217	223.7	17.2
YM_S32_scaffold_0_chromo_pre_term	YM_S32_scaffold_0_chromo_pre_term.fasta	YM_S32_scaffold_0_chromo_pre_term.fasta_1430	1347477	1348148	-	224	K07100		Cytoplasmic	7.5	4	putative phosphoribosyl transferase	K07100	reliable	2.6e-24	84.5	50.3	224	297.6	90
YM_S32_scaffold_0_chromo_pre_term	YM_S32_scaffold_0_chromo_pre_term.fasta	YM_S32_scaffold_0_chromo_pre_term.fasta_1431	1348207	1348932	-	242	K06442		Cytoplasmic	9.55	6	23S rRNA (cytidine1920-2'-O)/16S rRNA (cytidine1409-2'-O)-methyltransferase [EC:2.1.1.226 2.1.1.227]	tlyA	reliable	5.5e-84	281.1	50.3	242	265.6	22.4
YM_S32_scaffold_0_chromo_pre_term	YM_S32_scaffold_0_chromo_pre_term.fasta	YM_S32_scaffold_0_chromo_pre_term.fasta_1432	1348925	1349419	-	165	-		CytoplasmicMembrane	9.67	-	-	-	no hit	-	-	-	165	-	-
YM_S32_scaffold_0_chromo_pre_term	YM_S32_scaffold_0_chromo_pre_term.fasta	YM_S32_scaffold_0_chromo_pre_term.fasta_1433	1349423	1349989	-	189	K02356		Cytoplasmic	7.5	6	elongation factor P	efp	reliable	1.2e-65	219.6	62	189	187.7	10
YM_S32_scaffold_0_chromo_pre_term	YM_S32_scaffold_0_chromo_pre_term.fasta	YM_S32_scaffold_0_chromo_pre_term.fasta_1434	1350002	1350334	-	111	-		Cytoplasmic	9.64	-	-	-	no hit	-	-	-	111	-	-
YM_S32_scaffold_0_chromo_pre_term	YM_S32_scaffold_0_chromo_pre_term.fasta	YM_S32_scaffold_0_chromo_pre_term.fasta_1435	1350348	1350551	-	68	K02963		Cytoplasmic	9.97	2	small subunit ribosomal protein S18	RP-S18, MRPS18, rpsR	reliable	2e-23	82.1	21.4	68	86.1	21.1
YM_S32_scaffold_0_chromo_pre_term	YM_S32_scaffold_0_chromo_pre_term.fasta	YM_S32_scaffold_0_chromo_pre_term.fasta_1436	1350628	1351098	-	157	K03111		Cytoplasmic	9.67	2	single-strand DNA-binding protein	ssb	reliable	6e-48	162.2	27.9	157	150.5	26
YM_S32_scaffold_0_chromo_pre_term	YM_S32_scaffold_0_chromo_pre_term.fasta	YM_S32_scaffold_0_chromo_pre_term.fasta_1437	1351131	1351511	-	127	K02990		Cytoplasmic	2.5	1	small subunit ribosomal protein S6	RP-S6, MRPS6, rpsF	reliable	1.2e-30	104.7	37.8	127	99	12.3
YM_S32_scaffold_0_chromo_pre_term	YM_S32_scaffold_0_chromo_pre_term.fasta	YM_S32_scaffold_0_chromo_pre_term.fasta_1438	1351663	1353630	-	656	-		Unknown	10	-	-	-	no hit	-	-	-	656	-	-
YM_S32_scaffold_0_chromo_pre_term	YM_S32_scaffold_0_chromo_pre_term.fasta	YM_S32_scaffold_0_chromo_pre_term.fasta_1439	1353681	1355846	-	722	K03466		CytoplasmicMembrane	7.5	2	DNA segregation ATPase FtsK/SpoIIIE, S-DNA-T family	ftsK, spoIIIE	reliable	9.2e-221	734.1	17	722	947.8	281.5
YM_S32_scaffold_0_chromo_pre_term	YM_S32_scaffold_0_chromo_pre_term.fasta	YM_S32_scaffold_0_chromo_pre_term.fasta_1440	1355951	1358041	-	697	K12574		Cytoplasmic	7.5	6	ribonuclease J [EC:3.1.-.-]	rnj	check_length	6.3e-175	581.4	82.7	697	564.3	35
YM_S32_scaffold_0_chromo_pre_term	YM_S32_scaffold_0_chromo_pre_term.fasta	YM_S32_scaffold_0_chromo_pre_term.fasta_1441	1358077	1358649	-	191	K02334		Cytoplasmic	9.55	1	DNA polymerase bacteriophage-type [EC:2.7.7.7]	dpo	reliable	1.1e-25	88.8	63.2	191	194.4	6.1
YM_S32_scaffold_0_chromo_pre_term	YM_S32_scaffold_0_chromo_pre_term.fasta	YM_S32_scaffold_0_chromo_pre_term.fasta_1442	1358642	1358860	-	73	-		CytoplasmicMembrane	9.97	-	-	-	no hit	-	-	-	73	-	-
YM_S32_scaffold_0_chromo_pre_term	YM_S32_scaffold_0_chromo_pre_term.fasta	YM_S32_scaffold_0_chromo_pre_term.fasta_1443	1358832	1360988	-	719	K11600		Cytoplasmic	9.67	1	exosome complex component RRP41	RRP41, EXOSC4, SKI6	check_length	7.3e-27	93	27.9	719	256.7	78.7
YM_S32_scaffold_0_chromo_pre_term	YM_S32_scaffold_0_chromo_pre_term.fasta	YM_S32_scaffold_0_chromo_pre_term.fasta_1444	1361163	1361429	-	89	K02956		Cytoplasmic	9.97	3	small subunit ribosomal protein S15	RP-S15, MRPS15, rpsO	reliable	1.1e-33	115.6	18.7	89	92.9	27.4
YM_S32_scaffold_0_chromo_pre_term	YM_S32_scaffold_0_chromo_pre_term.fasta	YM_S32_scaffold_0_chromo_pre_term.fasta_1445	1361478	1362173	-	232	K03177		Cytoplasmic	9.55	1	tRNA pseudouridine55 synthase [EC:5.4.99.25]	truB, PUS4, TRUB1	reliable	3.3e-89	298.5	33.3	232	304.8	50.3
YM_S32_scaffold_0_chromo_pre_term	YM_S32_scaffold_0_chromo_pre_term.fasta	YM_S32_scaffold_0_chromo_pre_term.fasta_1446	1362204	1364231	-	676	K06881		CytoplasmicMembrane	9.67	7	phosphoesterase RecJ domain-containing protein	K06881	check_length	7.5e-29	99.2	34.3	676	328.6	29.4
YM_S32_scaffold_0_chromo_pre_term	YM_S32_scaffold_0_chromo_pre_term.fasta	YM_S32_scaffold_0_chromo_pre_term.fasta_1447	1364386	1364727	+	114	-		Cytoplasmic	7.5	-	-	-	no hit	-	-	-	114	-	-
YM_S32_scaffold_0_chromo_pre_term	YM_S32_scaffold_0_chromo_pre_term.fasta	YM_S32_scaffold_0_chromo_pre_term.fasta_1448	1364901	1365815	-	305	K02340		Cytoplasmic	7.5	1	DNA polymerase III subunit delta [EC:2.7.7.7]	DPO3D1, holA	reliable	4.9e-52	175.5	98.5	305	340.2	25
YM_S32_scaffold_0_chromo_pre_term	YM_S32_scaffold_0_chromo_pre_term.fasta	YM_S32_scaffold_0_chromo_pre_term.fasta_1449	1365842	1366441	+	200	K07023		Cytoplasmic	7.5	1	putative hydrolases of HD superfamily	K07023	reliable	8.8e-25	86.2	26.3	200	217.3	93.7
YM_S32_scaffold_0_chromo_pre_term	YM_S32_scaffold_0_chromo_pre_term.fasta	YM_S32_scaffold_0_chromo_pre_term.fasta_1450	1366443	1367312	-	290	K10563		Cytoplasmic	2.5	2	formamidopyrimidine-DNA glycosylase [EC:3.2.2.23 4.2.99.18]	mutM, fpg	reliable	1.9e-98	328.6	39	290	278.8	24.6
YM_S32_scaffold_0_chromo_pre_term	YM_S32_scaffold_0_chromo_pre_term.fasta	YM_S32_scaffold_0_chromo_pre_term.fasta_1451	1367387	1367626	+	80	-		Unknown	9.87	-	-	-	no hit	-	-	-	80	-	-
YM_S32_scaffold_0_chromo_pre_term	YM_S32_scaffold_0_chromo_pre_term.fasta	YM_S32_scaffold_0_chromo_pre_term.fasta_1452	1367633	1368190	-	186	-		CytoplasmicMembrane	7.5	-	-	-	no hit	-	-	-	186	-	-
YM_S32_scaffold_0_chromo_pre_term	YM_S32_scaffold_0_chromo_pre_term.fasta	YM_S32_scaffold_0_chromo_pre_term.fasta_1453	1368342	1368548	+	69	-		Cytoplasmic	7.5	-	-	-	no hit	-	-	-	69	-	-
YM_S32_scaffold_0_chromo_pre_term	YM_S32_scaffold_0_chromo_pre_term.fasta	YM_S32_scaffold_0_chromo_pre_term.fasta_1454	1368822	1369286	-	155	-		Cytoplasmic	2.5	-	-	-	no hit	-	-	-	155	-	-
YM_S32_scaffold_0_chromo_pre_term	YM_S32_scaffold_0_chromo_pre_term.fasta	YM_S32_scaffold_0_chromo_pre_term.fasta_1455	1369379	1369729	-	117	K06996		Unknown	7.5	1	COG: COG3324	K06996	reliable	1.8e-10	38.8	32.5	117	165.3	70.5
YM_S32_scaffold_0_chromo_pre_term	YM_S32_scaffold_0_chromo_pre_term.fasta	YM_S32_scaffold_0_chromo_pre_term.fasta_1456	1369768	1370343	-	192	K01823		Cytoplasmic	9.55	4	isopentenyl-diphosphate delta-isomerase [EC:5.3.3.2]	idi, IDI	reliable	1.1e-12	46.6	35.7	192	209.6	44.4
YM_S32_scaffold_0_chromo_pre_term	YM_S32_scaffold_0_chromo_pre_term.fasta	YM_S32_scaffold_0_chromo_pre_term.fasta_1457	1370383	1371144	+	254	K09807		CytoplasmicMembrane	7.5	1	hypothetical protein	K09807	reliable	5.5e-29	100.1	65.7	254	243.7	19.2
YM_S32_scaffold_0_chromo_pre_term	YM_S32_scaffold_0_chromo_pre_term.fasta	YM_S32_scaffold_0_chromo_pre_term.fasta_1458	1371193	1373721	-	843	K02335		Cytoplasmic	9.97	3	DNA polymerase I [EC:2.7.7.7]	DPO1, polA	reliable	6.4e-257	854.3	44.9	843	873.2	152.6
YM_S32_scaffold_0_chromo_pre_term	YM_S32_scaffold_0_chromo_pre_term.fasta	YM_S32_scaffold_0_chromo_pre_term.fasta_1459	1373743	1375806	-	688	K03086		Cytoplasmic	9.97	8	RNA polymerase primary sigma factor	SIG1, rpoD	reliable	4.3e-121	404	32.1	688	505.7	142.6
YM_S32_scaffold_0_chromo_pre_term	YM_S32_scaffold_0_chromo_pre_term.fasta	YM_S32_scaffold_0_chromo_pre_term.fasta_1460	1375903	1377123	-	407	K03086		Cytoplasmic	9.99	7	RNA polymerase primary sigma factor	SIG1, rpoD	reliable	1.3e-125	418.9	32.1	407	505.7	142.6
YM_S32_scaffold_0_chromo_pre_term	YM_S32_scaffold_0_chromo_pre_term.fasta	YM_S32_scaffold_0_chromo_pre_term.fasta_1461	1377301	1380105	+	935	K01539		CytoplasmicMembrane	7.5	1	sodium/potassium-transporting ATPase subunit alpha [EC:3.6.3.9]	ATP1A	reliable	1.3e-209	697.4	133	935	974.7	244
YM_S32_scaffold_0_chromo_pre_term	YM_S32_scaffold_0_chromo_pre_term.fasta	YM_S32_scaffold_0_chromo_pre_term.fasta_1462	1380119	1381210	-	364	-		Cytoplasmic	7.5	-	-	-	no hit	-	-	-	364	-	-
YM_S32_scaffold_0_chromo_pre_term	YM_S32_scaffold_0_chromo_pre_term.fasta	YM_S32_scaffold_0_chromo_pre_term.fasta_1463	1381207	1382037	-	277	K08641		Cytoplasmic	7.5	2	D-alanyl-D-alanine dipeptidase [EC:3.4.13.22]	vanX	reliable	3.8e-22	77.3	24.6	277	223.2	50
YM_S32_scaffold_0_chromo_pre_term	YM_S32_scaffold_0_chromo_pre_term.fasta	YM_S32_scaffold_0_chromo_pre_term.fasta_1464	1382037	1383110	-	358	-		Cytoplasmic	7.5	-	-	-	no hit	-	-	-	358	-	-
YM_S32_scaffold_0_chromo_pre_term	YM_S32_scaffold_0_chromo_pre_term.fasta	YM_S32_scaffold_0_chromo_pre_term.fasta_1465	1383233	1384030	+	266	-		Cytoplasmic	7.5	-	-	-	no hit	-	-	-	266	-	-
YM_S32_scaffold_0_chromo_pre_term	YM_S32_scaffold_0_chromo_pre_term.fasta	YM_S32_scaffold_0_chromo_pre_term.fasta_1466	1383960	1385573	-	538	-		Cytoplasmic	9.97	-	-	-	no hit	-	-	-	538	-	-
YM_S32_scaffold_0_chromo_pre_term	YM_S32_scaffold_0_chromo_pre_term.fasta	YM_S32_scaffold_0_chromo_pre_term.fasta_1467	1385628	1386719	-	364	K13789		Cytoplasmic	7.5	3	geranylgeranyl diphosphate synthase, type II [EC:2.5.1.1 2.5.1.10 2.5.1.29]	GGPS	reliable	5e-52	175.8	72.7	364	305.9	31.3
YM_S32_scaffold_0_chromo_pre_term	YM_S32_scaffold_0_chromo_pre_term.fasta	YM_S32_scaffold_0_chromo_pre_term.fasta_1468	1386767	1387375	-	203	K00945		Cytoplasmic	7.5	2	cytidylate kinase [EC:2.7.4.14]	cmk	questionable	5.9e-08	31	104.3	203	183.6	9
YM_S32_scaffold_0_chromo_pre_term	YM_S32_scaffold_0_chromo_pre_term.fasta	YM_S32_scaffold_0_chromo_pre_term.fasta_1469	1387482	1388213	-	244	-		Cytoplasmic	10	-	-	-	no hit	-	-	-	244	-	-
YM_S32_scaffold_0_chromo_pre_term	YM_S32_scaffold_0_chromo_pre_term.fasta	YM_S32_scaffold_0_chromo_pre_term.fasta_1470	1388305	1389078	-	258	-		CytoplasmicMembrane	9.55	-	-	-	no hit	-	-	-	258	-	-
YM_S32_scaffold_0_chromo_pre_term	YM_S32_scaffold_0_chromo_pre_term.fasta	YM_S32_scaffold_0_chromo_pre_term.fasta_1471	1389069	1389263	-	65	-		CytoplasmicMembrane	9.97	-	-	-	no hit	-	-	-	65	-	-
YM_S32_scaffold_0_chromo_pre_term	YM_S32_scaffold_0_chromo_pre_term.fasta	YM_S32_scaffold_0_chromo_pre_term.fasta_1472	1389543	1390691	-	383	K03086		Cytoplasmic	7.5	1	RNA polymerase primary sigma factor	SIG1, rpoD	reliable	2.5e-146	487.2	32.1	383	505.7	142.6
YM_S32_scaffold_0_chromo_pre_term	YM_S32_scaffold_0_chromo_pre_term.fasta	YM_S32_scaffold_0_chromo_pre_term.fasta_1473	1390684	1392441	-	586	K02316		Cytoplasmic	9.55	4	DNA primase [EC:2.7.7.-]	dnaG	reliable	9.2e-150	499.5	16.9	586	600.1	76.1
YM_S32_scaffold_0_chromo_pre_term	YM_S32_scaffold_0_chromo_pre_term.fasta	YM_S32_scaffold_0_chromo_pre_term.fasta_1474	1392557	1393198	+	214	-		CytoplasmicMembrane	2.5	-	-	-	no hit	-	-	-	214	-	-
YM_S32_scaffold_0_chromo_pre_term	YM_S32_scaffold_0_chromo_pre_term.fasta	YM_S32_scaffold_0_chromo_pre_term.fasta_1475	1393195	1393518	-	108	-		Unknown	7.5	-	-	-	no hit	-	-	-	108	-	-
YM_S32_scaffold_0_chromo_pre_term	YM_S32_scaffold_0_chromo_pre_term.fasta	YM_S32_scaffold_0_chromo_pre_term.fasta_1476	1393527	1393979	-	151	-		Cytoplasmic	2.5	-	-	-	no hit	-	-	-	151	-	-
YM_S32_scaffold_0_chromo_pre_term	YM_S32_scaffold_0_chromo_pre_term.fasta	YM_S32_scaffold_0_chromo_pre_term.fasta_1477	1394048	1394536	-	163	-		Unknown	7.5	-	-	-	no hit	-	-	-	163	-	-
YM_S32_scaffold_0_chromo_pre_term	YM_S32_scaffold_0_chromo_pre_term.fasta	YM_S32_scaffold_0_chromo_pre_term.fasta_1478	1394564	1395115	-	184	K13288		Cytoplasmic	2.5	1	oligoribonuclease [EC:3.1.-.-]	orn, REX2, REXO2	reliable	2.3e-60	202.7	51.7	184	196.4	26
YM_S32_scaffold_0_chromo_pre_term	YM_S32_scaffold_0_chromo_pre_term.fasta	YM_S32_scaffold_0_chromo_pre_term.fasta_1479	1395126	1395512	-	129	K07305		Unknown	9.55	2	peptide-methionine (R)-S-oxide reductase [EC:1.8.4.12]	msrB	reliable	2e-68	230	16.3	129	149.1	30.6
YM_S32_scaffold_0_chromo_pre_term	YM_S32_scaffold_0_chromo_pre_term.fasta	YM_S32_scaffold_0_chromo_pre_term.fasta_1480	1395543	1396043	-	167	K03282		CytoplasmicMembrane	10	6	large conductance mechanosensitive channel	mscL	reliable	9.8e-21	73.2	16.6	167	139.2	17.7
YM_S32_scaffold_0_chromo_pre_term	YM_S32_scaffold_0_chromo_pre_term.fasta	YM_S32_scaffold_0_chromo_pre_term.fasta_1481	1396484	1397212	-	243	-		CytoplasmicMembrane	8.78	-	-	-	no hit	-	-	-	243	-	-
YM_S32_scaffold_0_chromo_pre_term	YM_S32_scaffold_0_chromo_pre_term.fasta	YM_S32_scaffold_0_chromo_pre_term.fasta_1482	1397249	1398268	-	340	K07636		CytoplasmicMembrane	9.97	26	two-component system, OmpR family, phosphate regulon sensor histidine kinase PhoR [EC:2.7.13.3]	phoR	reliable	1.9e-59	200.4	44.9	340	466.6	77.4
YM_S32_scaffold_0_chromo_pre_term	YM_S32_scaffold_0_chromo_pre_term.fasta	YM_S32_scaffold_0_chromo_pre_term.fasta_1483	1398276	1398932	-	219	K02483		Cytoplasmic	2.5	6	two-component system, OmpR family, response regulator	K02483	reliable	5e-85	284.2	146.6	219	233.2	14.9
YM_S32_scaffold_0_chromo_pre_term	YM_S32_scaffold_0_chromo_pre_term.fasta	YM_S32_scaffold_0_chromo_pre_term.fasta_1484	1399077	1400297	+	407	-		Unknown	7.5	-	-	-	no hit	-	-	-	407	-	-
YM_S32_scaffold_0_chromo_pre_term	YM_S32_scaffold_0_chromo_pre_term.fasta	YM_S32_scaffold_0_chromo_pre_term.fasta_1485	1400358	1401392	-	345	K01810		Cytoplasmic	2.5	3	glucose-6-phosphate isomerase [EC:5.3.1.9]	GPI, pgi	questionable	2.5e-07	28.2	56.9	345	483.5	71.5
YM_S32_scaffold_0_chromo_pre_term	YM_S32_scaffold_0_chromo_pre_term.fasta	YM_S32_scaffold_0_chromo_pre_term.fasta_1486	1401471	1401974	+	168	-		Unknown	2.5	-	-	-	no hit	-	-	-	168	-	-
YM_S32_scaffold_0_chromo_pre_term	YM_S32_scaffold_0_chromo_pre_term.fasta	YM_S32_scaffold_0_chromo_pre_term.fasta_1487	1402004	1402579	+	192	K07284		Unknown	9.55	8	sortase A [EC:3.4.22.70]	srtA	reliable	5.7e-29	99.6	20.5	192	271.6	69.1
YM_S32_scaffold_0_chromo_pre_term	YM_S32_scaffold_0_chromo_pre_term.fasta	YM_S32_scaffold_0_chromo_pre_term.fasta_1488	1402795	1403109	-	105	-		CytoplasmicMembrane	9.55	-	-	-	no hit	-	-	-	105	-	-
YM_S32_scaffold_0_chromo_pre_term	YM_S32_scaffold_0_chromo_pre_term.fasta	YM_S32_scaffold_0_chromo_pre_term.fasta_1489	1403186	1403392	+	69	K03117		CytoplasmicMembrane	10	2	sec-independent protein translocase protein TatB	tatB	check_length	4.7e-08	32.3	29.8	69	164.3	37
YM_S32_scaffold_0_chromo_pre_term	YM_S32_scaffold_0_chromo_pre_term.fasta	YM_S32_scaffold_0_chromo_pre_term.fasta_1490	1403340	1404407	+	356	K03118		CytoplasmicMembrane	2.5	2	sec-independent protein translocase protein TatC	tatC	check_length	7.1e-54	181.3	22.3	356	276.4	35
YM_S32_scaffold_0_chromo_pre_term	YM_S32_scaffold_0_chromo_pre_term.fasta	YM_S32_scaffold_0_chromo_pre_term.fasta_1491	1404480	1404668	+	63	-		Unknown	9.97	-	-	-	no hit	-	-	-	63	-	-
YM_S32_scaffold_0_chromo_pre_term	YM_S32_scaffold_0_chromo_pre_term.fasta	YM_S32_scaffold_0_chromo_pre_term.fasta_1492	1404833	1406479	-	549	K04077		Cytoplasmic	9.67	3	chaperonin GroEL	groEL, HSPD1	reliable	6.6e-202	671.4	50.2	549	543.4	47.8
YM_S32_scaffold_0_chromo_pre_term	YM_S32_scaffold_0_chromo_pre_term.fasta	YM_S32_scaffold_0_chromo_pre_term.fasta_1493	1406545	1406811	-	89	K04078		Cytoplasmic	7.5	3	chaperonin GroES	groES, HSPE1	reliable	9.5e-31	105.7	16.7	89	102.3	25
YM_S32_scaffold_0_chromo_pre_term	YM_S32_scaffold_0_chromo_pre_term.fasta	YM_S32_scaffold_0_chromo_pre_term.fasta_1494	1406955	1407857	-	301	-		Cytoplasmic	7.5	-	-	-	no hit	-	-	-	301	-	-
YM_S32_scaffold_0_chromo_pre_term	YM_S32_scaffold_0_chromo_pre_term.fasta	YM_S32_scaffold_0_chromo_pre_term.fasta_1495	1407938	1408219	-	94	-		Cytoplasmic	7.5	-	-	-	no hit	-	-	-	94	-	-
YM_S32_scaffold_0_chromo_pre_term	YM_S32_scaffold_0_chromo_pre_term.fasta	YM_S32_scaffold_0_chromo_pre_term.fasta_1496	1408315	1409115	+	267	K01482		Cytoplasmic	7.5	1	dimethylargininase [EC:3.5.3.18]	DDAH, ddaH	reliable	8.2e-23	79.8	68.3	267	262.9	37.9
YM_S32_scaffold_0_chromo_pre_term	YM_S32_scaffold_0_chromo_pre_term.fasta	YM_S32_scaffold_0_chromo_pre_term.fasta_1497	1409294	1410976	+	561	-		Cytoplasmic	7.5	-	-	-	no hit	-	-	-	561	-	-
YM_S32_scaffold_0_chromo_pre_term	YM_S32_scaffold_0_chromo_pre_term.fasta	YM_S32_scaffold_0_chromo_pre_term.fasta_1498	1411075	1412442	-	456	K01928		Cytoplasmic	7.5	6	UDP-N-acetylmuramoyl-L-alanyl-D-glutamate--2,6-diaminopimelate ligase [EC:6.3.2.13]	murE	reliable	5.2e-116	387.4	57.6	456	494.8	33.5
YM_S32_scaffold_0_chromo_pre_term	YM_S32_scaffold_0_chromo_pre_term.fasta	YM_S32_scaffold_0_chromo_pre_term.fasta_1499	1412517	1414100	-	528	-		Cytoplasmic	7.5	-	-	-	no hit	-	-	-	528	-	-
YM_S32_scaffold_0_chromo_pre_term	YM_S32_scaffold_0_chromo_pre_term.fasta	YM_S32_scaffold_0_chromo_pre_term.fasta_1500	1414166	1415242	+	359	K01409		Cytoplasmic	9.97	6	N6-L-threonylcarbamoyladenine synthase [EC:2.3.1.234]	KAE1, tsaD, QRI7	reliable	1.2e-127	425	25.6	359	350.3	47.2
YM_S32_scaffold_0_chromo_pre_term	YM_S32_scaffold_0_chromo_pre_term.fasta	YM_S32_scaffold_0_chromo_pre_term.fasta_1501	1415676	1418225	+	850	K01873		Cytoplasmic	9.97	6	valyl-tRNA synthetase [EC:6.1.1.9]	VARS, valS	reliable	3.6e-164	546.4	268.5	850	854.8	85.6
YM_S32_scaffold_0_chromo_pre_term	YM_S32_scaffold_0_chromo_pre_term.fasta	YM_S32_scaffold_0_chromo_pre_term.fasta_1502	1418263	1418682	+	140	K03711		Cytoplasmic	7.5	3	Fur family transcriptional regulator, ferric uptake regulator	fur	reliable	2.8e-26	90.6	65.9	140	151.3	7.5
YM_S32_scaffold_0_chromo_pre_term	YM_S32_scaffold_0_chromo_pre_term.fasta	YM_S32_scaffold_0_chromo_pre_term.fasta_1503	1418708	1419763	-	352	-		Cytoplasmic	7.5	-	-	-	no hit	-	-	-	352	-	-
YM_S32_scaffold_0_chromo_pre_term	YM_S32_scaffold_0_chromo_pre_term.fasta	YM_S32_scaffold_0_chromo_pre_term.fasta_1504	1419957	1420616	+	220	-		Cytoplasmic	7.5	-	-	-	no hit	-	-	-	220	-	-
YM_S32_scaffold_0_chromo_pre_term	YM_S32_scaffold_0_chromo_pre_term.fasta	YM_S32_scaffold_0_chromo_pre_term.fasta_1505	1420610	1421455	-	282	-		Cytoplasmic	9.35	-	-	-	no hit	-	-	-	282	-	-
YM_S32_scaffold_0_chromo_pre_term	YM_S32_scaffold_0_chromo_pre_term.fasta	YM_S32_scaffold_0_chromo_pre_term.fasta_1506	1421557	1422678	+	374	-		CytoplasmicMembrane	7.5	-	-	-	no hit	-	-	-	374	-	-
YM_S32_scaffold_0_chromo_pre_term	YM_S32_scaffold_0_chromo_pre_term.fasta	YM_S32_scaffold_0_chromo_pre_term.fasta_1507	1422782	1423411	-	210	-		Cytoplasmic	10	-	-	-	no hit	-	-	-	210	-	-
YM_S32_scaffold_0_chromo_pre_term	YM_S32_scaffold_0_chromo_pre_term.fasta	YM_S32_scaffold_0_chromo_pre_term.fasta_1508	1423724	1424290	+	189	-		CytoplasmicMembrane	2.5	-	-	-	no hit	-	-	-	189	-	-
YM_S32_scaffold_0_chromo_pre_term	YM_S32_scaffold_0_chromo_pre_term.fasta	YM_S32_scaffold_0_chromo_pre_term.fasta_1509	1424375	1424740	+	122	-		Unknown	7.5	-	-	-	no hit	-	-	-	122	-	-
YM_S32_scaffold_0_chromo_pre_term	YM_S32_scaffold_0_chromo_pre_term.fasta	YM_S32_scaffold_0_chromo_pre_term.fasta_1510	1424737	1425165	+	143	K07062		Cytoplasmic	9.55	1	COG: COG1487	K07062	reliable	6e-35	119.4	17.7	143	131.6	20
YM_S32_scaffold_0_chromo_pre_term	YM_S32_scaffold_0_chromo_pre_term.fasta	YM_S32_scaffold_0_chromo_pre_term.fasta_1511	1425805	1426380	-	192	-		CytoplasmicMembrane	7.5	-	-	-	no hit	-	-	-	192	-	-
YM_S32_scaffold_0_chromo_pre_term	YM_S32_scaffold_0_chromo_pre_term.fasta	YM_S32_scaffold_0_chromo_pre_term.fasta_1512	1426608	1427138	+	177	K06950		Cytoplasmic	7.5	2	uncharacterized protein	K06950	reliable	1.6e-17	61.8	37.4	177	219.8	24.8
YM_S32_scaffold_0_chromo_pre_term	YM_S32_scaffold_0_chromo_pre_term.fasta	YM_S32_scaffold_0_chromo_pre_term.fasta_1513	1428073	1428525	-	151	K02242		Cytoplasmic	7.5	5	competence protein ComFC	comFC	check_length	2.5e-27	94.7	59.1	151	211.1	24.3
YM_S32_scaffold_0_chromo_pre_term	YM_S32_scaffold_0_chromo_pre_term.fasta	YM_S32_scaffold_0_chromo_pre_term.fasta_1514	1428858	1429343	+	162	K13993		Cytoplasmic	10	10	HSP20 family protein	HSP20	reliable	3.2e-29	100.2	62.2	162	148.7	17.7
YM_S32_scaffold_0_chromo_pre_term	YM_S32_scaffold_0_chromo_pre_term.fasta	YM_S32_scaffold_0_chromo_pre_term.fasta_1515	1429696	1430148	-	151	K07052		CytoplasmicMembrane	10	18	COG: COG1266	K07052	check_length	0.00047	18.4	15.5	151	238.1	40.4
YM_S32_scaffold_0_chromo_pre_term	YM_S32_scaffold_0_chromo_pre_term.fasta	YM_S32_scaffold_0_chromo_pre_term.fasta_1516	1430229	1430678	-	150	-		CytoplasmicMembrane	10	-	-	-	no hit	-	-	-	150	-	-
YM_S32_scaffold_0_chromo_pre_term	YM_S32_scaffold_0_chromo_pre_term.fasta	YM_S32_scaffold_0_chromo_pre_term.fasta_1517	1430689	1431102	-	138	-		CytoplasmicMembrane	10	-	-	-	no hit	-	-	-	138	-	-
YM_S32_scaffold_0_chromo_pre_term	YM_S32_scaffold_0_chromo_pre_term.fasta	YM_S32_scaffold_0_chromo_pre_term.fasta_1518	1431116	1431811	-	232	-		CytoplasmicMembrane	10	-	-	-	no hit	-	-	-	232	-	-
YM_S32_scaffold_0_chromo_pre_term	YM_S32_scaffold_0_chromo_pre_term.fasta	YM_S32_scaffold_0_chromo_pre_term.fasta_1519	1431840	1432454	-	205	-		CytoplasmicMembrane	3.33	-	-	-	no hit	-	-	-	205	-	-
YM_S32_scaffold_0_chromo_pre_term	YM_S32_scaffold_0_chromo_pre_term.fasta	YM_S32_scaffold_0_chromo_pre_term.fasta_1520	1432739	1433173	+	145	-		Unknown	10	-	-	-	no hit	-	-	-	145	-	-
YM_S32_scaffold_0_chromo_pre_term	YM_S32_scaffold_0_chromo_pre_term.fasta	YM_S32_scaffold_0_chromo_pre_term.fasta_1521	1433170	1437141	+	1324	-		CytoplasmicMembrane	7.5	-	-	-	no hit	-	-	-	1324	-	-
YM_S32_scaffold_0_chromo_pre_term	YM_S32_scaffold_0_chromo_pre_term.fasta	YM_S32_scaffold_0_chromo_pre_term.fasta_1522	1437285	1439162	+	626	-		Cytoplasmic	2.5	-	-	-	no hit	-	-	-	626	-	-
YM_S32_scaffold_0_chromo_pre_term	YM_S32_scaffold_0_chromo_pre_term.fasta	YM_S32_scaffold_0_chromo_pre_term.fasta_1523	1439228	1440496	+	423	-		Unknown	2.5	-	-	-	no hit	-	-	-	423	-	-
YM_S32_scaffold_0_chromo_pre_term	YM_S32_scaffold_0_chromo_pre_term.fasta	YM_S32_scaffold_0_chromo_pre_term.fasta_1524	1440506	1441519	+	338	-		Unknown	8.16	-	-	-	no hit	-	-	-	338	-	-
YM_S32_scaffold_0_chromo_pre_term	YM_S32_scaffold_0_chromo_pre_term.fasta	YM_S32_scaffold_0_chromo_pre_term.fasta_1525	1441519	1443423	+	635	K12063		CytoplasmicMembrane	9.55	7	conjugal transfer ATP-binding protein TraC	traC	reliable	5.6e-40	135.4	102.7	635	792.5	102.8
YM_S32_scaffold_0_chromo_pre_term	YM_S32_scaffold_0_chromo_pre_term.fasta	YM_S32_scaffold_0_chromo_pre_term.fasta_1526	1443435	1446035	+	867	-		CytoplasmicMembrane	2.5	-	-	-	no hit	-	-	-	867	-	-
YM_S32_scaffold_0_chromo_pre_term	YM_S32_scaffold_0_chromo_pre_term.fasta	YM_S32_scaffold_0_chromo_pre_term.fasta_1527	1446046	1447569	+	508	-		Unknown	9.87	-	-	-	no hit	-	-	-	508	-	-
YM_S32_scaffold_0_chromo_pre_term	YM_S32_scaffold_0_chromo_pre_term.fasta	YM_S32_scaffold_0_chromo_pre_term.fasta_1528	1447587	1448204	+	206	-		CytoplasmicMembrane	9.55	-	-	-	no hit	-	-	-	206	-	-
YM_S32_scaffold_0_chromo_pre_term	YM_S32_scaffold_0_chromo_pre_term.fasta	YM_S32_scaffold_0_chromo_pre_term.fasta_1529	1448214	1448882	+	223	-		CytoplasmicMembrane	7.5	-	-	-	no hit	-	-	-	223	-	-
YM_S32_scaffold_0_chromo_pre_term	YM_S32_scaffold_0_chromo_pre_term.fasta	YM_S32_scaffold_0_chromo_pre_term.fasta_1530	1448891	1449949	-	353	K03629		Cytoplasmic	2.5	1	DNA replication and repair protein RecF	recF	reliable	4.8e-97	323.7	72.7	353	368.5	18.2
YM_S32_scaffold_0_chromo_pre_term	YM_S32_scaffold_0_chromo_pre_term.fasta	YM_S32_scaffold_0_chromo_pre_term.fasta_1531	1450132	1450269	+	46	-		Unknown		-	-	-	no hit	-	-	-	46	-	-

## Sheet: All other complete genomes
No.	Bin	Scaffold	ORF	Start	End	Strand	SeqID	Localization	Score		Length	KO	Name	Description	Pathway	Unique?	Reliability	E-value	Hit score	HMM threshold	Hit length	HMM mean length	HMM sd length
1	47_87_scnpilot_cont_500_p_scaffold_55	MKSO01000001.1	MKSO01000001.1_1	1	174	+	MKSO01000001.1_1 # 1 # 174 # 1 # ;gc_cont=0.471	Unknown	2		58	-	-	-	-	-	no hit	-	-	-	58	-	-
2	47_87_scnpilot_cont_500_p_scaffold_55	MKSO01000001.1	MKSO01000001.1_2	175	1953	+	MKSO01000001.1_2 # 175 # 1953 # 1 # ;gc_cont=0.411	CytoplasmicMembrane	10		593	-	-	-	-	-	no hit	-	-	-	593	-	-
3	47_87_scnpilot_cont_500_p_scaffold_55	MKSO01000001.1	MKSO01000001.1_3	1960	3297	-	MKSO01000001.1_3 # 1960 # 3297 # -1 # ;gc_cont=0.412	Cytoplasmic	9.97		446	K00754	E2.4.1.-	ko00051 Fructose and mannose metabolism	Fructose and mannose metabolism	+	reliable	1.6e-46	157.7	119.8	446	441	0
4	47_87_scnpilot_cont_500_p_scaffold_55	MKSO01000001.1	MKSO01000001.1_4	3299	4510	-	MKSO01000001.1_4 # 3299 # 4510 # -1 # ;gc_cont=0.418	Cytoplasmic	8.96		404	-	-	-	-	-	no hit	-	-	-	404	-	-
5	47_87_scnpilot_cont_500_p_scaffold_55	MKSO01000001.1	MKSO01000001.1_5	4500	6335	-	MKSO01000001.1_5 # 4500 # 6335 # -1 # ;gc_cont=0.403	Cytoplasmic	8.96		612	-	-	-	-	-	no hit	-	-	-	612	-	-
6	47_87_scnpilot_cont_500_p_scaffold_55	MKSO01000001.1	MKSO01000001.1_6	6332	7249	-	MKSO01000001.1_6 # 6332 # 7249 # -1 # ;gc_cont=0.376	Cytoplasmic	8.96		306	-	-	-	-	-	no hit	-	-	-	306	-	-
7	47_87_scnpilot_cont_500_p_scaffold_55	MKSO01000001.1	MKSO01000001.1_7	7264	8361	-	MKSO01000001.1_7 # 7264 # 8361 # -1 # ;gc_cont=0.381	Cytoplasmic	9.97		366	K12994	wbpY, wbdB	alpha-1,3-rhamnosyl/mannosyltransferase [EC:2.4.1.-]	-	-	questionable	2.8e-59	199.2	277.8	366	378.2	35.5
8	47_87_scnpilot_cont_500_p_scaffold_55	MKSO01000001.1	MKSO01000001.1_8	8362	9573	-	MKSO01000001.1_8 # 8362 # 9573 # -1 # ;gc_cont=0.386	CytoplasmicMembrane	7.88		404	K09691	ABC-2.LPSE.A	lipopolysaccharide transport system ATP-binding protein	ABC transporters	+	reliable	1.7e-130	435.6	264.9	404	400.4	92
9	47_87_scnpilot_cont_500_p_scaffold_55	MKSO01000001.1	MKSO01000001.1_9	9573	10388	-	MKSO01000001.1_9 # 9573 # 10388 # -1 # ;gc_cont=0.388	CytoplasmicMembrane	10		272	K01992	ABC-2.P	ABC-2 type transport system permease protein	-	-	reliable	4.6e-100	332.8	219.6	272	270.4	6.8
10	47_87_scnpilot_cont_500_p_scaffold_55	MKSO01000001.1	MKSO01000001.1_10	10467	11426	+	MKSO01000001.1_10 # 10467 # 11426 # 1 # ;gc_cont=0.428	CytoplasmicMembrane	7.88		320	K00721	DPM1	dolichol-phosphate mannosyltransferase [EC:2.4.1.83]	N-Glycan biosynthesis	+	reliable	1e-102	342.6	62.8	320	328.1	40.4
11	47_87_scnpilot_cont_500_p_scaffold_55	MKSO01000001.1	MKSO01000001.1_11	11389	11817	+	MKSO01000001.1_11 # 11389 # 11817 # 1 # ;gc_cont=0.394	CytoplasmicMembrane	10		143	-	-	-	-	-	no hit	-	-	-	143	-	-
12	47_87_scnpilot_cont_500_p_scaffold_55	MKSO01000001.1	MKSO01000001.1_12	11817	12908	+	MKSO01000001.1_12 # 11817 # 12908 # 1 # ;gc_cont=0.425	Cytoplasmic	9.97		364	K12994	wbpY, wbdB	alpha-1,3-rhamnosyl/mannosyltransferase [EC:2.4.1.-]	-	-	questionable	3.8e-55	185.6	277.8	364	378.2	35.5
13	47_87_scnpilot_cont_500_p_scaffold_55	MKSO01000001.1	MKSO01000001.1_13	12910	13371	-	MKSO01000001.1_13 # 12910 # 13371 # -1 # ;gc_cont=0.448	Unknown	2		154	K06346	jag	spoIIIJ-associated protein	-	-	check_length	1.2e-33	115.2	33.1	154	222.7	29.3
14	47_87_scnpilot_cont_500_p_scaffold_55	MKSO01000001.1	MKSO01000001.1_14	13368	14342	-	MKSO01000001.1_14 # 13368 # 14342 # -1 # ;gc_cont=0.427	CytoplasmicMembrane	10		325	K03217	yidC, spoIIIJ, OXA1	YidC/Oxa1 family membrane protein insertase	Protein export; Bacterial secretion system	-	reliable	1.7e-58	197.2	41	325	593.3	159.8
15	47_87_scnpilot_cont_500_p_scaffold_55	MKSO01000001.1	MKSO01000001.1_15	14378	14737	-	MKSO01000001.1_15 # 14378 # 14737 # -1 # ;gc_cont=0.414	Unknown	2		120	K03536	rnpA	ribonuclease P protein component [EC:3.1.26.5]	-	-	reliable	3e-22	78	17.2	120	122.4	19.7
16	47_87_scnpilot_cont_500_p_scaffold_55	MKSO01000001.1	MKSO01000001.1_16	14816	14953	-	MKSO01000001.1_16 # 14816 # 14953 # -1 # ;gc_cont=0.543	Cytoplasmic	9.26		46	K02914	RP-L34, MRPL34, rpmH	large subunit ribosomal protein L34	Ribosome	+	reliable	5.6e-18	64.1	18.1	46	52.6	24.6
17	47_87_scnpilot_cont_500_p_scaffold_55	MKSO01000001.1	MKSO01000001.1_17	15223	16617	+	MKSO01000001.1_17 # 15223 # 16617 # 1 # ;gc_cont=0.408	Cytoplasmic	9.97		465	K02313	dnaA	chromosomal replication initiator protein	Two-component system; Cell cycle - Caulobacter	-	reliable	3e-158	526.4	45.6	465	470.6	53.2
18	47_87_scnpilot_cont_500_p_scaffold_55	MKSO01000001.1	MKSO01000001.1_18	16610	16882	+	MKSO01000001.1_18 # 16610 # 16882 # 1 # ;gc_cont=0.374	Unknown	2		91	-	-	-	-	-	no hit	-	-	-	91	-	-
19	47_87_scnpilot_cont_500_p_scaffold_55	MKSO01000001.1	MKSO01000001.1_19	16903	18003	+	MKSO01000001.1_19 # 16903 # 18003 # 1 # ;gc_cont=0.403	Cytoplasmic	9.26		367	K02338	DPO3B, dnaN	DNA polymerase III subunit beta [EC:2.7.7.7]	Purine metabolism; Pyrimidine metabolism; DNA replication; Homologous recombination; Mismatch repair	-	reliable	7.1e-103	342.9	63.8	367	377.8	1.1
20	47_87_scnpilot_cont_500_p_scaffold_55	MKSO01000001.1	MKSO01000001.1_20	18015	19055	+	MKSO01000001.1_20 # 18015 # 19055 # 1 # ;gc_cont=0.428	Cytoplasmic	9.97		347	K03629	recF	DNA replication and repair protein RecF	Homologous recombination	+	reliable	5.5e-89	297.2	72.7	347	368.5	18.2
21	47_87_scnpilot_cont_500_p_scaffold_55	MKSO01000001.1	MKSO01000001.1_21	19052	19681	-	MKSO01000001.1_21 # 19052 # 19681 # -1 # ;gc_cont=0.365	Unknown	2.5		210	-	-	-	-	-	no hit	-	-	-	210	-	-
22	47_87_scnpilot_cont_500_p_scaffold_55	MKSO01000001.1	MKSO01000001.1_22	19683	21095	-	MKSO01000001.1_22 # 19683 # 21095 # -1 # ;gc_cont=0.453	Unknown	2		471	-	-	-	-	-	no hit	-	-	-	471	-	-
23	47_87_scnpilot_cont_500_p_scaffold_55	MKSO01000001.1	MKSO01000001.1_23	21068	24118	-	MKSO01000001.1_23 # 21068 # 24118 # -1 # ;gc_cont=0.451	Unknown	6.99		1017	-	-	-	-	-	no hit	-	-	-	1017	-	-
24	47_87_scnpilot_cont_500_p_scaffold_55	MKSO01000001.1	MKSO01000001.1_24	24152	25987	-	MKSO01000001.1_24 # 24152 # 25987 # -1 # ;gc_cont=0.472	CytoplasmicMembrane	9.98		612	K12063	traC	conjugal transfer ATP-binding protein TraC	-	-	reliable	9.9e-41	137.9	102.7	612	792.5	102.8
25	47_87_scnpilot_cont_500_p_scaffold_55	MKSO01000001.1	MKSO01000001.1_25	25987	26877	-	MKSO01000001.1_25 # 25987 # 26877 # -1 # ;gc_cont=0.469	Extracellular	9.64		297	-	-	-	-	-	no hit	-	-	-	297	-	-
26	47_87_scnpilot_cont_500_p_scaffold_55	MKSO01000001.1	MKSO01000001.1_26	26922	27968	-	MKSO01000001.1_26 # 26922 # 27968 # -1 # ;gc_cont=0.477	Unknown	2		349	-	-	-	-	-	no hit	-	-	-	349	-	-
27	47_87_scnpilot_cont_500_p_scaffold_55	MKSO01000001.1	MKSO01000001.1_27	27990	30521	-	MKSO01000001.1_27 # 27990 # 30521 # -1 # ;gc_cont=0.441	CytoplasmicMembrane	10		844	K03201	virB6, lvhB6	type IV secretion system protein VirB6	Bacterial secretion system	+	check_length	7.8e-06	23.9	21.8	844	356.9	19.2
28	47_87_scnpilot_cont_500_p_scaffold_55	MKSO01000001.1	MKSO01000001.1_28	30570	31739	-	MKSO01000001.1_28 # 30570 # 31739 # -1 # ;gc_cont=0.445	Unknown	2		390	-	-	-	-	-	no hit	-	-	-	390	-	-
29	47_87_scnpilot_cont_500_p_scaffold_55	MKSO01000001.1	MKSO01000001.1_29	31933	32850	-	MKSO01000001.1_29 # 31933 # 32850 # -1 # ;gc_cont=0.392	Cytoplasmic	8.96		306	-	-	-	-	-	no hit	-	-	-	306	-	-
30	47_87_scnpilot_cont_500_p_scaffold_55	MKSO01000001.1	MKSO01000001.1_30	33311	33712	+	MKSO01000001.1_30 # 33311 # 33712 # 1 # ;gc_cont=0.468	CytoplasmicMembrane	10		134	-	-	-	-	-	no hit	-	-	-	134	-	-
31	47_87_scnpilot_cont_500_p_scaffold_55	MKSO01000001.1	MKSO01000001.1_31	33714	34154	+	MKSO01000001.1_31 # 33714 # 34154 # 1 # ;gc_cont=0.442	CytoplasmicMembrane	10		147	-	-	-	-	-	no hit	-	-	-	147	-	-
32	47_87_scnpilot_cont_500_p_scaffold_55	MKSO01000001.1	MKSO01000001.1_32	34158	34448	+	MKSO01000001.1_32 # 34158 # 34448 # 1 # ;gc_cont=0.423	CytoplasmicMembrane	9.82		97	-	-	-	-	-	no hit	-	-	-	97	-	-
33	47_87_scnpilot_cont_500_p_scaffold_55	MKSO01000001.1	MKSO01000001.1_33	34449	34829	+	MKSO01000001.1_33 # 34449 # 34829 # 1 # ;gc_cont=0.423	CytoplasmicMembrane	10		127	-	-	-	-	-	no hit	-	-	-	127	-	-
34	47_87_scnpilot_cont_500_p_scaffold_55	MKSO01000001.1	MKSO01000001.1_34	34909	35322	+	MKSO01000001.1_34 # 34909 # 35322 # 1 # ;gc_cont=0.440	CytoplasmicMembrane	10		138	K07052	K07052	COG: COG1266	-	-	check_length	0.00076	17.7	15.5	138	238.1	40.4
35	47_87_scnpilot_cont_500_p_scaffold_55	MKSO01000001.1	MKSO01000001.1_35	35443	35907	-	MKSO01000001.1_35 # 35443 # 35907 # -1 # ;gc_cont=0.488	Unknown	2		155	K13993	HSP20	HSP20 family protein	Protein processing in endoplasmic reticulum	+	reliable	1.9e-32	110.9	75	155	152	19.4
36	47_87_scnpilot_cont_500_p_scaffold_55	MKSO01000001.1	MKSO01000001.1_36	35988	36677	+	MKSO01000001.1_36 # 35988 # 36677 # 1 # ;gc_cont=0.455	Cytoplasmic	9.97		230	K02242	comFC	competence protein ComFC	-	-	reliable	1.7e-26	91.9	59.1	230	211.1	24.3
37	47_87_scnpilot_cont_500_p_scaffold_55	MKSO01000001.1	MKSO01000001.1_37	36842	37246	-	MKSO01000001.1_37 # 36842 # 37246 # -1 # ;gc_cont=0.469	CytoplasmicMembrane	10		135	-	-	-	-	-	no hit	-	-	-	135	-	-
38	47_87_scnpilot_cont_500_p_scaffold_55	MKSO01000001.1	MKSO01000001.1_38	37584	38132	+	MKSO01000001.1_38 # 37584 # 38132 # 1 # ;gc_cont=0.413	Unknown	2		183	-	-	-	-	-	no hit	-	-	-	183	-	-
39	47_87_scnpilot_cont_500_p_scaffold_55	MKSO01000001.1	MKSO01000001.1_39	38236	38844	+	MKSO01000001.1_39 # 38236 # 38844 # 1 # ;gc_cont=0.496	CytoplasmicMembrane	9.82		203	-	-	-	-	-	no hit	-	-	-	203	-	-
40	47_87_scnpilot_cont_500_p_scaffold_55	MKSO01000001.1	MKSO01000001.1_40	38868	39494	+	MKSO01000001.1_40 # 38868 # 39494 # 1 # ;gc_cont=0.418	CytoplasmicMembrane	10		209	-	-	-	-	-	no hit	-	-	-	209	-	-
41	47_87_scnpilot_cont_500_p_scaffold_55	MKSO01000001.1	MKSO01000001.1_41	39734	40345	-	MKSO01000001.1_41 # 39734 # 40345 # -1 # ;gc_cont=0.479	Unknown	2		204	K01420	fnr	CRP/FNR family transcriptional regulator, anaerobic regulatory protein	-	-	reliable	2.3e-23	80.9	70.1	204	223.7	17.2
42	47_87_scnpilot_cont_500_p_scaffold_55	MKSO01000001.1	MKSO01000001.1_42	40507	40899	+	MKSO01000001.1_42 # 40507 # 40899 # 1 # ;gc_cont=0.458	Cytoplasmic	9.26		131	K02503	HINT1, hinT, hit	histidine triad (HIT) family protein	-	-	reliable	4.3e-32	110.3	25	131	127.4	15.5
43	47_87_scnpilot_cont_500_p_scaffold_55	MKSO01000001.1	MKSO01000001.1_43	40903	41361	+	MKSO01000001.1_43 # 40903 # 41361 # 1 # ;gc_cont=0.490	Unknown	2		153	K00783	rlmH	23S rRNA (pseudouridine1915-N3)-methyltransferase [EC:2.1.1.177]	-	-	reliable	1.1e-49	167.2	25.7	153	156.2	15.3
44	47_87_scnpilot_cont_500_p_scaffold_55	MKSO01000001.1	MKSO01000001.1_44	41445	41774	+	MKSO01000001.1_44 # 41445 # 41774 # 1 # ;gc_cont=0.482	Unknown	2.5		110	-	-	-	-	-	no hit	-	-	-	110	-	-
45	47_87_scnpilot_cont_500_p_scaffold_55	MKSO01000001.1	MKSO01000001.1_45	41782	44331	-	MKSO01000001.1_45 # 41782 # 44331 # -1 # ;gc_cont=0.473	Cytoplasmic	9.97		850	K01873	VARS, valS	valyl-tRNA synthetase [EC:6.1.1.9]	Aminoacyl-tRNA biosynthesis	+	reliable	2.7e-168	560.1	268.5	850	854.8	85.6
46	47_87_scnpilot_cont_500_p_scaffold_55	MKSO01000001.1	MKSO01000001.1_46	44451	45434	+	MKSO01000001.1_46 # 44451 # 45434 # 1 # ;gc_cont=0.461	Cytoplasmic	8.96		328	K05363	murM	serine/alanine adding enzyme [EC:2.3.2.10]	Peptidoglycan biosynthesis	+	questionable	2.1e-26	91.1	135.7	328	392.3	53
47	47_87_scnpilot_cont_500_p_scaffold_55	MKSO01000001.1	MKSO01000001.1_47	45442	46527	-	MKSO01000001.1_47 # 45442 # 46527 # -1 # ;gc_cont=0.495	Extracellular	9.45		362	K01409	KAE1, tsaD, QRI7	N6-L-threonylcarbamoyladenine synthase [EC:2.3.1.234]	-	-	reliable	2.8e-140	466.7	25.6	362	350.3	47.2
48	47_87_scnpilot_cont_500_p_scaffold_55	MKSO01000001.1	MKSO01000001.1_48	46638	49052	+	MKSO01000001.1_48 # 46638 # 49052 # 1 # ;gc_cont=0.460	Unknown	2.5		805	-	-	-	-	-	no hit	-	-	-	805	-	-
49	47_87_scnpilot_cont_500_p_scaffold_55	MKSO01000001.1	MKSO01000001.1_49	49052	50383	+	MKSO01000001.1_49 # 49052 # 50383 # 1 # ;gc_cont=0.462	Cytoplasmic	8.96		444	K01928	murE	UDP-N-acetylmuramoyl-L-alanyl-D-glutamate--2,6-diaminopimelate ligase [EC:6.3.2.13]	Lysine biosynthesis; Peptidoglycan biosynthesis	-	reliable	1.8e-125	418.7	57.6	444	494.8	33.5
50	47_87_scnpilot_cont_500_p_scaffold_55	MKSO01000001.1	MKSO01000001.1_50	50380	51414	-	MKSO01000001.1_50 # 50380 # 51414 # -1 # ;gc_cont=0.448	Cytoplasmic	8.96		345	-	-	-	-	-	no hit	-	-	-	345	-	-
51	47_87_scnpilot_cont_500_p_scaffold_55	MKSO01000001.1	MKSO01000001.1_51	51468	52013	-	MKSO01000001.1_51 # 51468 # 52013 # -1 # ;gc_cont=0.504	Unknown	2		182	-	-	-	-	-	no hit	-	-	-	182	-	-
52	47_87_scnpilot_cont_500_p_scaffold_55	MKSO01000001.1	MKSO01000001.1_52	52088	53155	+	MKSO01000001.1_52 # 52088 # 53155 # 1 # ;gc_cont=0.475	Unknown	2		356	-	-	-	-	-	no hit	-	-	-	356	-	-
53	47_87_scnpilot_cont_500_p_scaffold_55	MKSO01000001.1	MKSO01000001.1_53	53162	54397	-	MKSO01000001.1_53 # 53162 # 54397 # -1 # ;gc_cont=0.498	CytoplasmicMembrane	10		412	K05685	macB	macrolide transport system ATP-binding/permease protein [EC:3.6.3.-]	ABC transporters	+	check_length	8.6e-83	277.3	150	412	635.8	78.8
54	47_87_scnpilot_cont_500_p_scaffold_55	MKSO01000001.1	MKSO01000001.1_54	54397	55182	-	MKSO01000001.1_54 # 54397 # 55182 # -1 # ;gc_cont=0.449	CytoplasmicMembrane	7.88		262	K05685	macB	macrolide transport system ATP-binding/permease protein [EC:3.6.3.-]	ABC transporters	+	check_length	5.5e-94	314.3	150	262	635.8	78.8
55	47_87_scnpilot_cont_500_p_scaffold_55	MKSO01000001.1	MKSO01000001.1_55	55448	57892	+	MKSO01000001.1_55 # 55448 # 57892 # 1 # ;gc_cont=0.483	Extracellular	9.64		815	-	-	-	-	-	no hit	-	-	-	815	-	-
56	47_87_scnpilot_cont_500_p_scaffold_55	MKSO01000001.1	MKSO01000001.1_56	57905	58315	+	MKSO01000001.1_56 # 57905 # 58315 # 1 # ;gc_cont=0.479	Unknown	2		137	-	-	-	-	-	no hit	-	-	-	137	-	-
57	47_87_scnpilot_cont_500_p_scaffold_55	MKSO01000001.1	MKSO01000001.1_57	58363	58707	+	MKSO01000001.1_57 # 58363 # 58707 # 1 # ;gc_cont=0.461	Unknown	2.5		115	-	-	-	-	-	no hit	-	-	-	115	-	-
58	47_87_scnpilot_cont_500_p_scaffold_55	MKSO01000001.1	MKSO01000001.1_58	59010	61409	+	MKSO01000001.1_58 # 59010 # 61409 # 1 # ;gc_cont=0.467	Cytoplasmic	9.97		800	K00525	E1.17.4.1A, nrdA, nrdE	ribonucleoside-diphosphate reductase alpha chain [EC:1.17.4.1]	Purine metabolism; Pyrimidine metabolism	-	reliable	5.5e-194	644.2	371.3	800	631.2	140.1
59	47_87_scnpilot_cont_500_p_scaffold_55	MKSO01000001.1	MKSO01000001.1_59	61431	61706	+	MKSO01000001.1_59 # 61431 # 61706 # 1 # ;gc_cont=0.438	Cytoplasmic	8.96		92	-	-	-	-	-	no hit	-	-	-	92	-	-
60	47_87_scnpilot_cont_500_p_scaffold_55	MKSO01000001.1	MKSO01000001.1_60	61710	62732	+	MKSO01000001.1_60 # 61710 # 62732 # 1 # ;gc_cont=0.465	Cytoplasmic	9.97		341	K00526	E1.17.4.1B, nrdB, nrdF	ribonucleoside-diphosphate reductase beta chain [EC:1.17.4.1]	Purine metabolism; Pyrimidine metabolism	-	reliable	2.4e-177	587.6	160.6	341	330.6	6.2
61	47_87_scnpilot_cont_500_p_scaffold_55	MKSO01000001.1	MKSO01000001.1_61	62737	63267	+	MKSO01000001.1_61 # 62737 # 63267 # 1 # ;gc_cont=0.497	Cytoplasmic	8.96		177	-	-	-	-	-	no hit	-	-	-	177	-	-
62	47_87_scnpilot_cont_500_p_scaffold_55	MKSO01000001.1	MKSO01000001.1_62	63270	63668	+	MKSO01000001.1_62 # 63270 # 63668 # 1 # ;gc_cont=0.461	Unknown	2		133	K09979	K09979	hypothetical protein	-	-	reliable	1.5e-10	39.6	36.3	133	159.8	6.3
63	47_87_scnpilot_cont_500_p_scaffold_55	MKSO01000001.1	MKSO01000001.1_63	63763	63951	+	MKSO01000001.1_63 # 63763 # 63951 # 1 # ;gc_cont=0.481	Unknown	2.5		63	-	-	-	-	-	no hit	-	-	-	63	-	-
64	47_87_scnpilot_cont_500_p_scaffold_55	MKSO01000001.1	MKSO01000001.1_64	64062	65246	+	MKSO01000001.1_64 # 64062 # 65246 # 1 # ;gc_cont=0.458	Cytoplasmic	8.96		395	K00036	G6PD, zwf	glucose-6-phosphate 1-dehydrogenase [EC:1.1.1.49]	Pentose phosphate pathway; Glutathione metabolism	-	check_length	5.8e-85	284.8	15.5	395	501.3	52
65	47_87_scnpilot_cont_500_p_scaffold_55	MKSO01000001.1	MKSO01000001.1_65	65367	66947	+	MKSO01000001.1_65 # 65367 # 66947 # 1 # ;gc_cont=0.482	Cytoplasmic	9.97		527	K01937	pyrG, CTPS	CTP synthase [EC:6.3.4.2]	Pyrimidine metabolism	+	reliable	8.5e-212	704.4	44.5	527	545.9	53.8
66	47_87_scnpilot_cont_500_p_scaffold_55	MKSO01000001.1	MKSO01000001.1_66	66980	68665	+	MKSO01000001.1_66 # 66980 # 68665 # 1 # ;gc_cont=0.479	Cytoplasmic	9.97		562	K01887	RARS, argS	arginyl-tRNA synthetase [EC:6.1.1.19]	Aminoacyl-tRNA biosynthesis	+	reliable	2.7e-131	437.4	45	562	557.5	41.4
67	47_87_scnpilot_cont_500_p_scaffold_55	MKSO01000001.1	MKSO01000001.1_67	68944	69234	+	MKSO01000001.1_67 # 68944 # 69234 # 1 # ;gc_cont=0.577	Unknown	2		97	-	-	-	-	-	no hit	-	-	-	97	-	-
68	47_87_scnpilot_cont_500_p_scaffold_55	MKSO01000001.1	MKSO01000001.1_68	69377	69787	+	MKSO01000001.1_68 # 69377 # 69787 # 1 # ;gc_cont=0.450	Unknown	2		137	K03282	mscL	large conductance mechanosensitive channel	-	-	reliable	1.1e-23	82.8	16.6	137	139.2	17.7
69	47_87_scnpilot_cont_500_p_scaffold_55	MKSO01000001.1	MKSO01000001.1_69	69791	70360	+	MKSO01000001.1_69 # 69791 # 70360 # 1 # ;gc_cont=0.460	Cytoplasmic	9.97		190	K13288	orn, REX2, REXO2	oligoribonuclease [EC:3.1.-.-]	Ribosome biogenesis in eukaryotes	+	reliable	8.2e-53	177.9	51.7	190	196.4	26
70	47_87_scnpilot_cont_500_p_scaffold_55	MKSO01000001.1	MKSO01000001.1_70	70382	71602	+	MKSO01000001.1_70 # 70382 # 71602 # 1 # ;gc_cont=0.475	CytoplasmicMembrane	9.97		407	K07282	pgsA, capA	poly-gamma-glutamate synthesis protein (capsule biosynthesis protein)	-	-	reliable	4.1e-58	196	82.5	407	401.8	65.2
71	47_87_scnpilot_cont_500_p_scaffold_55	MKSO01000001.1	MKSO01000001.1_71	71612	71953	+	MKSO01000001.1_71 # 71612 # 71953 # 1 # ;gc_cont=0.421	Cytoplasmic	8.96		114	-	-	-	-	-	no hit	-	-	-	114	-	-
72	47_87_scnpilot_cont_500_p_scaffold_55	MKSO01000001.1	MKSO01000001.1_72	71955	72566	-	MKSO01000001.1_72 # 71955 # 72566 # -1 # ;gc_cont=0.471	Unknown	2.5		204	-	-	-	-	-	no hit	-	-	-	204	-	-
73	47_87_scnpilot_cont_500_p_scaffold_55	MKSO01000001.1	MKSO01000001.1_73	72623	74392	+	MKSO01000001.1_73 # 72623 # 74392 # 1 # ;gc_cont=0.487	Cytoplasmic	9.97		590	K02316	dnaG	DNA primase [EC:2.7.7.-]	DNA replication	+	reliable	3e-156	520.9	16.9	590	600.1	76.1
74	47_87_scnpilot_cont_500_p_scaffold_55	MKSO01000001.1	MKSO01000001.1_74	74379	75419	+	MKSO01000001.1_74 # 74379 # 75419 # 1 # ;gc_cont=0.461	Cytoplasmic	9.97		347	K03086	SIG1, rpoD	RNA polymerase primary sigma factor	-	-	reliable	6.6e-146	485.8	32.1	347	505.7	142.6
75	47_87_scnpilot_cont_500_p_scaffold_55	MKSO01000001.1	MKSO01000001.1_75	75416	75988	-	MKSO01000001.1_75 # 75416 # 75988 # -1 # ;gc_cont=0.469	Unknown	4.9		191	K00859	coaE	dephospho-CoA kinase [EC:2.7.1.24]	Pantothenate and CoA biosynthesis	+	questionable	3.7e-07	28.2	101	191	209.6	54.6
76	47_87_scnpilot_cont_500_p_scaffold_55	MKSO01000001.1	MKSO01000001.1_76	76094	78565	+	MKSO01000001.1_76 # 76094 # 78565 # 1 # ;gc_cont=0.459	Cytoplasmic	9.97		824	K02335	DPO1, polA	DNA polymerase I [EC:2.7.7.7]	Purine metabolism; Pyrimidine metabolism; Base excision repair; DNA replication; Homologous recombination; Nucleotide excision repair	-	reliable	4.2e-242	805.2	44.9	824	873.2	152.6
77	47_87_scnpilot_cont_500_p_scaffold_55	MKSO01000001.1	MKSO01000001.1_77	78565	78891	+	MKSO01000001.1_77 # 78565 # 78891 # 1 # ;gc_cont=0.413	Cytoplasmic	8.96		109	-	-	-	-	-	no hit	-	-	-	109	-	-
78	47_87_scnpilot_cont_500_p_scaffold_55	MKSO01000001.1	MKSO01000001.1_78	78884	79477	+	MKSO01000001.1_78 # 78884 # 79477 # 1 # ;gc_cont=0.449	Cytoplasmic	8.96		198	K07025	K07025	putative hydrolase of the HAD superfamily	-	-	reliable	2.6e-36	123.9	58	198	206.9	15
79	47_87_scnpilot_cont_500_p_scaffold_55	MKSO01000001.1	MKSO01000001.1_79	79487	80098	+	MKSO01000001.1_79 # 79487 # 80098 # 1 # ;gc_cont=0.459	Unknown	2		204	-	-	-	-	-	no hit	-	-	-	204	-	-
80	47_87_scnpilot_cont_500_p_scaffold_55	MKSO01000001.1	MKSO01000001.1_80	80108	80974	+	MKSO01000001.1_80 # 80108 # 80974 # 1 # ;gc_cont=0.458	Cytoplasmic	9.26		289	K10563	mutM, fpg	formamidopyrimidine-DNA glycosylase [EC:3.2.2.23 4.2.99.18]	Base excision repair	+	reliable	8.3e-99	329.8	39	289	278.8	24.6
81	47_87_scnpilot_cont_500_p_scaffold_55	MKSO01000001.1	MKSO01000001.1_81	81007	81903	+	MKSO01000001.1_81 # 81007 # 81903 # 1 # ;gc_cont=0.474	Cytoplasmic	8.96		299	K02340	DPO3D1, holA	DNA polymerase III subunit delta [EC:2.7.7.7]	Purine metabolism; Pyrimidine metabolism; DNA replication; Homologous recombination; Mismatch repair	-	reliable	1.6e-40	137.7	98.5	299	340.2	25
82	47_87_scnpilot_cont_500_p_scaffold_55	MKSO01000001.1	MKSO01000001.1_82	81946	82311	-	MKSO01000001.1_82 # 81946 # 82311 # -1 # ;gc_cont=0.495	Unknown	2		122	-	-	-	-	-	no hit	-	-	-	122	-	-
83	47_87_scnpilot_cont_500_p_scaffold_55	MKSO01000001.1	MKSO01000001.1_83	82580	84379	+	MKSO01000001.1_83 # 82580 # 84379 # 1 # ;gc_cont=0.497	Cytoplasmic	8.96		600	K06881	K06881	phosphoesterase RecJ domain-containing protein	-	-	check_length	5.7e-22	76.6	34.3	600	328.6	29.4
84	47_87_scnpilot_cont_500_p_scaffold_55	MKSO01000001.1	MKSO01000001.1_84	84407	85054	+	MKSO01000001.1_84 # 84407 # 85054 # 1 # ;gc_cont=0.500	Cytoplasmic	9.97		216	K03177	truB, PUS4, TRUB1	tRNA pseudouridine55 synthase [EC:5.4.99.25]	-	-	reliable	3.6e-89	298.4	33.3	216	304.8	50.3
85	47_87_scnpilot_cont_500_p_scaffold_55	MKSO01000001.1	MKSO01000001.1_85	85041	87608	-	MKSO01000001.1_85 # 85041 # 87608 # -1 # ;gc_cont=0.495	CytoplasmicMembrane	10		856	-	-	-	-	-	no hit	-	-	-	856	-	-
86	47_87_scnpilot_cont_500_p_scaffold_55	MKSO01000001.1	MKSO01000001.1_86	87699	89015	-	MKSO01000001.1_86 # 87699 # 89015 # -1 # ;gc_cont=0.461	CytoplasmicMembrane	10		439	K18833	cmr	MFS transporter, DHA3 family, multidrug efflux protein	-	-	reliable	9.9e-195	646.3	82.6	439	456.9	14.3
87	47_87_scnpilot_cont_500_p_scaffold_55	MKSO01000001.1	MKSO01000001.1_87	89076	89342	+	MKSO01000001.1_87 # 89076 # 89342 # 1 # ;gc_cont=0.479	Cytoplasmic	9.26		89	K02956	RP-S15, MRPS15, rpsO	small subunit ribosomal protein S15	Ribosome	+	reliable	2.5e-33	114.5	18.7	89	92.9	27.4
88	47_87_scnpilot_cont_500_p_scaffold_55	MKSO01000001.1	MKSO01000001.1_88	89382	91199	+	MKSO01000001.1_88 # 89382 # 91199 # 1 # ;gc_cont=0.464	CytoplasmicMembrane	10		606	K06147	ABCB-BAC	ATP-binding cassette, subfamily B, bacterial	-	-	reliable	1.8e-120	402.3	28.1	606	618.7	123
89	47_87_scnpilot_cont_500_p_scaffold_55	MKSO01000001.1	MKSO01000001.1_89	91272	92876	+	MKSO01000001.1_89 # 91272 # 92876 # 1 # ;gc_cont=0.478	Cytoplasmic	8.96		535	-	-	-	-	-	no hit	-	-	-	535	-	-
90	47_87_scnpilot_cont_500_p_scaffold_55	MKSO01000001.1	MKSO01000001.1_90	92914	93819	+	MKSO01000001.1_90 # 92914 # 93819 # 1 # ;gc_cont=0.464	CytoplasmicMembrane	9.82		302	K01990	ABC-2.A	ABC-2 type transport system ATP-binding protein	-	-	reliable	3.1e-80	268.8	14.9	302	299.7	73.5
91	47_87_scnpilot_cont_500_p_scaffold_55	MKSO01000001.1	MKSO01000001.1_91	93812	94600	+	MKSO01000001.1_91 # 93812 # 94600 # 1 # ;gc_cont=0.465	CytoplasmicMembrane	10		263	K01992	ABC-2.P	ABC-2 type transport system permease protein	-	-	reliable	1.5e-21	75.1	48.6	263	285.4	64.2
92	47_87_scnpilot_cont_500_p_scaffold_55	MKSO01000001.1	MKSO01000001.1_92	94597	94974	+	MKSO01000001.1_92 # 94597 # 94974 # 1 # ;gc_cont=0.479	Cytoplasmic	8.96		126	-	-	-	-	-	no hit	-	-	-	126	-	-
93	47_87_scnpilot_cont_500_p_scaffold_55	MKSO01000001.1	MKSO01000001.1_93	94996	95379	+	MKSO01000001.1_93 # 94996 # 95379 # 1 # ;gc_cont=0.477	Periplasmic	9.44		128	K01802	E5.2.1.8	peptidylprolyl isomerase [EC:5.2.1.8]	-	-	reliable	9.4e-39	132.1	25.9	128	186.7	72.3
94	47_87_scnpilot_cont_500_p_scaffold_55	MKSO01000001.1	MKSO01000001.1_94	95451	96011	+	MKSO01000001.1_94 # 95451 # 96011 # 1 # ;gc_cont=0.474	Unknown	2		187	-	-	-	-	-	no hit	-	-	-	187	-	-
95	47_87_scnpilot_cont_500_p_scaffold_55	MKSO01000001.1	MKSO01000001.1_95	96051	96800	+	MKSO01000001.1_95 # 96051 # 96800 # 1 # ;gc_cont=0.468	Extracellular	9.64		250	-	-	-	-	-	no hit	-	-	-	250	-	-
96	47_87_scnpilot_cont_500_p_scaffold_55	MKSO01000001.1	MKSO01000001.1_96	96797	97441	+	MKSO01000001.1_96 # 96797 # 97441 # 1 # ;gc_cont=0.491	Cytoplasmic	8.96		215	K01776	murI	glutamate racemase [EC:5.1.1.3]	D-Glutamine and D-glutamate metabolism	+	reliable	2.4e-12	45.1	35.6	215	267	0
97	47_87_scnpilot_cont_500_p_scaffold_55	MKSO01000001.1	MKSO01000001.1_97	98062	100188	+	MKSO01000001.1_97 # 98062 # 100188 # 1 # ;gc_cont=0.504	Cytoplasmic	9.97		709	K11600	RRP41, EXOSC4, SKI6	exosome complex component RRP41	RNA degradation	+	check_length	8.8e-25	86.1	27.9	709	256.7	78.7
98	47_87_scnpilot_cont_500_p_scaffold_55	MKSO01000001.1	MKSO01000001.1_98	100224	100973	+	MKSO01000001.1_98 # 100224 # 100973 # 1 # ;gc_cont=0.412	Unknown	2		250	-	-	-	-	-	no hit	-	-	-	250	-	-
99	47_87_scnpilot_cont_500_p_scaffold_55	MKSO01000001.1	MKSO01000001.1_99	101016	101558	+	MKSO01000001.1_99 # 101016 # 101558 # 1 # ;gc_cont=0.470	CytoplasmicMembrane	10		181	-	-	-	-	-	no hit	-	-	-	181	-	-
100	47_87_scnpilot_cont_500_p_scaffold_55	MKSO01000001.1	MKSO01000001.1_100	101596	103263	+	MKSO01000001.1_100 # 101596 # 103263 # 1 # ;gc_cont=0.457	Cytoplasmic	9.97		556	K06158	ABCF3	ATP-binding cassette, subfamily F, member 3	-	-	reliable	2.4e-157	523.7	193.3	556	599.8	55.4
101	47_87_scnpilot_cont_500_p_scaffold_55	MKSO01000001.1	MKSO01000001.1_101	103324	104136	+	MKSO01000001.1_101 # 103324 # 104136 # 1 # ;gc_cont=0.469	CytoplasmicMembrane	9.82		271	-	-	-	-	-	no hit	-	-	-	271	-	-
102	47_87_scnpilot_cont_500_p_scaffold_55	MKSO01000001.1	MKSO01000001.1_102	104138	104728	+	MKSO01000001.1_102 # 104138 # 104728 # 1 # ;gc_cont=0.460	Cytoplasmic	8.96		197	K03648	UNG, UDG	uracil-DNA glycosylase [EC:3.2.2.27]	Base excision repair	+	questionable	2.5e-23	80.8	103.3	197	212.3	11.4
103	47_87_scnpilot_cont_500_p_scaffold_55	MKSO01000001.1	MKSO01000001.1_103	104785	105306	-	MKSO01000001.1_103 # 104785 # 105306 # -1 # ;gc_cont=0.554	Cytoplasmic	8.96		174	-	-	-	-	-	no hit	-	-	-	174	-	-
104	47_87_scnpilot_cont_500_p_scaffold_55	MKSO01000001.1	MKSO01000001.1_104	105590	107779	+	MKSO01000001.1_104 # 105590 # 107779 # 1 # ;gc_cont=0.487	Cytoplasmic	8.96		730	K12574	rnj	ribonuclease J [EC:3.1.-.-]	RNA degradation	+	reliable	2.4e-251	833.6	78.3	730	562.3	117.6
105	47_87_scnpilot_cont_500_p_scaffold_55	MKSO01000001.1	MKSO01000001.1_105	107864	110131	+	MKSO01000001.1_105 # 107864 # 110131 # 1 # ;gc_cont=0.492	CytoplasmicMembrane	10		756	K03466	ftsK, spoIIIE	DNA segregation ATPase FtsK/SpoIIIE, S-DNA-T family	-	-	reliable	1.8e-218	726.5	17	756	947.8	281.5
106	47_87_scnpilot_cont_500_p_scaffold_55	MKSO01000001.1	MKSO01000001.1_106	110206	110745	+	MKSO01000001.1_106 # 110206 # 110745 # 1 # ;gc_cont=0.430	Cytoplasmic	8.96		180	-	-	-	-	-	no hit	-	-	-	180	-	-
107	47_87_scnpilot_cont_500_p_scaffold_55	MKSO01000001.1	MKSO01000001.1_107	110934	111296	+	MKSO01000001.1_107 # 110934 # 111296 # 1 # ;gc_cont=0.474	Cytoplasmic	9.97		121	K02990	RP-S6, MRPS6, rpsF	small subunit ribosomal protein S6	Ribosome	+	reliable	2.1e-27	94.1	31.7	121	102	15.6
108	47_87_scnpilot_cont_500_p_scaffold_55	MKSO01000001.1	MKSO01000001.1_108	111337	111780	+	MKSO01000001.1_108 # 111337 # 111780 # 1 # ;gc_cont=0.486	Cytoplasmic	9.26		148	K03111	ssb	single-strand DNA-binding protein	DNA replication; Homologous recombination; Mismatch repair	-	reliable	1e-43	148.3	27.9	148	150.5	26
109	47_87_scnpilot_cont_500_p_scaffold_55	MKSO01000001.1	MKSO01000001.1_109	111821	112021	+	MKSO01000001.1_109 # 111821 # 112021 # 1 # ;gc_cont=0.463	Cytoplasmic	9.26		67	K02963	RP-S18, MRPS18, rpsR	small subunit ribosomal protein S18	Ribosome	+	reliable	2.7e-23	81.7	21.4	67	86.1	21.1
110	47_87_scnpilot_cont_500_p_scaffold_55	MKSO01000001.1	MKSO01000001.1_110	112031	112600	+	MKSO01000001.1_110 # 112031 # 112600 # 1 # ;gc_cont=0.468	Cytoplasmic	9.97		190	K02356	efp	elongation factor P	-	-	reliable	1.7e-66	222.3	62	190	187.7	10
111	47_87_scnpilot_cont_500_p_scaffold_55	MKSO01000001.1	MKSO01000001.1_111	112609	113103	+	MKSO01000001.1_111 # 112609 # 113103 # 1 # ;gc_cont=0.489	Unknown	2		165	-	-	-	-	-	no hit	-	-	-	165	-	-
112	47_87_scnpilot_cont_500_p_scaffold_55	MKSO01000001.1	MKSO01000001.1_112	113100	113831	+	MKSO01000001.1_112 # 113100 # 113831 # 1 # ;gc_cont=0.459	Cytoplasmic	8.96		244	K06442	tlyA	23S rRNA (cytidine1920-2'-O)/16S rRNA (cytidine1409-2'-O)-methyltransferase [EC:2.1.1.226 2.1.1.227]	-	-	reliable	1.2e-85	286.6	50.3	244	265.6	22.4
113	47_87_scnpilot_cont_500_p_scaffold_55	MKSO01000001.1	MKSO01000001.1_113	113808	114782	-	MKSO01000001.1_113 # 113808 # 114782 # -1 # ;gc_cont=0.502	Extracellular	9.64		325	K02456	gspG	general secretion pathway protein G	Bacterial secretion system	+	check_length	8.9e-24	83.6	68.8	325	154.1	28.7
114	47_87_scnpilot_cont_500_p_scaffold_55	MKSO01000001.1	MKSO01000001.1_114	114822	115904	-	MKSO01000001.1_114 # 114822 # 115904 # -1 # ;gc_cont=0.505	Cytoplasmic	8.96		361	K06942	K06942	COG: COG0012	-	-	reliable	2e-141	470.9	25.3	361	371.2	49.4
115	47_87_scnpilot_cont_500_p_scaffold_55	MKSO01000001.1	MKSO01000001.1_115	116102	116872	-	MKSO01000001.1_115 # 116102 # 116872 # -1 # ;gc_cont=0.681	Cytoplasmic	8.96		257	-	-	-	-	-	no hit	-	-	-	257	-	-
116	47_87_scnpilot_cont_500_p_scaffold_55	MKSO01000001.1	MKSO01000001.1_116	117005	117301	-	MKSO01000001.1_116 # 117005 # 117301 # -1 # ;gc_cont=0.643	Unknown	2		99	-	-	-	-	-	no hit	-	-	-	99	-	-
117	47_87_scnpilot_cont_500_p_scaffold_55	MKSO01000001.1	MKSO01000001.1_117	117755	118240	+	MKSO01000001.1_117 # 117755 # 118240 # 1 # ;gc_cont=0.424	Unknown	2		162	-	-	-	-	-	no hit	-	-	-	162	-	-
118	47_87_scnpilot_cont_500_p_scaffold_55	MKSO01000001.1	MKSO01000001.1_118	118240	120690	+	MKSO01000001.1_118 # 118240 # 120690 # 1 # ;gc_cont=0.470	OuterMembrane	9.52		817	-	-	-	-	-	no hit	-	-	-	817	-	-
119	47_87_scnpilot_cont_500_p_scaffold_55	MKSO01000001.1	MKSO01000001.1_119	120742	121788	+	MKSO01000001.1_119 # 120742 # 121788 # 1 # ;gc_cont=0.482	Unknown	6.29		349	K02662	pilM	type IV pilus assembly protein PilM	-	-	reliable	9.9e-54	181.3	144.1	349	360.4	66.1
120	47_87_scnpilot_cont_500_p_scaffold_55	MKSO01000001.1	MKSO01000001.1_120	121785	122495	+	MKSO01000001.1_120 # 121785 # 122495 # 1 # ;gc_cont=0.446	Unknown	2.5		237	K02663	pilN	type IV pilus assembly protein PilN	-	-	questionable	1.1e-10	40.3	78.7	237	231.3	34.5
121	47_87_scnpilot_cont_500_p_scaffold_55	MKSO01000001.1	MKSO01000001.1_121	122497	123186	+	MKSO01000001.1_121 # 122497 # 123186 # 1 # ;gc_cont=0.428	Unknown	2		230	-	-	-	-	-	no hit	-	-	-	230	-	-
122	47_87_scnpilot_cont_500_p_scaffold_55	MKSO01000001.1	MKSO01000001.1_122	123183	123407	+	MKSO01000001.1_122 # 123183 # 123407 # 1 # ;gc_cont=0.427	Unknown	2		75	-	-	-	-	-	no hit	-	-	-	75	-	-
123	47_87_scnpilot_cont_500_p_scaffold_55	MKSO01000001.1	MKSO01000001.1_123	123419	125182	+	MKSO01000001.1_123 # 123419 # 125182 # 1 # ;gc_cont=0.481	Cytoplasmic	9.97		588	K02652	pilB	type IV pilus assembly protein PilB	-	-	reliable	6.2e-198	658.1	75.5	588	559.8	87.2
124	47_87_scnpilot_cont_500_p_scaffold_55	MKSO01000001.1	MKSO01000001.1_124	125197	126270	+	MKSO01000001.1_124 # 125197 # 126270 # 1 # ;gc_cont=0.497	Cytoplasmic	9.97		358	K02669	pilT	twitching motility protein PilT	-	-	reliable	5.3e-168	558.9	69.2	358	355.7	39.9
125	47_87_scnpilot_cont_500_p_scaffold_55	MKSO01000001.1	MKSO01000001.1_125	126277	127488	+	MKSO01000001.1_125 # 126277 # 127488 # 1 # ;gc_cont=0.464	CytoplasmicMembrane	10		404	K02653	pilC	type IV pilus assembly protein PilC	-	-	reliable	2.5e-124	413.5	78.6	404	404.9	29.9
126	47_87_scnpilot_cont_500_p_scaffold_55	MKSO01000001.1	MKSO01000001.1_126	127560	128048	+	MKSO01000001.1_126 # 127560 # 128048 # 1 # ;gc_cont=0.479	Unknown	2		163	K02456	gspG	general secretion pathway protein G	Bacterial secretion system	+	questionable	1.6e-11	43.8	68.8	163	154.1	28.7
127	47_87_scnpilot_cont_500_p_scaffold_55	MKSO01000001.1	MKSO01000001.1_127	128127	129023	+	MKSO01000001.1_127 # 128127 # 129023 # 1 # ;gc_cont=0.489	CytoplasmicMembrane	10		299	K02654	pilD, pppA	leader peptidase (prepilin peptidase) / N-methyltransferase [EC:3.4.23.43 2.1.1.-]	-	-	reliable	2e-58	196.8	36.3	299	269.1	42.3
128	47_87_scnpilot_cont_500_p_scaffold_55	MKSO01000001.1	MKSO01000001.1_128	129084	129881	+	MKSO01000001.1_128 # 129084 # 129881 # 1 # ;gc_cont=0.469	Unknown	2		266	-	-	-	-	-	no hit	-	-	-	266	-	-
129	47_87_scnpilot_cont_500_p_scaffold_55	MKSO01000001.1	MKSO01000001.1_129	129875	130495	+	MKSO01000001.1_129 # 129875 # 130495 # 1 # ;gc_cont=0.488	Extracellular	9.65		207	-	-	-	-	-	no hit	-	-	-	207	-	-
130	47_87_scnpilot_cont_500_p_scaffold_55	MKSO01000001.1	MKSO01000001.1_130	130479	131228	+	MKSO01000001.1_130 # 130479 # 131228 # 1 # ;gc_cont=0.469	Extracellular	9.64		250	K02459	gspJ	general secretion pathway protein J	Bacterial secretion system	+	reliable	7.3e-08	30.8	19.7	250	219.6	21
131	47_87_scnpilot_cont_500_p_scaffold_55	MKSO01000001.1	MKSO01000001.1_131	131228	132487	+	MKSO01000001.1_131 # 131228 # 132487 # 1 # ;gc_cont=0.483	CytoplasmicMembrane	9.82		420	K02673	pilX	type IV pilus assembly protein PilX	-	-	check_length	9.6e-07	27	25.3	420	184.2	31.4
132	47_87_scnpilot_cont_500_p_scaffold_55	MKSO01000001.1	MKSO01000001.1_132	132629	133555	-	MKSO01000001.1_132 # 132629 # 133555 # -1 # ;gc_cont=0.499	Cytoplasmic	9.97		309	K03733	xerC	integrase/recombinase XerC	-	-	reliable	8.2e-84	280.5	48.7	309	306.7	20.8
133	47_87_scnpilot_cont_500_p_scaffold_55	MKSO01000001.1	MKSO01000001.1_133	133603	134397	+	MKSO01000001.1_133 # 133603 # 134397 # 1 # ;gc_cont=0.477	CytoplasmicMembrane	10		265	K06153	bacA	undecaprenyl-diphosphatase [EC:3.6.1.27]	Peptidoglycan biosynthesis	+	reliable	2.4e-84	281.8	28.1	265	273.6	24.9
134	47_87_scnpilot_cont_500_p_scaffold_55	MKSO01000001.1	MKSO01000001.1_134	134431	134937	+	MKSO01000001.1_134 # 134431 # 134937 # 1 # ;gc_cont=0.475	Cytoplasmic	9.97		169	K00940	ndk, NME	nucleoside-diphosphate kinase [EC:2.7.4.6]	Purine metabolism; Pyrimidine metabolism	-	reliable	5.6e-51	171.7	23.7	169	155.3	39.9
135	47_87_scnpilot_cont_500_p_scaffold_55	MKSO01000001.1	MKSO01000001.1_135	135217	135840	+	MKSO01000001.1_135 # 135217 # 135840 # 1 # ;gc_cont=0.436	Unknown	2.5		208	-	-	-	-	-	no hit	-	-	-	208	-	-
136	47_87_scnpilot_cont_500_p_scaffold_55	MKSO01000001.1	MKSO01000001.1_136	135873	136406	+	MKSO01000001.1_136 # 135873 # 136406 # 1 # ;gc_cont=0.436	CytoplasmicMembrane	9.82		178	-	-	-	-	-	no hit	-	-	-	178	-	-
137	47_87_scnpilot_cont_500_p_scaffold_55	MKSO01000001.1	MKSO01000001.1_137	136387	137451	+	MKSO01000001.1_137 # 136387 # 137451 # 1 # ;gc_cont=0.452	Unknown	2		355	-	-	-	-	-	no hit	-	-	-	355	-	-
138	47_87_scnpilot_cont_500_p_scaffold_55	MKSO01000001.1	MKSO01000001.1_138	137461	138063	+	MKSO01000001.1_138 # 137461 # 138063 # 1 # ;gc_cont=0.498	Unknown	5.41		201	-	-	-	-	-	no hit	-	-	-	201	-	-
139	47_87_scnpilot_cont_500_p_scaffold_55	MKSO01000001.1	MKSO01000001.1_139	138437	138814	+	MKSO01000001.1_139 # 138437 # 138814 # 1 # ;gc_cont=0.444	CytoplasmicMembrane	10		126	-	-	-	-	-	no hit	-	-	-	126	-	-
140	47_87_scnpilot_cont_500_p_scaffold_55	MKSO01000001.1	MKSO01000001.1_140	138825	140534	+	MKSO01000001.1_140 # 138825 # 140534 # 1 # ;gc_cont=0.475	CytoplasmicMembrane	10		570	-	-	-	-	-	no hit	-	-	-	570	-	-
141	47_87_scnpilot_cont_500_p_scaffold_55	MKSO01000001.1	MKSO01000001.1_141	141363	143180	+	MKSO01000001.1_141 # 141363 # 143180 # 1 # ;gc_cont=0.489	Cytoplasmic	10		606	K01868	TARS, thrS	threonyl-tRNA synthetase [EC:6.1.1.3]	Aminoacyl-tRNA biosynthesis	+	reliable	1.7e-231	769.2	62.5	606	631.9	62.1
142	47_87_scnpilot_cont_500_p_scaffold_55	MKSO01000001.1	MKSO01000001.1_142	143183	143776	+	MKSO01000001.1_142 # 143183 # 143776 # 1 # ;gc_cont=0.448	Cytoplasmic	8.96		198	K05967	K05967	hypothetical protein	-	-	reliable	2.2e-19	68.6	46.9	198	191.8	3.9
143	47_87_scnpilot_cont_500_p_scaffold_55	MKSO01000001.1	MKSO01000001.1_143	143778	144089	+	MKSO01000001.1_143 # 143778 # 144089 # 1 # ;gc_cont=0.545	Unknown	2		104	K07443	ybaZ	methylated-DNA-protein-cysteine methyltransferase related protein	-	-	reliable	9.8e-29	98.9	33.5	104	115.7	17.2
144	47_87_scnpilot_cont_500_p_scaffold_55	MKSO01000001.1	MKSO01000001.1_144	144074	145003	+	MKSO01000001.1_144 # 144074 # 145003 # 1 # ;gc_cont=0.429	Cytoplasmic	9.97		310	K00791	miaA, TRIT1	tRNA dimethylallyltransferase [EC:2.5.1.75]	Zeatin biosynthesis	+	reliable	1.2e-73	247.1	25.5	310	320	46.5
145	47_87_scnpilot_cont_500_p_scaffold_55	MKSO01000001.1	MKSO01000001.1_145	145170	145784	+	MKSO01000001.1_145 # 145170 # 145784 # 1 # ;gc_cont=0.460	Cytoplasmic	8.96		205	-	-	-	-	-	no hit	-	-	-	205	-	-
146	47_87_scnpilot_cont_500_p_scaffold_55	MKSO01000001.1	MKSO01000001.1_146	145802	146437	+	MKSO01000001.1_146 # 145802 # 146437 # 1 # ;gc_cont=0.472	Cytoplasmic	8.96		212	-	-	-	-	-	no hit	-	-	-	212	-	-
147	47_87_scnpilot_cont_500_p_scaffold_55	MKSO01000001.1	MKSO01000001.1_147	146469	147464	+	MKSO01000001.1_147 # 146469 # 147464 # 1 # ;gc_cont=0.485	Extracellular	9.65		332	K02456	gspG	general secretion pathway protein G	Bacterial secretion system	+	check_length	5.6e-26	90.8	68.8	332	154.1	28.7
148	47_87_scnpilot_cont_500_p_scaffold_55	MKSO01000001.1	MKSO01000001.1_148	147514	147708	-	MKSO01000001.1_148 # 147514 # 147708 # -1 # ;gc_cont=0.477	Cytoplasmic	9.26		65	-	-	-	-	-	no hit	-	-	-	65	-	-
149	47_87_scnpilot_cont_500_p_scaffold_55	MKSO01000001.1	MKSO01000001.1_149	147864	148499	+	MKSO01000001.1_149 # 147864 # 148499 # 1 # ;gc_cont=0.467	CytoplasmicMembrane	10		212	-	-	-	-	-	no hit	-	-	-	212	-	-
150	47_87_scnpilot_cont_500_p_scaffold_55	MKSO01000001.1	MKSO01000001.1_150	148760	149797	+	MKSO01000001.1_150 # 148760 # 149797 # 1 # ;gc_cont=0.449	Cytoplasmic	8.96		346	K03469	rnhA, RNASEH1	ribonuclease HI [EC:3.1.26.4]	DNA replication	+	check_length	6.1e-52	174.7	46.6	346	189.3	66.9
151	47_87_scnpilot_cont_500_p_scaffold_55	MKSO01000001.1	MKSO01000001.1_151	150361	151821	-	MKSO01000001.1_151 # 150361 # 151821 # -1 # ;gc_cont=0.459	CytoplasmicMembrane	10		487	-	-	-	-	-	no hit	-	-	-	487	-	-
152	47_87_scnpilot_cont_500_p_scaffold_55	MKSO01000001.1	MKSO01000001.1_152	151857	152201	-	MKSO01000001.1_152 # 151857 # 152201 # -1 # ;gc_cont=0.528	Cytoplasmic	9.26		115	-	-	-	-	-	no hit	-	-	-	115	-	-
153	47_87_scnpilot_cont_500_p_scaffold_55	MKSO01000001.1	MKSO01000001.1_153	152264	152458	-	MKSO01000001.1_153 # 152264 # 152458 # -1 # ;gc_cont=0.497	Cytoplasmic	9.26		65	K02916	RP-L35, MRPL35, rpmI	large subunit ribosomal protein L35	Ribosome	+	reliable	1.3e-20	72.7	20	65	67	11.6
154	47_87_scnpilot_cont_500_p_scaffold_55	MKSO01000001.1	MKSO01000001.1_154	152505	153041	-	MKSO01000001.1_154 # 152505 # 153041 # -1 # ;gc_cont=0.495	Cytoplasmic	9.97		179	K02520	infC, MTIF3	translation initiation factor IF-3	-	-	reliable	7.1e-67	224.9	26.8	179	174.5	44.7
155	47_87_scnpilot_cont_500_p_scaffold_55	MKSO01000001.1	MKSO01000001.1_155	153189	154703	-	MKSO01000001.1_155 # 153189 # 154703 # -1 # ;gc_cont=0.481	Cytoplasmic	9.97		505	K07391	comM	magnesium chelatase family protein	-	-	reliable	3.2e-193	642.1	53.7	505	483.4	88
156	47_87_scnpilot_cont_500_p_scaffold_55	MKSO01000001.1	MKSO01000001.1_156	155772	156413	+	MKSO01000001.1_156 # 155772 # 156413 # 1 # ;gc_cont=0.567	Unknown	2		214	-	-	-	-	-	no hit	-	-	-	214	-	-
157	47_87_scnpilot_cont_500_p_scaffold_55	MKSO01000001.1	MKSO01000001.1_157	157277	157672	+	MKSO01000001.1_157 # 157277 # 157672 # 1 # ;gc_cont=0.429	CytoplasmicMembrane	10		132	-	-	-	-	-	no hit	-	-	-	132	-	-
158	47_87_scnpilot_cont_500_p_scaffold_55	MKSO01000001.1	MKSO01000001.1_158	157797	158225	+	MKSO01000001.1_158 # 157797 # 158225 # 1 # ;gc_cont=0.510	Unknown	2		143	-	-	-	-	-	no hit	-	-	-	143	-	-
159	47_87_scnpilot_cont_500_p_scaffold_55	MKSO01000001.1	MKSO01000001.1_159	158263	161253	+	MKSO01000001.1_159 # 158263 # 161253 # 1 # ;gc_cont=0.496	CytoplasmicMembrane	9.82		997	K06915	K06915	COG: COG0433	-	-	check_length	2.7e-23	81.1	67.6	997	546.3	92.2
160	47_87_scnpilot_cont_500_p_scaffold_55	MKSO01000001.1	MKSO01000001.1_160	161259	161855	-	MKSO01000001.1_160 # 161259 # 161855 # -1 # ;gc_cont=0.499	Unknown	2		199	-	-	-	-	-	no hit	-	-	-	199	-	-
161	47_87_scnpilot_cont_500_p_scaffold_55	MKSO01000001.1	MKSO01000001.1_161	161855	163411	-	MKSO01000001.1_161 # 161855 # 163411 # -1 # ;gc_cont=0.474	Unknown	2		519	-	-	-	-	-	no hit	-	-	-	519	-	-
162	47_87_scnpilot_cont_500_p_scaffold_55	MKSO01000001.1	MKSO01000001.1_162	163635	165608	+	MKSO01000001.1_162 # 163635 # 165608 # 1 # ;gc_cont=0.479	Cytoplasmic	9.97		658	K02470	gyrB	DNA gyrase subunit B [EC:5.99.1.3]	-	-	reliable	9.9e-290	961.2	69.4	658	727.8	94.3
163	47_87_scnpilot_cont_500_p_scaffold_55	MKSO01000001.1	MKSO01000001.1_163	165626	168172	+	MKSO01000001.1_163 # 165626 # 168172 # 1 # ;gc_cont=0.477	Cytoplasmic	9.97		849	K02469	gyrA	DNA gyrase subunit A [EC:5.99.1.3]	-	-	reliable	0	1302.7	78.3	849	847.7	98.1
164	47_87_scnpilot_cont_500_p_scaffold_55	MKSO01000001.1	MKSO01000001.1_164	168179	168616	+	MKSO01000001.1_164 # 168179 # 168616 # 1 # ;gc_cont=0.521	CytoplasmicMembrane	10		146	K09775	K09775	hypothetical protein	-	-	reliable	4.4e-36	122.5	34.7	146	155.3	20.2
165	47_87_scnpilot_cont_500_p_scaffold_55	MKSO01000001.1	MKSO01000001.1_165	170207	170362	+	MKSO01000001.1_165 # 170207 # 170362 # 1 # ;gc_cont=0.532	Unknown	2		52	-	-	-	-	-	no hit	-	-	-	52	-	-
166	47_87_scnpilot_cont_500_p_scaffold_55	MKSO01000001.1	MKSO01000001.1_166	170649	170963	-	MKSO01000001.1_166 # 170649 # 170963 # -1 # ;gc_cont=0.400	CytoplasmicMembrane	9.82		105	K02221	yggT	YggT family protein	-	-	reliable	2.5e-08	32.6	17.6	105	135.3	49.4
167	47_87_scnpilot_cont_500_p_scaffold_55	MKSO01000001.1	MKSO01000001.1_167	171429	171710	-	MKSO01000001.1_167 # 171429 # 171710 # -1 # ;gc_cont=0.426	CytoplasmicMembrane	9.82		94	-	-	-	-	-	no hit	-	-	-	94	-	-
168	47_87_scnpilot_cont_500_p_scaffold_55	MKSO01000001.1	MKSO01000001.1_168	172833	173069	-	MKSO01000001.1_168 # 172833 # 173069 # -1 # ;gc_cont=0.498	CytoplasmicMembrane	9.82		79	-	-	-	-	-	no hit	-	-	-	79	-	-
169	47_87_scnpilot_cont_500_p_scaffold_55	MKSO01000001.1	MKSO01000001.1_169	175998	176666	+	MKSO01000001.1_169 # 175998 # 176666 # 1 # ;gc_cont=0.439	Cytoplasmic	8.96		223	-	-	-	-	-	no hit	-	-	-	223	-	-
170	47_87_scnpilot_cont_500_p_scaffold_55	MKSO01000001.1	MKSO01000001.1_170	176656	177135	+	MKSO01000001.1_170 # 176656 # 177135 # 1 # ;gc_cont=0.496	Unknown	2		160	-	-	-	-	-	no hit	-	-	-	160	-	-
171	47_87_scnpilot_cont_500_p_scaffold_55	MKSO01000001.1	MKSO01000001.1_171	177132	178559	+	MKSO01000001.1_171 # 177132 # 178559 # 1 # ;gc_cont=0.473	Cytoplasmic	9.26		476	K02111	ATPF1A, atpA	F-type H+-transporting ATPase subunit alpha [EC:3.6.3.14]	Oxidative phosphorylation; Photosynthesis	-	reliable	1.1e-128	429.1	67.3	476	513.1	38.3
172	47_87_scnpilot_cont_500_p_scaffold_55	MKSO01000001.1	MKSO01000001.1_172	178566	179447	+	MKSO01000001.1_172 # 178566 # 179447 # 1 # ;gc_cont=0.463	Cytoplasmic	8.96		294	K02115	ATPF1G, atpG	F-type H+-transporting ATPase subunit gamma	Oxidative phosphorylation; Photosynthesis	-	reliable	1.4e-27	95	61.7	294	295.5	20
173	47_87_scnpilot_cont_500_p_scaffold_55	MKSO01000001.1	MKSO01000001.1_173	179444	180745	+	MKSO01000001.1_173 # 179444 # 180745 # 1 # ;gc_cont=0.449	CytoplasmicMembrane	7.88		434	K02112	ATPF1B, atpD	F-type H+-transporting ATPase subunit beta [EC:3.6.3.14]	Oxidative phosphorylation; Photosynthesis	-	reliable	1.9e-168	560.6	74.7	434	470	39.8
174	47_87_scnpilot_cont_500_p_scaffold_55	MKSO01000001.1	MKSO01000001.1_174	180747	181013	+	MKSO01000001.1_174 # 180747 # 181013 # 1 # ;gc_cont=0.457	Unknown	2		89	K02114	ATPF1E, atpC	F-type H+-transporting ATPase subunit epsilon	Oxidative phosphorylation; Photosynthesis	-	reliable	2.4e-18	64.7	64.7	89	143.6	12.3
175	47_87_scnpilot_cont_500_p_scaffold_55	MKSO01000001.1	MKSO01000001.1_175	181165	181938	+	MKSO01000001.1_175 # 181165 # 181938 # 1 # ;gc_cont=0.488	CytoplasmicMembrane	10		258	-	-	-	-	-	no hit	-	-	-	258	-	-
176	47_87_scnpilot_cont_500_p_scaffold_55	MKSO01000001.1	MKSO01000001.1_176	181940	191203	+	MKSO01000001.1_176 # 181940 # 191203 # 1 # ;gc_cont=0.502	Unknown	6.04		3088	-	-	-	-	-	no hit	-	-	-	3088	-	-
177	47_87_scnpilot_cont_500_p_scaffold_55	MKSO01000001.1	MKSO01000001.1_177	191302	191805	+	MKSO01000001.1_177 # 191302 # 191805 # 1 # ;gc_cont=0.450	Unknown	2		168	-	-	-	-	-	no hit	-	-	-	168	-	-
178	47_87_scnpilot_cont_500_p_scaffold_55	MKSO01000001.1	MKSO01000001.1_178	191888	193810	+	MKSO01000001.1_178 # 191888 # 193810 # 1 # ;gc_cont=0.471	Cytoplasmic	9.26		641	K14054	mpaA	protein MpaA	-	-	check_length	7.3e-34	115.5	91.7	641	242.2	11.2
179	47_87_scnpilot_cont_500_p_scaffold_55	MKSO01000001.1	MKSO01000001.1_179	194217	194414	+	MKSO01000001.1_179 # 194217 # 194414 # 1 # ;gc_cont=0.540	Unknown	2		66	K06884	K06884	COG: COG3729	-	-	reliable	4.8e-08	32.1	21.6	66	73.1	25.3
180	47_87_scnpilot_cont_500_p_scaffold_55	MKSO01000001.1	MKSO01000001.1_180	194464	194934	-	MKSO01000001.1_180 # 194464 # 194934 # -1 # ;gc_cont=0.471	Unknown	2		157	-	-	-	-	-	no hit	-	-	-	157	-	-
181	47_87_scnpilot_cont_500_p_scaffold_55	MKSO01000001.1	MKSO01000001.1_181	194900	195721	-	MKSO01000001.1_181 # 194900 # 195721 # -1 # ;gc_cont=0.496	Cytoplasmic	9.97		274	K00845	glk	glucokinase [EC:2.7.1.2]	Amino sugar and nucleotide sugar metabolism; Galactose metabolism; Glycolysis / Gluconeogenesis; Starch and sucrose metabolism; Butirosin and neomycin biosynthesis; Streptomycin biosynthesis	-	reliable	6.9e-45	152.4	39.9	274	318.3	22.5
182	47_87_scnpilot_cont_500_p_scaffold_55	MKSO01000001.1	MKSO01000001.1_182	195966	196391	+	MKSO01000001.1_182 # 195966 # 196391 # 1 # ;gc_cont=0.519	CytoplasmicMembrane	9.82		142	-	-	-	-	-	no hit	-	-	-	142	-	-
183	47_87_scnpilot_cont_500_p_scaffold_55	MKSO01000001.1	MKSO01000001.1_183	196589	197668	+	MKSO01000001.1_183 # 196589 # 197668 # 1 # ;gc_cont=0.483	Cytoplasmic	9.97		360	K02945	RP-S1, rpsA	small subunit ribosomal protein S1	Ribosome	+	reliable	6.7e-99	330	265.3	360	430.5	124.6
184	47_87_scnpilot_cont_500_p_scaffold_55	MKSO01000001.1	MKSO01000001.1_184	197751	199553	+	MKSO01000001.1_184 # 197751 # 199553 # 1 # ;gc_cont=0.478	Cytoplasmic	9.97		601	K02519	infB, MTIF2	translation initiation factor IF-2	-	-	reliable	1.6e-207	690.2	16.6	601	852.4	147.2
185	47_87_scnpilot_cont_500_p_scaffold_55	MKSO01000001.1	MKSO01000001.1_185	199822	200682	+	MKSO01000001.1_185 # 199822 # 200682 # 1 # ;gc_cont=0.612	Cytoplasmic	8.96		287	-	-	-	-	-	no hit	-	-	-	287	-	-
186	47_87_scnpilot_cont_500_p_scaffold_55	MKSO01000001.1	MKSO01000001.1_186	200752	202389	+	MKSO01000001.1_186 # 200752 # 202389 # 1 # ;gc_cont=0.479	CytoplasmicMembrane	9.16		546	-	-	-	-	-	no hit	-	-	-	546	-	-
187	47_87_scnpilot_cont_500_p_scaffold_55	MKSO01000001.1	MKSO01000001.1_187	202451	202885	+	MKSO01000001.1_187 # 202451 # 202885 # 1 # ;gc_cont=0.478	Cytoplasmic	8.96		145	-	-	-	-	-	no hit	-	-	-	145	-	-
188	47_87_scnpilot_cont_500_p_scaffold_55	MKSO01000001.1	MKSO01000001.1_188	202889	203911	-	MKSO01000001.1_188 # 202889 # 203911 # -1 # ;gc_cont=0.477	Cytoplasmic	9.97		341	K00604	MTFMT, fmt	methionyl-tRNA formyltransferase [EC:2.1.2.9]	One carbon pool by folate; Aminoacyl-tRNA biosynthesis	-	reliable	1.4e-90	303	54.8	341	318.5	47.6
189	47_87_scnpilot_cont_500_p_scaffold_55	MKSO01000001.1	MKSO01000001.1_189	203914	204492	-	MKSO01000001.1_189 # 203914 # 204492 # -1 # ;gc_cont=0.461	Cytoplasmic	9.97		193	K01462	PDF, def	peptide deformylase [EC:3.5.1.88]	-	-	questionable	4e-46	156.4	156.7	193	178.4	23.5
190	47_87_scnpilot_cont_500_p_scaffold_55	MKSO01000001.1	MKSO01000001.1_190	204725	205273	+	MKSO01000001.1_190 # 204725 # 205273 # 1 # ;gc_cont=0.512	Cytoplasmic	8.96		183	-	-	-	-	-	no hit	-	-	-	183	-	-
191	47_87_scnpilot_cont_500_p_scaffold_55	MKSO01000001.1	MKSO01000001.1_191	205287	206225	+	MKSO01000001.1_191 # 205287 # 206225 # 1 # ;gc_cont=0.470	Unknown	2		313	-	-	-	-	-	no hit	-	-	-	313	-	-
192	47_87_scnpilot_cont_500_p_scaffold_55	MKSO01000001.1	MKSO01000001.1_192	206229	208169	-	MKSO01000001.1_192 # 206229 # 208169 # -1 # ;gc_cont=0.502	Unknown	2		647	K04066	priA	primosomal protein N' (replication factor Y) (superfamily II helicase) [EC:3.6.4.-]	Homologous recombination	+	check_length	3.2e-173	576.5	95.6	647	732.1	30.3
193	47_87_scnpilot_cont_500_p_scaffold_55	MKSO01000001.1	MKSO01000001.1_193	208392	209048	+	MKSO01000001.1_193 # 208392 # 209048 # 1 # ;gc_cont=0.454	Cytoplasmic	8.96		219	K07100	K07100	putative phosphoribosyl transferase	-	-	reliable	6.4e-28	96.4	50.3	219	297.6	90
194	47_87_scnpilot_cont_500_p_scaffold_55	MKSO01000001.1	MKSO01000001.1_194	209119	209421	+	MKSO01000001.1_194 # 209119 # 209421 # 1 # ;gc_cont=0.436	Unknown	2		101	-	-	-	-	-	no hit	-	-	-	101	-	-
[truncated: 5,437 more rows]
